# Supplementary material for: The Use of Nutritional Interventions to Enhance Genomic Stability in Mice and Delay Aging
Source: Nutrients. 2026 Jan 13;18(2):246. doi: 10.3390/nu18020246 (PMC12844635; doi:10.3390/nu18020246)
Supplement: Supplementary file 1 [file nutrients-18-00246-s001.zip]

Archive with 3 entries (3 files):
- Suplemental_file_S1_Keywords+search_query.xlsx
- Suplemental_file_S2_pubmed-references_2023_03_02.nbib
- Suplemental_file_S3_pubmed-references_2023-2025.nbib
