# Supplementary material for: The Use of Nutritional Interventions to Enhance Genomic Stability in Mice and Delay Aging
Source: Nutrients. 2026 Jan 13;18(2):246. doi: 10.3390/nu18020246 (PMC12844635; doi:10.3390/nu18020246)
Supplement: Supplementary file 1 [file nutrients-18-00246-s001.zip › Suplemental_file_S1_Keywords+search_query.xlsx]

## Sheet: Keywords per subject
Atleast one primary keyword must be included
Atleast one secondary keyword must be included
Atleast one tertiary keyword must be included
Subject 0: animal
Mouse
Subject 1: DNA Damage and repair
DNA repair
DNA damage
Genomic instability
Genome instability
Subject 2: Aging and health
Aging
Senescence
Healthspan
Lifespan
Longevity
Progeria
Increased-survival
Enhanced-survival
Subject 3: Types of nutritional interventions
Nutrition
Nutrient
Caloric restriction
Calorie restriction
Dietary restriction
Diet restriction
Fasting
Amino acid restriction
Protein restriction
Methionine restriction
Tryptophane restriction
Ketogenic diet
NAD precursor
Geometric framework
Mimetic
Compound
Agent
Supplement
Nutraceutical
Probiotic
Extra
eng[la]
1900/01/01:2023/03/01[dp]

## Sheet: Search queries
Search engine	Query
https://pubmed.ncbi.nlm.nih.gov/	(mouse) AND (DNA repair OR DNA damage OR genomic instability OR Genome instability) AND (aging OR senescence OR healthspan OR lifespan OR longevity OR progeria OR increased-survival OR enhanced-survival) AND (nutrition OR nutrient OR caloric restriction OR calorie restriction OR dietary restriction OR diet restriction OR fasting OR amino acid restriction OR protein restriction OR methionine restr…
Secondary Search (2023-2025)
https://pubmed.ncbi.nlm.nih.gov/	(mouse) AND (DNA repair OR DNA damage OR genomic instability OR Genome instability) AND (aging OR senescence OR healthspan OR lifespan OR longevity OR progeria OR increased-survival OR enhanced-survival) AND (nutrition OR nutrient OR caloric restriction OR calorie restriction OR dietary restriction OR diet restriction OR fasting OR amino acid restriction OR protein restriction OR methionine restr…
