# Supplementary material for: The Use of Nutritional Interventions to Enhance Genomic Stability in Mice and Delay Aging
Source: Nutrients. 2026 Jan 13;18(2):246. doi: 10.3390/nu18020246 (PMC12844635; doi:10.3390/nu18020246)
Supplement: Supplementary file 1 [file nutrients-18-00246-s001.zip › Suplemental_file_S2_pubmed-references_2023_03_02.nbib]

PMID- 36764132
OWN - NLM
STAT- Publisher
LR  - 20230301
IS  - 1950-6007 (Electronic)
IS  - 0753-3322 (Linking)
VI  - 160
DP  - 2023 Apr
TI  - Bazi Bushen mitigates epigenetic aging and extends healthspan in naturally aging 
      mice.
PG  - 114384
LID - S0753-3322(23)00172-5 [pii]
LID - 10.1016/j.biopha.2023.114384 [doi]
AB  - Bazi Bushen (BZBS), a traditional Chinese medicine, has been proven effective in 
      the treatment of age-related disease in mouse models. However, whether its 
      therapeutic effects are due to antiaging mechanism has not yet been explored. In 
      the present study, we investigated the antiaging effects of BZBS in naturally 
      aging mice by using behavioral tests, liver DNA methylome sequencing, methylation 
      age estimation, and frailty index assessment. The methylome analysis revealed a 
      decrease of mCpG levels in the aged mouse liver. BZBS treatment tended to restore 
      age-associated methylation decline and prune the methylation pattern toward that 
      of young mice. More importantly, BZBS significantly rejuvenated methylation age 
      of the aged mice, which was computed by an upgraded DNA methylation clock. These 
      results were consistent with enhanced memory and muscular endurance, as well as 
      decreased frailty score and liver pathological changes. KEGG analysis together 
      with aging-related database screening identified methylation-targeted pathways 
      upon BZBS treatment, including oxidative stress, DNA repair, MAPK signaling, and 
      inflammation. Upregulation of key effectors and their downstream effects on 
      elevating Sod2 expression and diminishing DNA damage were further investigated. 
      Finally, in vitro experiments with senescent HUVECs proved a direct effect of 
      BZBS extracts on the regulation of methylation enzymes during cellular aging. In 
      summary, our work has revealed for the first time the antiaging effects of BZBS 
      by slowing the methylation aging. These results suggest that BZBS might have 
      great potential to extend healthspan and also explored the mechanism of BZBS 
      action in the treatment of age-related diseases.
CI  - Copyright © 2023 The Authors. Published by Elsevier Masson SAS.. All rights 
      reserved.
FAU - Mao, Xinjing
AU  - Mao X
AD  - College of Traditional Chinese Medicine, College of Integrated Traditional 
      Chinese and Western Medicine, Nanjing University of Chinese Medicine, Nanjing 
      210023, China.
FAU - Hou, Yunlong
AU  - Hou Y
AD  - National Key Laboratory of Luobing Research and Innovative Chinese Medicine, 
      Shijiazhuang 050035, China; Key Laboratory of State Administration of TCM 
      (Cardio-Cerebral Vessel Collateral Disease), Shijiazhuang 050035, China.
FAU - Fang, Chao
AU  - Fang C
AD  - LC-BIO Technologies CO., LTD., Hangzhou 310018, China.
FAU - Ma, Kun
AU  - Ma K
AD  - Graduate School, Hebei University of Chinese Medicine, Shijiazhuang 050091, 
      China; Hebei Provincial Key Laboratory of Luobing, Shijiazhuang 050035, China.
FAU - Zhang, Shixiong
AU  - Zhang S
AD  - College of Traditional Chinese Medicine, College of Integrated Traditional 
      Chinese and Western Medicine, Nanjing University of Chinese Medicine, Nanjing 
      210023, China; Key Disciplines of State Administration of TCM for Luobing, 
      Shijiazhuang 050035, China.
FAU - Guo, Zhifang
AU  - Guo Z
AD  - Key Laboratory of State Administration of TCM (Cardio-Cerebral Vessel Collateral 
      Disease), Shijiazhuang 050035, China; Hebei Provincial Key Laboratory of Luobing, 
      Shijiazhuang 050035, China.
FAU - Kang, Ning
AU  - Kang N
AD  - Key Laboratory of State Administration of TCM (Cardio-Cerebral Vessel Collateral 
      Disease), Shijiazhuang 050035, China; Hebei Provincial Key Laboratory of Luobing, 
      Shijiazhuang 050035, China.
FAU - Niu, Kunxu
AU  - Niu K
AD  - Graduate School, Hebei Medical University, Shijiazhuang 050017, China; 
      Shijiazhuang Compound Traditional Chinese Medicine Technology Innovation Center, 
      Shijiazhuang 050035, China.
FAU - Shen, Xiaogang
AU  - Shen X
AD  - Key Laboratory of State Administration of TCM (Cardio-Cerebral Vessel Collateral 
      Disease), Shijiazhuang 050035, China; Graduate School, Hebei Medical University, 
      Shijiazhuang 050017, China.
FAU - Li, Yawen
AU  - Li Y
AD  - Key Disciplines of State Administration of TCM for Luobing, Shijiazhuang 050035, 
      China; Graduate School, Hebei Medical University, Shijiazhuang 050017, China.
FAU - Jiang, Yuning
AU  - Jiang Y
AD  - College of Traditional Chinese Medicine, College of Integrated Traditional 
      Chinese and Western Medicine, Nanjing University of Chinese Medicine, Nanjing 
      210023, China; Shijiazhuang Compound Traditional Chinese Medicine Technology 
      Innovation Center, Shijiazhuang 050035, China.
FAU - Song, Yahui
AU  - Song Y
AD  - Graduate School, Hebei University of Chinese Medicine, Shijiazhuang 050091, 
      China; Hebei Provincial Key Laboratory of Luobing, Shijiazhuang 050035, China.
FAU - Wang, Lu
AU  - Wang L
AD  - Key Laboratory of State Administration of TCM (Cardio-Cerebral Vessel Collateral 
      Disease), Shijiazhuang 050035, China; Shijiazhuang Compound Traditional Chinese 
      Medicine Technology Innovation Center, Shijiazhuang 050035, China.
FAU - Li, Hongrong
AU  - Li H
AD  - Key Disciplines of State Administration of TCM for Luobing, Shijiazhuang 050035, 
      China; Hebei Clinical Research Center of Cardiovascular Disease of Traditional 
      Chinese Medicine, Shijiazhuang 050035, China.
FAU - Chang, Liping
AU  - Chang L
AD  - Hebei Provincial Key Laboratory of Luobing, Shijiazhuang 050035, China; Hebei 
      Clinical Research Center of Cardiovascular Disease of Traditional Chinese 
      Medicine, Shijiazhuang 050035, China.
FAU - Wei, Cong
AU  - Wei C
AD  - Hebei Provincial Key Laboratory of Luobing, Shijiazhuang 050035, China; Key 
      Disciplines of State Administration of TCM for Luobing, Shijiazhuang 050035, 
      China.
FAU - Wu, Yiling
AU  - Wu Y
AD  - College of Traditional Chinese Medicine, College of Integrated Traditional 
      Chinese and Western Medicine, Nanjing University of Chinese Medicine, Nanjing 
      210023, China; National Key Laboratory of Luobing Research and Innovative Chinese 
      Medicine, Shijiazhuang 050035, China. Electronic address: professorylw@163.com.
FAU - Li, Mengnan
AU  - Li M
AD  - National Key Laboratory of Luobing Research and Innovative Chinese Medicine, 
      Shijiazhuang 050035, China; Shijiazhuang Compound Traditional Chinese Medicine 
      Technology Innovation Center, Shijiazhuang 050035, China. Electronic address: 
      Limengnan413@163.com.
LA  - eng
PT  - Journal Article
DEP - 20230208
PL  - France
TA  - Biomed Pharmacother
JT  - Biomedicine & pharmacotherapy = Biomedecine & pharmacotherapie
JID - 8213295
SB  - IM
OTO - NOTNLM
OT  - Epigenetic rejuvenation
OT  - Frailty Index
OT  - Genome stability
OT  - Methylation clock
OT  - Traditional Chinese Medicine
COIS- Conflicts of interest statement There are no potential conflicts of interest 
      relevant to this manuscript.
EDAT- 2023/02/11 06:00
MHDA- 2023/02/11 06:00
CRDT- 2023/02/10 18:12
PHST- 2022/11/29 00:00 [received]
PHST- 2023/01/18 00:00 [revised]
PHST- 2023/02/07 00:00 [accepted]
PHST- 2023/02/11 06:00 [pubmed]
PHST- 2023/02/11 06:00 [medline]
PHST- 2023/02/10 18:12 [entrez]
AID - S0753-3322(23)00172-5 [pii]
AID - 10.1016/j.biopha.2023.114384 [doi]
PST - ppublish
SO  - Biomed Pharmacother. 2023 Apr;160:114384. doi: 10.1016/j.biopha.2023.114384. Epub 
      2023 Feb 8.

PMID- 36826621
OWN - NLM
STAT- Publisher
LR  - 20230224
IS  - 2509-2723 (Electronic)
IS  - 2509-2723 (Linking)
DP  - 2023 Feb 24
TI  - Boosting NAD ameliorates hematopoietic impairment linked to short telomeres in 
      vivo.
LID - 10.1007/s11357-023-00752-2 [doi]
AB  - Short telomeres are a defining feature of telomere biology disorders (TBDs), 
      including dyskeratosis congenita (DC), for which there is no effective general 
      cure. Patients with TBDs often experience bone marrow failure. NAD, an essential 
      metabolic coenzyme, is decreased in models of DC. Herein, using telomerase 
      reverse transcriptase null (Tert(-/-)) mice with critically short telomeres, we 
      investigated the effect of NAD supplementation with the NAD precursor, 
      nicotinamide riboside (NR), on features of health span disrupted by telomere 
      impairment. Our results revealed that NR ameliorated body weight loss in 
      Tert(-/-) mice and improved telomere integrity and telomere dysfunction-induced 
      systemic inflammation. NR supplementation also mitigated myeloid skewing of 
      Tert(-/-) hematopoietic stem cells. Furthermore, NR alleviated villous atrophy 
      and inflammation in the small intestine of Tert(-/-) transplant recipient mice. 
      Altogether, our findings support NAD intervention as a potential therapeutic 
      strategy to enhance aspects of health span compromised by telomere attrition.
CI  - © 2023. This is a U.S. Government work and not under copyright protection in the 
      US; foreign copyright protection may apply.
FAU - Stock, Amanda J
AU  - Stock AJ
AD  - Laboratory of Genetics and Genomics, Biomedical Research Center, National 
      Institute On Aging/National Institutes of Health, 251 Bayview Blvd., Baltimore, 
      MD, USA.
FAU - Ayyar, Saipriya
AU  - Ayyar S
AD  - Translational Gerontology Branch, Biomedical Research Center, National Institute 
      On Aging/National Institutes of Health, 251 Bayview Blvd., Baltimore, MD, USA.
FAU - Kashyap, Amogh
AU  - Kashyap A
AD  - Translational Gerontology Branch, Biomedical Research Center, National Institute 
      On Aging/National Institutes of Health, 251 Bayview Blvd., Baltimore, MD, USA.
FAU - Wang, Yunong
AU  - Wang Y
AD  - Laboratory of Genetics and Genomics, Biomedical Research Center, National 
      Institute On Aging/National Institutes of Health, 251 Bayview Blvd., Baltimore, 
      MD, USA.
FAU - Yanai, Hagai
AU  - Yanai H
AD  - Translational Gerontology Branch, Biomedical Research Center, National Institute 
      On Aging/National Institutes of Health, 251 Bayview Blvd., Baltimore, MD, USA.
FAU - Starost, Matthew F
AU  - Starost MF
AD  - Division of Veterinary Resources, Building 14E, National Institutes of Health, 
      9000 Rockville Pike, Bethesda, MD, USA.
FAU - Tanaka-Yano, Mayuri
AU  - Tanaka-Yano M
AD  - Translational Gerontology Branch, Biomedical Research Center, National Institute 
      On Aging/National Institutes of Health, 251 Bayview Blvd., Baltimore, MD, USA.
FAU - Bodogai, Monica
AU  - Bodogai M
AD  - Laboratory of Molecular Biology and Immunology, Biomedical Research Center, 
      National Institute On Aging/National Institutes of Health, 251 Bayview Blvd., 
      Baltimore, MD, USA.
FAU - Sun, Chongkui
AU  - Sun C
AD  - Laboratory of Genetics and Genomics, Biomedical Research Center, National 
      Institute On Aging/National Institutes of Health, 251 Bayview Blvd., Baltimore, 
      MD, USA.
FAU - Wang, Yajun
AU  - Wang Y
AD  - Laboratory of Genetics and Genomics, Biomedical Research Center, National 
      Institute On Aging/National Institutes of Health, 251 Bayview Blvd., Baltimore, 
      MD, USA.
FAU - Gong, Yi
AU  - Gong Y
AD  - Laboratory of Genetics and Genomics, Biomedical Research Center, National 
      Institute On Aging/National Institutes of Health, 251 Bayview Blvd., Baltimore, 
      MD, USA.
FAU - Puligilla, Chandrakala
AU  - Puligilla C
AD  - Laboratory of Genetics and Genomics, Biomedical Research Center, National 
      Institute On Aging/National Institutes of Health, 251 Bayview Blvd., Baltimore, 
      MD, USA.
FAU - Fang, Evandro F
AU  - Fang EF
AD  - DNA Repair Section, Biomedical Research Center, National Institute On 
      Aging/National Institutes of Health, 251 Bayview Blvd., Baltimore, MD, USA.
AD  - Department of Clinical Molecular Biology, University of Oslo and Akershus 
      University Hospital, 1478, Lørenskog, Norway.
FAU - Bohr, Vilhelm A
AU  - Bohr VA
AD  - DNA Repair Section, Biomedical Research Center, National Institute On 
      Aging/National Institutes of Health, 251 Bayview Blvd., Baltimore, MD, USA.
FAU - Liu, Yie
AU  - Liu Y
AD  - Laboratory of Genetics and Genomics, Biomedical Research Center, National 
      Institute On Aging/National Institutes of Health, 251 Bayview Blvd., Baltimore, 
      MD, USA. liuyie@nih.gov.
FAU - Beerman, Isabel
AU  - Beerman I
AUID- ORCID: 0000-0002-7758-8231
AD  - Translational Gerontology Branch, Biomedical Research Center, National Institute 
      On Aging/National Institutes of Health, 251 Bayview Blvd., Baltimore, MD, USA. 
      Isabel.beerman@nih.gov.
LA  - eng
GR  - Intramural Funding/AG/NIA NIH HHS/United States
PT  - Journal Article
DEP - 20230224
PL  - Switzerland
TA  - Geroscience
JT  - GeroScience
JID - 101686284
SB  - IM
OTO - NOTNLM
OT  - Hematopoiesis
OT  - NAD metabolism
OT  - Telomere attrition/dysfunction
OT  - Telomere biology disorders
EDAT- 2023/02/25 06:00
MHDA- 2023/02/25 06:00
CRDT- 2023/02/24 11:28
PHST- 2022/10/07 00:00 [received]
PHST- 2023/02/03 00:00 [accepted]
PHST- 2023/02/24 11:28 [entrez]
PHST- 2023/02/25 06:00 [pubmed]
PHST- 2023/02/25 06:00 [medline]
AID - 10.1007/s11357-023-00752-2 [pii]
AID - 10.1007/s11357-023-00752-2 [doi]
PST - aheadofprint
SO  - Geroscience. 2023 Feb 24. doi: 10.1007/s11357-023-00752-2.

PMID- 36811352
OWN - NLM
STAT- Publisher
LR  - 20230222
IS  - 1600-0625 (Electronic)
IS  - 0906-6705 (Linking)
DP  - 2023 Feb 22
TI  - Nutraceutical Strategies for Alleviation of UVB Phototoxicity.
LID - 10.1111/exd.14777 [doi]
AB  - UVB exposure of keratinocytes promotes carcinogenesis by inducing pyrimidine 
      dimer lesions in DNA, suppressing the nucleotide excision repair mechanism 
      required to fix them, inhibiting the apoptosis required for elimination of 
      initiated cells, and driving cellular proliferation. Certain nutraceuticals - 
      most prominently spirulina, soy isoflavones, long-chain omega-3 fatty acids, the 
      green tea catechin epigallocatechin gallate (EGCG) and Polypodium leucotomos 
      extract - have been shown to oppose photocarcinogenesis, as well as sunburn and 
      photoaging, in UVB-exposed hairless mice. It is proposed that spirulina provides 
      protection in this regard via phycocyanobilin-mediated inhibition of 
      Nox1-dependent NADPH oxidase; that soy isoflavones do so by opposing NF-κB 
      transcriptional activity via estrogen receptor-beta; that the benefit of 
      eicosapentaenoic acid reflects decreased production of prostaglandin E2; and that 
      EGCG counters UVB-mediated phototoxicity via inhibition of the epidermal growth 
      factor receptor. The prospects for practical nutraceutical down-regulation of 
      photocarcinogenesis, sunburn, and photoaging appear favorable.
CI  - This article is protected by copyright. All rights reserved.
FAU - McCarty, Mark F
AU  - McCarty MF
AD  - Catalytic Longevity Foundation, San Diego.
FAU - Benzvi, Carina
AU  - Benzvi C
AD  - Chaim Sheba Medical Center, The Zabludowicz Research Center for Autoimmune 
      Diseases, Tel Hashomer, Israel.
FAU - Vojdani, Aristo
AU  - Vojdani A
AD  - Immunosciences Lab., Inc., Los Angeles, CA, USA.
FAU - Lerner, Aaron
AU  - Lerner A
AUID- ORCID: 0000-0002-6779-4090
AD  - Chaim Sheba Medical Center, The Zabludowicz Research Center for Autoimmune 
      Diseases, Tel Hashomer, Israel.
AD  - Ariel University, Ariel, Israel.
LA  - eng
PT  - Journal Article
PT  - Review
DEP - 20230222
PL  - Denmark
TA  - Exp Dermatol
JT  - Experimental dermatology
JID - 9301549
SB  - IM
OTO - NOTNLM
OT  - Phycocyanobilin
OT  - UVB
OT  - aging
OT  - non-melanoma skin cancer
OT  - nutraceuticals
OT  - photo carcinogenesis
OT  - phototoxicity
OT  - sunburn
EDAT- 2023/02/23 06:00
MHDA- 2023/02/23 06:00
CRDT- 2023/02/22 15:36
PHST- 2023/02/11 00:00 [revised]
PHST- 2022/08/14 00:00 [received]
PHST- 2023/02/17 00:00 [accepted]
PHST- 2023/02/22 15:36 [entrez]
PHST- 2023/02/23 06:00 [pubmed]
PHST- 2023/02/23 06:00 [medline]
AID - 10.1111/exd.14777 [doi]
PST - aheadofprint
SO  - Exp Dermatol. 2023 Feb 22. doi: 10.1111/exd.14777.

PMID- 36838940
OWN - NLM
STAT- MEDLINE
DCOM- 20230228
LR  - 20230228
IS  - 1420-3049 (Electronic)
IS  - 1420-3049 (Linking)
VI  - 28
IP  - 4
DP  - 2023 Feb 18
TI  - rhTPO Ameliorates Radiation-Induced Long-Term Hematopoietic Stem Cell Injury in 
      Mice.
LID - 10.3390/molecules28041953 [doi]
LID - 1953
AB  - Exposure to medium and high doses of ionizing radiation (IR) can induce long-term 
      bone marrow (BM) suppression. We previously showed that recombinant human 
      thrombopoietin (rhTPO) significantly promotes recovery from hematopoietic-acute 
      radiation syndrome, but its effect on long-term BM suppression remains unknown. 
      C57BL/6 mice were exposed to 6.5 Gy γ-rays of total body irradiation (TBI) at a 
      dose-rate of 63.01 cGy per minute, and the mice were treated with rhTPO (100 μg; 
      intramuscular injection) or vehicle at 2 h after TBI. All mice were killed one or 
      two months after TBI for analysis of peripheral blood cell counts, long-term 
      hematopoietic stem cell (HSC) frequency, and BM-derived clonogenic activity. The 
      HSC self-renewal capacity was analyzed by BM transplantation. The levels of 
      reactive oxygen species (ROS) production and ratios of γH2AX+ and p16, p53, and 
      p21 mRNA in HSCs were measured by flow cytometry and real-time polymerase chain 
      reaction, respectively. Treatment with rhTPO reduced long-term myelosuppression 
      by improving long-term hematopoietic reconstitution (p < 0.05) after 
      transplantation and resting state maintenance of HSCs (p < 0.05). Moreover, rhTPO 
      treatment was associated with a sustained reduction in long-term ROS production, 
      reduction of long-term DNA damage, diminished p53/p21 mRNA expression, and 
      prevention of senescence after TBI. This study suggests rhTPO is an effective 
      agent for treating IR-induced long-term BM injury because it regulates 
      hematopoietic remodeling and HSC cycle disorder through the ROS/p53/p21/p16 
      pathway long term after IR.
FAU - Luan, Hao
AU  - Luan H
AD  - School of Life Science, Anhui Medical University, Hefei 230032, China.
AD  - Beijing Key Laboratory for Radiobiology, Department of Experimental Hematology 
      and Biochemistry, Beijing Institute of Radiation Medicine, Beijing 100850, China.
FAU - Yang, Jinkun
AU  - Yang J
AD  - Beijing Key Laboratory for Radiobiology, Department of Experimental Hematology 
      and Biochemistry, Beijing Institute of Radiation Medicine, Beijing 100850, China.
FAU - Wang, Yemei
AU  - Wang Y
AD  - Graduate School, Jinzhou Medicine University, Jinzhou 121001, China.
FAU - Shen, Xing
AU  - Shen X
AD  - Beijing Key Laboratory for Radiobiology, Department of Experimental Hematology 
      and Biochemistry, Beijing Institute of Radiation Medicine, Beijing 100850, China.
FAU - Zhang, Xuewen
AU  - Zhang X
AD  - Beijing Key Laboratory for Radiobiology, Department of Experimental Hematology 
      and Biochemistry, Beijing Institute of Radiation Medicine, Beijing 100850, China.
FAU - Qiao, Zizhi
AU  - Qiao Z
AD  - Beijing Key Laboratory for Radiobiology, Department of Experimental Hematology 
      and Biochemistry, Beijing Institute of Radiation Medicine, Beijing 100850, China.
FAU - Xing, Shuang
AU  - Xing S
AD  - Beijing Key Laboratory for Radiobiology, Department of Experimental Hematology 
      and Biochemistry, Beijing Institute of Radiation Medicine, Beijing 100850, China.
FAU - Yu, Zuyin
AU  - Yu Z
AD  - School of Life Science, Anhui Medical University, Hefei 230032, China.
AD  - Beijing Key Laboratory for Radiobiology, Department of Experimental Hematology 
      and Biochemistry, Beijing Institute of Radiation Medicine, Beijing 100850, China.
LA  - eng
GR  - 81202147 and 81573088/National Natural Science Fund of China/
GR  - 2018ZX09J18103-003/National Major Science and Technology Projects of China/
GR  - AWS21J010/Scientific Research Project of PLA/
PT  - Journal Article
DEP - 20230218
PL  - Switzerland
TA  - Molecules
JT  - Molecules (Basel, Switzerland)
JID - 100964009
RN  - 0 (Reactive Oxygen Species)
RN  - 0 (Recombinant Proteins)
RN  - 0 (RNA, Messenger)
RN  - 9014-42-0 (Thrombopoietin)
RN  - 0 (Tumor Suppressor Protein p53)
SB  - IM
MH  - Animals
MH  - Mice
MH  - Hematopoietic Stem Cells
MH  - Mice, Inbred C57BL
MH  - *Radiation Injuries
MH  - Reactive Oxygen Species/metabolism
MH  - Recombinant Proteins/metabolism
MH  - RNA, Messenger/metabolism
MH  - *Thrombopoietin
MH  - Tumor Suppressor Protein p53/metabolism
MH  - Whole-Body Irradiation
PMC - PMC9961369
OTO - NOTNLM
OT  - hematopoietic stem cell
OT  - ionizing radiation
OT  - recombinant human thrombopoietin (rhTPO)
COIS- The authors declare no conflict of interest.
EDAT- 2023/02/26 06:00
MHDA- 2023/02/26 06:00
CRDT- 2023/02/25 04:01
PHST- 2023/01/04 00:00 [received]
PHST- 2023/02/06 00:00 [revised]
PHST- 2023/02/15 00:00 [accepted]
PHST- 2023/02/25 04:01 [entrez]
PHST- 2023/02/26 06:00 [pubmed]
PHST- 2023/02/26 06:00 [medline]
AID - molecules28041953 [pii]
AID - molecules-28-01953 [pii]
AID - 10.3390/molecules28041953 [doi]
PST - epublish
SO  - Molecules. 2023 Feb 18;28(4):1953. doi: 10.3390/molecules28041953.

PMID- 36519830
OWN - NLM
STAT- MEDLINE
DCOM- 20230222
LR  - 20230222
IS  - 1096-0929 (Electronic)
IS  - 1096-0929 (Linking)
VI  - 191
IP  - 2
DP  - 2023 Feb 17
TI  - Cannabidiol-induced transcriptomic changes and cellular senescence in human 
      Sertoli cells.
PG  - 227-238
LID - 10.1093/toxsci/kfac131 [doi]
AB  - Cannabidiol (CBD), one of the major cannabinoids in the plant Cannabis sativa L., 
      is the active ingredient in a drug approved for the treatment of seizures 
      associated with certain childhood-onset epileptic disorders. CBD has been shown 
      to induce male reproductive toxicity in multiple animal models. We previously 
      reported that CBD inhibits cellular proliferation in the mouse Sertoli cell line 
      TM4 and in primary human Sertoli cells. In this study, using a transcriptomic 
      approach with mRNA-sequencing analysis, we identified molecular mechanisms 
      underlying CBD-induced cytotoxicity in primary human Sertoli cells. Analysis of 
      differentially expressed genes demonstrated that DNA replication, cell cycle, and 
      DNA repair were the most significantly affected pathways. We confirmed the 
      concentration-dependent changes in the expression of key genes in these pathways 
      using real-time PCR. mRNA sequencing showed upregulation of a group of genes 
      tightly associated with the senescence-associated secretory phenotype (SASP) and 
      with the activation of the p53 signaling pathway, a key upstream event in 
      cellular senescence. Prolonged treatment of 10 μM CBD-induced cellular 
      senescence, as evidenced by the stable cessation of proliferation and the 
      activation of senescence-associated β-galactosidase (SA-β-gal), 2 hallmarks of 
      senescence. Additionally, using real-time PCR and Western blotting assays, we 
      observed that CBD treatment increased the expression of p16, an important marker 
      of cellular senescence. Taken together, our results show that CBD exposure 
      disturbs various interrelated signaling pathways and induces cellular senescence 
      in primary human Sertoli cells.
CI  - Published by Oxford University Press on behalf of the Society of Toxicology 2022.
FAU - Li, Yuxi
AU  - Li Y
AD  - Division of Biochemical Toxicology, National Center for Toxicological Research, 
      U.S. Food and Drug Administration, Jefferson, AR 72079, USA.
FAU - Li, Xilin
AU  - Li X
AD  - Division of Genetic and Molecular Toxicology, National Center for Toxicological 
      Research, U.S. Food and Drug Administration, Jefferson, AR 72079, USA.
FAU - Cournoyer, Patrick
AU  - Cournoyer P
AD  - Office of the Commissioner, Silver Spring, MD 20993, USA.
FAU - Choudhuri, Supratim
AU  - Choudhuri S
AD  - Office of Food Additive Safety, Center for Food Safety and Applied Nutrition, 
      U.S. Food and Drug Administration, College Park, MD 20740, USA.
FAU - Yu, Xiaozhong
AU  - Yu X
AUID- ORCID: 0000-0002-5523-9583
AD  - College of Nursing, University of New Mexico, Albuquerque, NM 87131, USA.
FAU - Guo, Lei
AU  - Guo L
AD  - Division of Biochemical Toxicology, National Center for Toxicological Research, 
      U.S. Food and Drug Administration, Jefferson, AR 72079, USA.
FAU - Chen, Si
AU  - Chen S
AUID- ORCID: 0000-0002-8872-311X
AD  - Division of Biochemical Toxicology, National Center for Toxicological Research, 
      U.S. Food and Drug Administration, Jefferson, AR 72079, USA.
LA  - eng
GR  - U.S. Food and Drug Administration/
PT  - Journal Article
PL  - United States
TA  - Toxicol Sci
JT  - Toxicological sciences : an official journal of the Society of Toxicology
JID - 9805461
RN  - 19GBJ60SN5 (Cannabidiol)
RN  - 0 (RNA, Messenger)
SB  - IM
MH  - Male
MH  - Animals
MH  - Mice
MH  - Humans
MH  - *Sertoli Cells
MH  - *Cannabidiol/toxicity
MH  - Transcriptome
MH  - Cellular Senescence
MH  - RNA, Messenger
OTO - NOTNLM
OT  - DNA repair
OT  - DNA replication
OT  - cannabidiol
OT  - cell cycle
OT  - cellular senescence
OT  - mRNA sequencing
OT  - male reproductive toxicity
OT  - primary human Sertoli cells
EDAT- 2022/12/16 06:00
MHDA- 2023/02/22 06:00
CRDT- 2022/12/15 08:53
PHST- 2022/12/16 06:00 [pubmed]
PHST- 2023/02/22 06:00 [medline]
PHST- 2022/12/15 08:53 [entrez]
AID - 6909022 [pii]
AID - 10.1093/toxsci/kfac131 [doi]
PST - ppublish
SO  - Toxicol Sci. 2023 Feb 17;191(2):227-238. doi: 10.1093/toxsci/kfac131.

PMID- 36756698
OWN - NLM
STAT- Publisher
LR  - 20230209
IS  - 1474-9726 (Electronic)
IS  - 1474-9718 (Linking)
DP  - 2023 Feb 8
TI  - DNA repair in cardiomyocytes is critical for maintaining cardiac function in 
      mice.
PG  - e13768
LID - 10.1111/acel.13768 [doi]
AB  - Heart failure has reached epidemic proportions in a progressively ageing 
      population. The molecular mechanisms underlying heart failure remain elusive, but 
      evidence indicates that DNA damage is enhanced in failing hearts. Here, we tested 
      the hypothesis that endogenous DNA repair in cardiomyocytes is critical for 
      maintaining normal cardiac function, so that perturbed repair of spontaneous DNA 
      damage drives early onset of heart failure. To increase the burden of spontaneous 
      DNA damage, we knocked out the DNA repair endonucleases xeroderma pigmentosum 
      complementation group G (XPG) and excision repair cross-complementation group 1 
      (ERCC1), either systemically or cardiomyocyte-restricted, and studied the effects 
      on cardiac function and structure. Loss of DNA repair permitted normal heart 
      development but subsequently caused progressive deterioration of cardiac 
      function, resulting in overt congestive heart failure and premature death within 
      6 months. Cardiac biopsies revealed increased oxidative stress associated with 
      increased fibrosis and apoptosis. Moreover, gene set enrichment analysis showed 
      enrichment of pathways associated with impaired DNA repair and apoptosis, and 
      identified TP53 as one of the top active upstream transcription regulators. In 
      support of the observed cardiac phenotype in mutant mice, several genetic 
      variants in the ERCC1 and XPG gene in human GWAS data were found to be associated 
      with cardiac remodelling and dysfunction. In conclusion, unrepaired spontaneous 
      DNA damage in differentiated cardiomyocytes drives early onset of cardiac 
      failure. These observations implicate DNA damage as a potential novel therapeutic 
      target and highlight systemic and cardiomyocyte-restricted DNA repair-deficient 
      mouse mutants as bona fide models of heart failure.
CI  - © 2023 The Authors. Aging Cell published by Anatomical Society and John Wiley & 
      Sons Ltd.
FAU - de Boer, Martine
AU  - de Boer M
AUID- ORCID: 0000-0003-3405-654X
AD  - Division of Experimental Cardiology, Department of Cardiology, Thoraxcenter, 
      Erasmus MC, Rotterdam, The Netherlands.
FAU - Te Lintel Hekkert, Maaike
AU  - Te Lintel Hekkert M
AD  - Division of Experimental Cardiology, Department of Cardiology, Thoraxcenter, 
      Erasmus MC, Rotterdam, The Netherlands.
FAU - Chang, Jiang
AU  - Chang J
AD  - Department of Molecular Genetics, Erasmus MC, Rotterdam, The Netherlands.
FAU - van Thiel, Bibi S
AU  - van Thiel BS
AD  - Department of Molecular Genetics, Erasmus MC, Rotterdam, The Netherlands.
AD  - Department of Vascular Surgery, Erasmus MC, Rotterdam, The Netherlands.
AD  - Division of Vascular Medicine and Pharmacology, Department of Internal Medicine, 
      Erasmus MC, Rotterdam, The Netherlands.
FAU - Martens, Leonie
AU  - Martens L
AD  - Department of Genetic Epidemiology, Institute of Human Genetics, University 
      Hospital Münster, Münster, Germany.
FAU - Bos, Maxime M
AU  - Bos MM
AD  - Department of Epidemiology, Erasmus MC, Rotterdam, The Netherlands.
FAU - de Kleijnen, Marion G J
AU  - de Kleijnen MGJ
AD  - Division of Experimental Cardiology, Department of Cardiology, Thoraxcenter, 
      Erasmus MC, Rotterdam, The Netherlands.
FAU - Ridwan, Yanto
AU  - Ridwan Y
AD  - Department of Molecular Genetics, Erasmus MC, Rotterdam, The Netherlands.
AD  - Department of Radiotherapy, Erasmus MC, Rotterdam, The Netherlands.
FAU - Octavia, Yanti
AU  - Octavia Y
AD  - Division of Experimental Cardiology, Department of Cardiology, Thoraxcenter, 
      Erasmus MC, Rotterdam, The Netherlands.
FAU - van Deel, Elza D
AU  - van Deel ED
AD  - Department of Physiology, Amsterdam Cardiovascular Sciences, Amsterdam UMC, Vrije 
      Universiteit Amsterdam, Amsterdam, The Netherlands.
FAU - Blonden, Lau A
AU  - Blonden LA
AD  - Division of Experimental Cardiology, Department of Cardiology, Thoraxcenter, 
      Erasmus MC, Rotterdam, The Netherlands.
FAU - Brandt, Renata M C
AU  - Brandt RMC
AD  - Department of Molecular Genetics, Erasmus MC, Rotterdam, The Netherlands.
FAU - Barnhoorn, Sander
AU  - Barnhoorn S
AD  - Department of Molecular Genetics, Erasmus MC, Rotterdam, The Netherlands.
FAU - Bautista-Niño, Paula K
AU  - Bautista-Niño PK
AD  - Division of Vascular Medicine and Pharmacology, Department of Internal Medicine, 
      Erasmus MC, Rotterdam, The Netherlands.
AD  - Centro de Investigaciones, Fundación Cardiovascular de Colombia- FCV, 
      Bucaramanga, Colombia.
FAU - Krabbendam-Peters, Ilona
AU  - Krabbendam-Peters I
AD  - Division of Experimental Cardiology, Department of Cardiology, Thoraxcenter, 
      Erasmus MC, Rotterdam, The Netherlands.
FAU - Wolswinkel, Rianne
AU  - Wolswinkel R
AD  - Department of Clinical and Experimental Cardiology, Heart Center, Academic 
      Medical Center, University of Amsterdam, Amsterdam, The Netherlands.
FAU - Arshi, Banafsheh
AU  - Arshi B
AD  - Department of Epidemiology, Erasmus MC, Rotterdam, The Netherlands.
FAU - Ghanbari, Mohsen
AU  - Ghanbari M
AD  - Department of Epidemiology, Erasmus MC, Rotterdam, The Netherlands.
FAU - Kupatt, Christian
AU  - Kupatt C
AD  - I. Medizinische Klinik und Poliklinik, University Clinic Rechts der Isar, 
      Technical University of Munich, Munich, Germany.
AD  - DZHK (German Center for Cardiovascular Research), partner site Munich Heart 
      Alliance, Munich, Germany.
AD  - Walter-Brendel-Centre for Experimental Medicine, Ludwig Maximilian University of 
      Munich, Munich, Germany.
FAU - de Windt, Leon J
AU  - de Windt LJ
AD  - Department of Molecular Genetics, Faculty of Health, Medicine and Life Sciences, 
      Maastricht University, Maastricht, The Netherlands.
AD  - Faculty of Science and Engineering, Maastricht University, Maastricht, The 
      Netherlands.
FAU - Danser, A H Jan
AU  - Danser AHJ
AD  - Division of Vascular Medicine and Pharmacology, Department of Internal Medicine, 
      Erasmus MC, Rotterdam, The Netherlands.
FAU - van der Pluijm, Ingrid
AU  - van der Pluijm I
AD  - Department of Molecular Genetics, Erasmus MC, Rotterdam, The Netherlands.
AD  - Department of Vascular Surgery, Erasmus MC, Rotterdam, The Netherlands.
FAU - Remme, Carol Ann
AU  - Remme CA
AD  - Department of Clinical and Experimental Cardiology, Heart Center, Academic 
      Medical Center, University of Amsterdam, Amsterdam, The Netherlands.
FAU - Stoll, Monika
AU  - Stoll M
AD  - Department of Genetic Epidemiology, Institute of Human Genetics, University 
      Hospital Münster, Münster, Germany.
AD  - Department of Biochemistry, Cardiovascular Research Institute Maastricht, 
      Maastricht University, Maastricht, The Netherlands.
FAU - Pothof, Joris
AU  - Pothof J
AD  - Department of Molecular Genetics, Erasmus MC, Rotterdam, The Netherlands.
FAU - Roks, Anton J M
AU  - Roks AJM
AD  - Division of Vascular Medicine and Pharmacology, Department of Internal Medicine, 
      Erasmus MC, Rotterdam, The Netherlands.
FAU - Kavousi, Maryam
AU  - Kavousi M
AD  - Department of Epidemiology, Erasmus MC, Rotterdam, The Netherlands.
FAU - Essers, Jeroen
AU  - Essers J
AD  - Department of Molecular Genetics, Erasmus MC, Rotterdam, The Netherlands.
AD  - Department of Vascular Surgery, Erasmus MC, Rotterdam, The Netherlands.
AD  - Department of Radiotherapy, Erasmus MC, Rotterdam, The Netherlands.
FAU - van der Velden, Jolanda
AU  - van der Velden J
AD  - Department of Physiology, Amsterdam Cardiovascular Sciences, Amsterdam UMC, Vrije 
      Universiteit Amsterdam, Amsterdam, The Netherlands.
AD  - Netherlands Heart Institute, Utrecht, The Netherlands.
FAU - Hoeijmakers, Jan H J
AU  - Hoeijmakers JHJ
AD  - Department of Molecular Genetics, Erasmus MC, Rotterdam, The Netherlands.
AD  - CECAD Forschungszentrum, Universität zu Köln, Köln, Germany.
AD  - Princess Máxima Center for Pediatric Oncology, Genome Instability and Nutrition, 
      ONCODE Institute, Utrecht, The Netherlands.
FAU - Duncker, Dirk J
AU  - Duncker DJ
AUID- ORCID: 0000-0003-2836-2241
AD  - Division of Experimental Cardiology, Department of Cardiology, Thoraxcenter, 
      Erasmus MC, Rotterdam, The Netherlands.
LA  - eng
GR  - SFB 829/Deutsche Forschungsgemeinschaft/
GR  - DamAge/European Research Council Advanced Grants/
GR  - Dam2Age/European Research Council Advanced Grants/
GR  - PO1 AG017242/National Institute of Health (NIH)/National Institute of Ageing 
      (NIA)/
GR  - 2017B018-ARENA-PRIME/Dutch CardioVascular Alliance/
GR  - 2018B030-PREDICT2/Dutch CardioVascular Alliance/
GR  - 2021B008-RECONNEXT/Dutch CardioVascular Alliance/
GR  - DIVERS/Lijf en Leven/
GR  - ONCODE/Dutch Cancer Society/
GR  - Memorabel and Chembridge (ZonMW)/
GR  - BBoL (NWO-ENW)/
PT  - Journal Article
DEP - 20230208
PL  - England
TA  - Aging Cell
JT  - Aging cell
JID - 101130839
SB  - IM
OTO - NOTNLM
OT  - DNA damage
OT  - DNA repair
OT  - apoptosis
OT  - cardiac function
OT  - congestive heart failure
EDAT- 2023/02/10 06:00
MHDA- 2023/02/10 06:00
CRDT- 2023/02/09 02:53
PHST- 2022/11/30 00:00 [revised]
PHST- 2022/06/03 00:00 [received]
PHST- 2022/12/19 00:00 [accepted]
PHST- 2023/02/09 02:53 [entrez]
PHST- 2023/02/10 06:00 [pubmed]
PHST- 2023/02/10 06:00 [medline]
AID - 10.1111/acel.13768 [doi]
PST - aheadofprint
SO  - Aging Cell. 2023 Feb 8:e13768. doi: 10.1111/acel.13768.

PMID- 36743471
OWN - NLM
STAT- PubMed-not-MEDLINE
LR  - 20230207
IS  - 2752-6542 (Electronic)
IS  - 2752-6542 (Linking)
VI  - 2
IP  - 2
DP  - 2023 Feb
TI  - Reprogramming of ovarian aging epigenome by resveratrol.
PG  - pgac310
LID - 10.1093/pnasnexus/pgac310 [doi]
LID - pgac310
AB  - Resveratrol is an antiaging, antioxidant, and anti-inflammatory natural 
      polyphenolic compound. Growing evidence indicates that resveratrol has potential 
      therapeutic effects for improving aging ovarian function. However, the mechanisms 
      underlying prolonged reproductive longevity remain elusive. We found that 
      resveratrol ameliorates ovarian aging transcriptome, some of which are associated 
      with specific changes in methylome. In addition to known aging transcriptome of 
      oocytes and granulosa cells such as decline in oxidoreductase activity, 
      metabolism and mitochondria function, and elevated DNA damage and apoptosis, 
      actin cytoskeleton are notably downregulated with age, and these defects are 
      mostly rescued by resveratrol. Moreover, the aging-associated hypermethylation of 
      actin cytoskeleton is decreased by resveratrol. In contrast, deletion of Tet2, 
      involved in DNA demethylation, abrogates resveratrol-reprogrammed ovarian aging 
      transcriptome. Consistently, Tet2 deficiency results in additional altered 
      pathways as shown by increased mTOR and Wnt signaling, as well as reduced DNA 
      repair and actin cytoskeleton with mouse age. Moreover, genes associated with 
      oxidoreductase activity and oxidation-reduction process were hypermethylated in 
      Tet2-deficient oocytes from middle-age mice treated with resveratrol, indicating 
      that loss of Tet2 abolishes the antioxidant effect of resveratrol. Taking 
      together, our finding provides a comprehensive landscape of transcriptome and 
      epigenetic changes associated with ovarian aging that can be reprogrammed by 
      resveratrol administration, and suggests that aberrantly increased DNA 
      methylation by Tet2 deficiency promotes additional aging epigenome that cannot be 
      effectively restored to younger state by resveratrol.
CI  - The Author(s) 2023. Published by Oxford University Press on behalf of the 
      National Academy of Sciences.
FAU - Gou, Mo
AU  - Gou M
AD  - Department of Genetics and Cell Biology, College of Life Science, Nankai 
      University, Tianjin 300071, China.
AD  - State Key Laboratory of Medicinal Chemical Biology, Nankai University, Tianjin, 
      300350, China.
FAU - Li, Jie
AU  - Li J
AD  - Department of Genetics and Cell Biology, College of Life Science, Nankai 
      University, Tianjin 300071, China.
AD  - State Key Laboratory of Medicinal Chemical Biology, Nankai University, Tianjin, 
      300350, China.
FAU - Yi, Lizhi
AU  - Yi L
AD  - CAS Key Laboratory of Genome Sciences and Information, Beijing Institute of 
      Genomics, Chinese Academy of Sciences, 100101 Beijing, China.
FAU - Li, Huiyu
AU  - Li H
AD  - Department of Genetics and Cell Biology, College of Life Science, Nankai 
      University, Tianjin 300071, China.
AD  - State Key Laboratory of Medicinal Chemical Biology, Nankai University, Tianjin, 
      300350, China.
FAU - Ye, Xiaoying
AU  - Ye X
AD  - Department of Genetics and Cell Biology, College of Life Science, Nankai 
      University, Tianjin 300071, China.
AD  - State Key Laboratory of Medicinal Chemical Biology, Nankai University, Tianjin, 
      300350, China.
FAU - Wang, Huasong
AU  - Wang H
AD  - Department of Genetics and Cell Biology, College of Life Science, Nankai 
      University, Tianjin 300071, China.
AD  - State Key Laboratory of Medicinal Chemical Biology, Nankai University, Tianjin, 
      300350, China.
FAU - Liu, Linlin
AU  - Liu L
AD  - Department of Genetics and Cell Biology, College of Life Science, Nankai 
      University, Tianjin 300071, China.
AD  - State Key Laboratory of Medicinal Chemical Biology, Nankai University, Tianjin, 
      300350, China.
FAU - Sun, Baofa
AU  - Sun B
AD  - Department of Zoology, College of Life Science, Nankai University, Tianjin 
      300071, China.
FAU - Zhang, Song
AU  - Zhang S
AUID- ORCID: 0000-0003-1492-8988
AD  - Department of Biochemistry and Molecular Biology, College of Life Science, Nankai 
      University, Tianjin 300071, China.
FAU - Zhu, Zhengmao
AU  - Zhu Z
AUID- ORCID: 0000-0002-8734-8020
AD  - Department of Genetics and Cell Biology, College of Life Science, Nankai 
      University, Tianjin 300071, China.
AD  - State Key Laboratory of Medicinal Chemical Biology, Nankai University, Tianjin, 
      300350, China.
FAU - Liu, Jiang
AU  - Liu J
AD  - CAS Key Laboratory of Genome Sciences and Information, Beijing Institute of 
      Genomics, Chinese Academy of Sciences, 100101 Beijing, China.
FAU - Liu, Lin
AU  - Liu L
AUID- ORCID: 0000-0001-9881-6830
AD  - Department of Genetics and Cell Biology, College of Life Science, Nankai 
      University, Tianjin 300071, China.
AD  - State Key Laboratory of Medicinal Chemical Biology, Nankai University, Tianjin, 
      300350, China.
AD  - Institute of Translational Medicine, Nankai Union Medical Center, Nankai 
      University, Tianjin 300000, China.
LA  - eng
PT  - Journal Article
DEP - 20221224
PL  - England
TA  - PNAS Nexus
JT  - PNAS nexus
JID - 9918367777906676
PMC - PMC9896145
OTO - NOTNLM
OT  - cumulus cells
OT  - methylome
OT  - oocytes
OT  - ovarian aging
OT  - transcriptome
EDAT- 2023/02/07 06:00
MHDA- 2023/02/07 06:01
CRDT- 2023/02/06 03:56
PHST- 2022/07/22 00:00 [received]
PHST- 2022/12/23 00:00 [accepted]
PHST- 2023/02/06 03:56 [entrez]
PHST- 2023/02/07 06:00 [pubmed]
PHST- 2023/02/07 06:01 [medline]
AID - pgac310 [pii]
AID - 10.1093/pnasnexus/pgac310 [doi]
PST - epublish
SO  - PNAS Nexus. 2022 Dec 24;2(2):pgac310. doi: 10.1093/pnasnexus/pgac310. eCollection 
      2023 Feb.

PMID- 36658433
OWN - NLM
STAT- MEDLINE
DCOM- 20230215
LR  - 20230217
IS  - 1546-1718 (Electronic)
IS  - 1061-4036 (Print)
IS  - 1061-4036 (Linking)
VI  - 55
IP  - 2
DP  - 2023 Feb
TI  - Genome-wide RNA polymerase stalling shapes the transcriptome during aging.
PG  - 268-279
LID - 10.1038/s41588-022-01279-6 [doi]
AB  - Gene expression profiling has identified numerous processes altered in aging, but 
      how these changes arise is largely unknown. Here we combined nascent RNA 
      sequencing and RNA polymerase II chromatin immunoprecipitation followed by 
      sequencing to elucidate the underlying mechanisms triggering gene expression 
      changes in wild-type aged mice. We found that in 2-year-old liver, 40% of 
      elongating RNA polymerases are stalled, lowering productive transcription and 
      skewing transcriptional output in a gene-length-dependent fashion. We demonstrate 
      that this transcriptional stress is caused by endogenous DNA damage and explains 
      the majority of gene expression changes in aging in most mainly postmitotic 
      organs, specifically affecting aging hallmark pathways such as nutrient sensing, 
      autophagy, proteostasis, energy metabolism, immune function and cellular stress 
      resilience. Age-related transcriptional stress is evolutionary conserved from 
      nematodes to humans. Thus, accumulation of stochastic endogenous DNA damage 
      during aging deteriorates basal transcription, which establishes the age-related 
      transcriptome and causes dysfunction of key aging hallmark pathways, disclosing 
      how DNA damage functionally underlies major aspects of normal aging.
CI  - © 2023. The Author(s).
FAU - Gyenis, Akos
AU  - Gyenis A
AD  - Department of Molecular Genetics, Erasmus MC Cancer Institute, Erasmus University 
      Medical Center, Rotterdam, The Netherlands.
AD  - University of Cologne, Faculty of Medicine, Cluster of Excellence for Aging 
      Research, Institute for Genome Stability in Ageing and Disease, Cologne, Germany.
FAU - Chang, Jiang
AU  - Chang J
AD  - Department of Molecular Genetics, Erasmus MC Cancer Institute, Erasmus University 
      Medical Center, Rotterdam, The Netherlands.
FAU - Demmers, Joris J P G
AU  - Demmers JJPG
AD  - Department of Molecular Genetics, Erasmus MC Cancer Institute, Erasmus University 
      Medical Center, Rotterdam, The Netherlands.
FAU - Bruens, Serena T
AU  - Bruens ST
AD  - Department of Molecular Genetics, Erasmus MC Cancer Institute, Erasmus University 
      Medical Center, Rotterdam, The Netherlands.
FAU - Barnhoorn, Sander
AU  - Barnhoorn S
AD  - Department of Molecular Genetics, Erasmus MC Cancer Institute, Erasmus University 
      Medical Center, Rotterdam, The Netherlands.
FAU - Brandt, Renata M C
AU  - Brandt RMC
AUID- ORCID: 0000-0003-0514-5623
AD  - Department of Molecular Genetics, Erasmus MC Cancer Institute, Erasmus University 
      Medical Center, Rotterdam, The Netherlands.
FAU - Baar, Marjolein P
AU  - Baar MP
AD  - Department of Molecular Genetics, Erasmus MC Cancer Institute, Erasmus University 
      Medical Center, Rotterdam, The Netherlands.
AD  - Center for Molecular Medicine, University Medical Center Utrecht, Utrecht, The 
      Netherlands.
FAU - Raseta, Marko
AU  - Raseta M
AD  - Department of Molecular Genetics, Erasmus MC Cancer Institute, Erasmus University 
      Medical Center, Rotterdam, The Netherlands.
FAU - Derks, Kasper W J
AU  - Derks KWJ
AD  - Department of Molecular Genetics, Erasmus MC Cancer Institute, Erasmus University 
      Medical Center, Rotterdam, The Netherlands.
AD  - Department of Clinical Genetics and School for Oncology & Developmental Biology, 
      Maastricht University Medical Center, Maastricht, The Netherlands.
FAU - Hoeijmakers, Jan H J
AU  - Hoeijmakers JHJ
AUID- ORCID: 0000-0003-3526-7795
AD  - Department of Molecular Genetics, Erasmus MC Cancer Institute, Erasmus University 
      Medical Center, Rotterdam, The Netherlands.
AD  - University of Cologne, Faculty of Medicine, Cluster of Excellence for Aging 
      Research, Institute for Genome Stability in Ageing and Disease, Cologne, Germany.
AD  - Princess Maxima Center for Pediatric Oncology, Oncode Institute, Utrecht, The 
      Netherlands.
FAU - Pothof, Joris
AU  - Pothof J
AUID- ORCID: 0000-0003-3536-3162
AD  - Department of Molecular Genetics, Erasmus MC Cancer Institute, Erasmus University 
      Medical Center, Rotterdam, The Netherlands. j.pothof@erasmusmc.nl.
LA  - eng
GR  - P01 AG017242/AG/NIA NIH HHS/United States
GR  - 733050810/ZonMw (Netherlands Organisation for Health Research and Development)/
GR  - 73111208- SFB 829/Deutsche Forschungsgemeinschaft (German Research Foundation)/
GR  - P01 AG017242/AG/NIA NIH HHS/United States
GR  - P01 AG017242/AG/NIA NIH HHS/United States
PT  - Journal Article
DEP - 20230119
PL  - United States
TA  - Nat Genet
JT  - Nature genetics
JID - 9216904
RN  - EC 2.7.7.6 (DNA-Directed RNA Polymerases)
RN  - EC 2.7.7.- (RNA Polymerase II)
SB  - IM
MH  - Humans
MH  - Mice
MH  - Animals
MH  - Child, Preschool
MH  - *Transcriptome/genetics
MH  - *DNA-Directed RNA Polymerases/genetics
MH  - RNA Polymerase II/genetics/metabolism
MH  - Genome
MH  - Aging/genetics
PMC - PMC9925383
COIS- The authors declare no competing interests.
EDAT- 2023/01/20 06:00
MHDA- 2023/02/16 06:00
CRDT- 2023/01/19 23:29
PHST- 2021/12/17 00:00 [received]
PHST- 2022/12/07 00:00 [accepted]
PHST- 2023/01/20 06:00 [pubmed]
PHST- 2023/02/16 06:00 [medline]
PHST- 2023/01/19 23:29 [entrez]
AID - 10.1038/s41588-022-01279-6 [pii]
AID - 1279 [pii]
AID - 10.1038/s41588-022-01279-6 [doi]
PST - ppublish
SO  - Nat Genet. 2023 Feb;55(2):268-279. doi: 10.1038/s41588-022-01279-6. Epub 2023 Jan 
      19.

PMID- 36622202
OWN - NLM
STAT- MEDLINE
DCOM- 20230111
LR  - 20230222
IS  - 1530-6860 (Electronic)
IS  - 0892-6638 (Linking)
VI  - 37
IP  - 2
DP  - 2023 Feb
TI  - In vitro study to identify ligand-independent function of estrogen receptor-α in 
      suppressing DNA damage-induced chondrocyte senescence.
PG  - e22746
LID - 10.1096/fj.202201228R [doi]
AB  - In osteoarthritis (OA), chondrocytes undergo many pathological alternations that 
      are linked with cellular senescence. However, the exact pathways that lead to the 
      generation of a senescence-like phenotype in OA chondrocytes are not clear. 
      Previously, we found that loss of estrogen receptor-α (ERα) was associated with 
      an increased senescence level in human chondrocytes. Since DNA damage is a common 
      cause of cellular senescence, we aimed to study the relationship among ERα 
      levels, DNA damage, and senescence in chondrocytes. We first examined the levels 
      of ERα, representative markers of DNA damage and senescence in normal and OA 
      cartilage harvested from male and female human donors, as well as from male mice. 
      The influence of DNA damage on ERα levels was studied by treating human 
      chondrocytes with doxorubicin (DOX), which is an often-used DNA-damaging agent. 
      Next, we tested the potential of overexpressing ERα in reducing DNA damage and 
      senescence levels. Lastly, we explored the interaction between ERα and nuclear 
      factor kappa-light-chain-enhancer of activated B cells (NF-κB) pathway. Results 
      indicated that the OA chondrocytes contained DNA damage and displayed senescence 
      features, which were accompanied by significantly reduced ERα levels. 
      Overexpression of ERα reduced the levels of DNA damage and senescence in 
      DOX-treated normal chondrocytes and OA chondrocytes. Moreover, DOX-induced the 
      activation of NF-κB pathway, which was partially reversed by overexpressing ERα. 
      Taken together, our results demonstrated the critical role of ERα in maintaining 
      the health of chondrocytes by inhibiting DNA damage and senescence. This study 
      also suggests that maintaining the ERα level may represent a new avenue to 
      prevent and treat OA.
CI  - © 2023 The Authors. The FASEB Journal published by Wiley Periodicals LLC on 
      behalf of Federation of American Societies for Experimental Biology.
FAU - Zhang, Xiurui
AU  - Zhang X
AD  - Department of Orthopaedic Surgery, University of Pittsburgh School of Medicine, 
      Pittsburgh, Pennsylvania, USA.
AD  - Xiangya Hospital, Central South University, Changsha, Hunan, China.
FAU - Xiang, Shiqi
AU  - Xiang S
AD  - Department of Orthopaedic Surgery, University of Pittsburgh School of Medicine, 
      Pittsburgh, Pennsylvania, USA.
FAU - Zhang, Yiqian
AU  - Zhang Y
AD  - Department of Orthopaedic Surgery, University of Pittsburgh School of Medicine, 
      Pittsburgh, Pennsylvania, USA.
AD  - Xiangya Hospital, Central South University, Changsha, Hunan, China.
FAU - Liu, Silvia
AU  - Liu S
AD  - Department of Pathology, University of Pittsburgh School of Medicine, Pittsburgh, 
      Pennsylvania, USA.
FAU - Lei, Guanghua
AU  - Lei G
AD  - Xiangya Hospital, Central South University, Changsha, Hunan, China.
FAU - Hines, Sophie
AU  - Hines S
AD  - Department of Orthopaedic Surgery, University of Pittsburgh School of Medicine, 
      Pittsburgh, Pennsylvania, USA.
FAU - Wang, Ning
AU  - Wang N
AD  - Department of Orthopaedic Surgery, University of Pittsburgh School of Medicine, 
      Pittsburgh, Pennsylvania, USA.
AD  - Xiangya Hospital, Central South University, Changsha, Hunan, China.
FAU - Lin, Hang
AU  - Lin H
AUID- ORCID: 0000-0002-0781-6630
AD  - Department of Orthopaedic Surgery, University of Pittsburgh School of Medicine, 
      Pittsburgh, Pennsylvania, USA.
AD  - Department of Bioengineering, University of Pittsburgh Swanson School of 
      Engineering, Pittsburgh, Pennsylvania, USA.
AD  - McGowan Institute for Regenerative Medicine, University of Pittsburgh School of 
      Medicine, Pittsburgh, Pennsylvania, USA.
LA  - eng
PT  - Journal Article
PT  - Research Support, Non-U.S. Gov't
PL  - United States
TA  - FASEB J
JT  - FASEB journal : official publication of the Federation of American Societies for 
      Experimental Biology
JID - 8804484
RN  - 0 (NF-kappa B)
RN  - 0 (Receptors, Estrogen)
RN  - 0 (Estrogen Receptor alpha)
RN  - 0 (Ligands)
SB  - IM
MH  - Male
MH  - Humans
MH  - Female
MH  - Mice
MH  - Animals
MH  - *Chondrocytes/metabolism
MH  - NF-kappa B/metabolism
MH  - Receptors, Estrogen/metabolism
MH  - Estrogen Receptor alpha/genetics/metabolism
MH  - Ligands
MH  - *Osteoarthritis/metabolism
MH  - Cellular Senescence/physiology
MH  - DNA Damage
OTO - NOTNLM
OT  - DNA damage
OT  - NF-κB pathway
OT  - chondrocyte senescence
OT  - estrogen receptor-α
OT  - osteoarthritis
EDAT- 2023/01/10 06:00
MHDA- 2023/01/12 06:00
CRDT- 2023/01/09 09:05
PHST- 2022/11/29 00:00 [revised]
PHST- 2022/09/20 00:00 [received]
PHST- 2022/12/19 00:00 [accepted]
PHST- 2023/01/09 09:05 [entrez]
PHST- 2023/01/10 06:00 [pubmed]
PHST- 2023/01/12 06:00 [medline]
AID - 10.1096/fj.202201228R [doi]
PST - ppublish
SO  - FASEB J. 2023 Feb;37(2):e22746. doi: 10.1096/fj.202201228R.

PMID- 36581058
OWN - NLM
STAT- MEDLINE
DCOM- 20230118
LR  - 20230203
IS  - 1873-4596 (Electronic)
IS  - 0891-5849 (Linking)
VI  - 195
DP  - 2023 Feb 1
TI  - Intermittent fasting reverses the declining quality of aged oocytes.
PG  - 74-88
LID - S0891-5849(22)01110-8 [pii]
LID - 10.1016/j.freeradbiomed.2022.12.084 [doi]
AB  - Decreased oocyte quality and compromised embryo development are particularly 
      prevalent in older females, but the aging-related cellular processes and 
      effective ameliorative approaches have not been fully characterized. Intermittent 
      fasting (IF) can help improve health and extend lifespan; nevertheless, how it 
      regulates reproductive aging and its mechanisms remain unclear. We used naturally 
      aged mice to investigate the role of IF in reproduction and found that just one 
      month of every-other-day fasting was sufficient to improve oocyte quality. IF not 
      only increased antral follicle numbers and ovulation but also enhanced oocyte 
      meiotic competence and embryonic development by improving both nuclear and 
      cytoplasmic maturation in maternally aged oocytes. The beneficial effects of IF 
      manifested as alleviation of spindle structure abnormalities and chromosome 
      segregation errors and maintenance of the correct cytoplasmic organelle 
      reorganization. Moreover, single-cell transcriptome analysis showed that the 
      positive impact of IF on aged oocytes was mediated by restoration of the 
      nicotinamide adenine dinucleotide (NAD+)/Sirt1-mediated antioxidant defense 
      system, which eliminated excessive accumulated ROS to suppress DNA damage and 
      apoptosis. Collectively, these findings suggest that IF is a feasible approach to 
      protect oocytes against advanced maternal age-related oxidation damage and to 
      improve the reproductive outcomes of aged females.
CI  - Copyright © 2022 Elsevier Inc. All rights reserved.
FAU - Li, Chan
AU  - Li C
AD  - College of Veterinary Medicine, Northwest A&F University, Yangling, Shaanxi, 
      People's Republic of China; Key Laboratory of Animal Biotechnology, Ministry of 
      Agriculture, Yangling, Shaanxi, People's Republic of China.
FAU - Zhang, Hui
AU  - Zhang H
AD  - College of Veterinary Medicine, Northwest A&F University, Yangling, Shaanxi, 
      People's Republic of China; Key Laboratory of Animal Biotechnology, Ministry of 
      Agriculture, Yangling, Shaanxi, People's Republic of China.
FAU - Wu, Hao
AU  - Wu H
AD  - College of Veterinary Medicine, Northwest A&F University, Yangling, Shaanxi, 
      People's Republic of China; Key Laboratory of Animal Biotechnology, Ministry of 
      Agriculture, Yangling, Shaanxi, People's Republic of China.
FAU - Li, Ruoyu
AU  - Li R
AD  - College of Veterinary Medicine, Northwest A&F University, Yangling, Shaanxi, 
      People's Republic of China; Key Laboratory of Animal Biotechnology, Ministry of 
      Agriculture, Yangling, Shaanxi, People's Republic of China.
FAU - Wen, Dongxu
AU  - Wen D
AD  - College of Veterinary Medicine, Northwest A&F University, Yangling, Shaanxi, 
      People's Republic of China; Key Laboratory of Animal Biotechnology, Ministry of 
      Agriculture, Yangling, Shaanxi, People's Republic of China.
FAU - Tang, Yaju
AU  - Tang Y
AD  - College of Veterinary Medicine, Northwest A&F University, Yangling, Shaanxi, 
      People's Republic of China; Key Laboratory of Animal Biotechnology, Ministry of 
      Agriculture, Yangling, Shaanxi, People's Republic of China.
FAU - Gao, Zhen
AU  - Gao Z
AD  - College of Veterinary Medicine, Northwest A&F University, Yangling, Shaanxi, 
      People's Republic of China; Key Laboratory of Animal Biotechnology, Ministry of 
      Agriculture, Yangling, Shaanxi, People's Republic of China.
FAU - Xu, Rui
AU  - Xu R
AD  - College of Veterinary Medicine, Northwest A&F University, Yangling, Shaanxi, 
      People's Republic of China; Key Laboratory of Animal Biotechnology, Ministry of 
      Agriculture, Yangling, Shaanxi, People's Republic of China.
FAU - Lu, Sihai
AU  - Lu S
AD  - College of Veterinary Medicine, Northwest A&F University, Yangling, Shaanxi, 
      People's Republic of China; Key Laboratory of Animal Biotechnology, Ministry of 
      Agriculture, Yangling, Shaanxi, People's Republic of China.
FAU - Wei, Qiang
AU  - Wei Q
AD  - College of Veterinary Medicine, Northwest A&F University, Yangling, Shaanxi, 
      People's Republic of China; Key Laboratory of Animal Biotechnology, Ministry of 
      Agriculture, Yangling, Shaanxi, People's Republic of China.
FAU - Zhao, Xiaoe
AU  - Zhao X
AD  - College of Veterinary Medicine, Northwest A&F University, Yangling, Shaanxi, 
      People's Republic of China; Key Laboratory of Animal Biotechnology, Ministry of 
      Agriculture, Yangling, Shaanxi, People's Republic of China. Electronic address: 
      zhaoxe@nwsuaf.edu.cn.
FAU - Pan, Menghao
AU  - Pan M
AD  - College of Veterinary Medicine, Northwest A&F University, Yangling, Shaanxi, 
      People's Republic of China; Key Laboratory of Animal Biotechnology, Ministry of 
      Agriculture, Yangling, Shaanxi, People's Republic of China. Electronic address: 
      panmenghao@nwafu.edu.cn.
FAU - Ma, Baohua
AU  - Ma B
AD  - College of Veterinary Medicine, Northwest A&F University, Yangling, Shaanxi, 
      People's Republic of China; Key Laboratory of Animal Biotechnology, Ministry of 
      Agriculture, Yangling, Shaanxi, People's Republic of China. Electronic address: 
      malab@nwsuaf.edu.cn.
LA  - eng
PT  - Journal Article
PT  - Research Support, Non-U.S. Gov't
DEP - 20221226
PL  - United States
TA  - Free Radic Biol Med
JT  - Free radical biology & medicine
JID - 8709159
SB  - IM
MH  - Pregnancy
MH  - Female
MH  - Mice
MH  - Animals
MH  - *Intermittent Fasting
MH  - *Oocytes
MH  - Ovarian Follicle
MH  - Aging/genetics
MH  - Ovulation
OTO - NOTNLM
OT  - Intermittent fasting
OT  - Oocyte
OT  - Oxidation damage
OT  - Reactive oxygen species
OT  - Reproductive aging
COIS- Declaration of competing interest All of the contributing authors declared no 
      conflicts of interest.
EDAT- 2022/12/30 06:00
MHDA- 2023/01/19 06:00
CRDT- 2022/12/29 19:13
PHST- 2022/10/31 00:00 [received]
PHST- 2022/12/05 00:00 [revised]
PHST- 2022/12/20 00:00 [accepted]
PHST- 2022/12/30 06:00 [pubmed]
PHST- 2023/01/19 06:00 [medline]
PHST- 2022/12/29 19:13 [entrez]
AID - S0891-5849(22)01110-8 [pii]
AID - 10.1016/j.freeradbiomed.2022.12.084 [doi]
PST - ppublish
SO  - Free Radic Biol Med. 2023 Feb 1;195:74-88. doi: 
      10.1016/j.freeradbiomed.2022.12.084. Epub 2022 Dec 26.

PMID- 36550358
OWN - NLM
STAT- MEDLINE
DCOM- 20230227
LR  - 20230227
IS  - 1476-5594 (Electronic)
IS  - 0950-9232 (Linking)
VI  - 42
IP  - 8
DP  - 2023 Feb
TI  - TRIM24 is critical for the cellular response to DNA double-strand breaks through 
      regulating the recruitment of MRN complex.
PG  - 586-600
LID - 10.1038/s41388-022-02580-8 [doi]
AB  - The MRE11-RAD50-NBS1 (MRN) complex plays a crucial role in DNA double-strand 
      breaks (DSBs) sensing and initiation of signaling cascades. However, the precise 
      mechanisms by which the recruitment of MRN complex is regulated has yet to be 
      elucidated. Here, we identified TRIpartite motif-containing protein 24 (TRIM24), 
      a protein considered as an oncogene overexpressed in cancers, as a novel 
      signaling molecule in response to DSBs. TRIM24 is essential for DSBs-induced 
      recruitment of MRN complex and activation of downstream signaling. In the absence 
      of TRIM24, MRN mediated DSBs repair is remarkably diminished. Mechanistically, 
      TRIM24 is phosphorylated by ataxia-telangiectasia mutated (ATM) and then 
      recruited to DSBs sites, facilitating the accumulation of the MRN components to 
      chromatin. Depletion of TRIM24 sensitizes human hepatocellular carcinoma cells to 
      cancer therapy agent-induced apoptosis and retards the tumor growth in a 
      subcutaneous xenograft tumor mouse model. Together, our data reveal a novel 
      function of TRIM24 in response to DSBs through regulating the MRN complex, which 
      suggests that TRIM24 may be a potential therapeutic molecular target for tumor 
      treatment.
CI  - © 2022. The Author(s), under exclusive licence to Springer Nature Limited.
FAU - Wang, Ya
AU  - Wang Y
AUID- ORCID: 0000-0001-8778-3017
AD  - Institute of Molecular Precision Medicine and Hunan Key Laboratory of Molecular 
      Precision Medicine, Department of General Surgery, Xiangya Hospital, Central 
      South University, Changsha, 410008, Hunan, China.
AD  - Center for Medical Genetics & Hunan Key Laboratory of Medical Genetics, School of 
      Life Sciences, Central South University, Changsha, 410008, Hunan, China.
AD  - Hunan Key Laboratory of Animal Models for Human Diseases, Central South 
      University, Changsha, 410008, Hunan, China.
FAU - Yao, Yuanbing
AU  - Yao Y
AUID- ORCID: 0000-0002-2221-5745
AD  - Institute of Molecular Precision Medicine and Hunan Key Laboratory of Molecular 
      Precision Medicine, Department of General Surgery, Xiangya Hospital, Central 
      South University, Changsha, 410008, Hunan, China.
AD  - National Clinical Research Center for Geriatric Disorders, Changsha, 410008, 
      Hunan, China.
AD  - Hunan Key Laboratory of Aging Biology, Xiangya Hospital, Central South 
      University, Changsha, 410008, Hunan, China.
FAU - Wei, Qunhui
AU  - Wei Q
AD  - Center for Medical Genetics & Hunan Key Laboratory of Medical Genetics, School of 
      Life Sciences, Central South University, Changsha, 410008, Hunan, China.
FAU - Long, Shichao
AU  - Long S
AD  - Institute of Molecular Precision Medicine and Hunan Key Laboratory of Molecular 
      Precision Medicine, Department of General Surgery, Xiangya Hospital, Central 
      South University, Changsha, 410008, Hunan, China.
FAU - Chen, Yuqiao
AU  - Chen Y
AD  - Institute of Molecular Precision Medicine and Hunan Key Laboratory of Molecular 
      Precision Medicine, Department of General Surgery, Xiangya Hospital, Central 
      South University, Changsha, 410008, Hunan, China.
FAU - Xie, Jinru
AU  - Xie J
AD  - Key Laboratory of Molecular Radiation Oncology Hunan Province, Changsha, 410008, 
      Hunan, China.
FAU - Tan, Rong
AU  - Tan R
AD  - Hunan Key Laboratory of Aging Biology, Xiangya Hospital, Central South 
      University, Changsha, 410008, Hunan, China.
AD  - Key Laboratory of Molecular Radiation Oncology Hunan Province, Changsha, 410008, 
      Hunan, China.
FAU - Jiang, Wei
AU  - Jiang W
AD  - Center of Infectious Diseases, West China Hospital, Sichuan University, Chengdu, 
      Sichuan, China.
FAU - Zhang, Qian
AU  - Zhang Q
AD  - Department of Nutrition and Health, China Agricultural University, 100193, 
      Beijing, China.
FAU - Wu, Dongbo
AU  - Wu D
AD  - Center of Infectious Diseases, West China Hospital, Sichuan University, Chengdu, 
      Sichuan, China.
FAU - Xiao, Shuai
AU  - Xiao S
AD  - The First Affiliated Hospital, Cancer Research Institute, Hengyang Medical 
      School, University of South China, Hengyang, 421001, Hunan, China.
FAU - Wan, Fengyi
AU  - Wan F
AUID- ORCID: 0000-0001-9216-9767
AD  - Department of Biochemistry and Molecular Biology, Bloomberg School of Public 
      Health, Johns Hopkins University, Baltimore, MD, 21025, USA.
FAU - Fu, Kai
AU  - Fu K
AUID- ORCID: 0000-0001-8571-5352
AD  - Institute of Molecular Precision Medicine and Hunan Key Laboratory of Molecular 
      Precision Medicine, Department of General Surgery, Xiangya Hospital, Central 
      South University, Changsha, 410008, Hunan, China. fu_kai@csu.edu.cn.
AD  - Center for Medical Genetics & Hunan Key Laboratory of Medical Genetics, School of 
      Life Sciences, Central South University, Changsha, 410008, Hunan, China. 
      fu_kai@csu.edu.cn.
AD  - Hunan Key Laboratory of Animal Models for Human Diseases, Central South 
      University, Changsha, 410008, Hunan, China. fu_kai@csu.edu.cn.
AD  - National Clinical Research Center for Geriatric Disorders, Changsha, 410008, 
      Hunan, China. fu_kai@csu.edu.cn.
AD  - Hunan Key Laboratory of Aging Biology, Xiangya Hospital, Central South 
      University, Changsha, 410008, Hunan, China. fu_kai@csu.edu.cn.
LA  - eng
PT  - Journal Article
PT  - Research Support, Non-U.S. Gov't
DEP - 20221222
PL  - England
TA  - Oncogene
JT  - Oncogene
JID - 8711562
RN  - EC 3.6.- (Acid Anhydride Hydrolases)
RN  - EC 2.7.11.1 (Ataxia Telangiectasia Mutated Proteins)
RN  - 0 (Carrier Proteins)
RN  - 0 (Cell Cycle Proteins)
RN  - EC 6.5.1.- (DNA Repair Enzymes)
RN  - EC 3.1.- (MRE11 Homologue Protein)
RN  - 0 (Nuclear Proteins)
RN  - 0 (TRIM24 protein, human)
SB  - IM
MH  - Animals
MH  - Humans
MH  - Mice
MH  - Acid Anhydride Hydrolases/metabolism
MH  - Ataxia Telangiectasia Mutated Proteins/genetics/metabolism
MH  - *Carrier Proteins/genetics/metabolism
MH  - *Cell Cycle Proteins/metabolism
MH  - *DNA Breaks, Double-Stranded
MH  - DNA Repair
MH  - DNA Repair Enzymes/genetics/metabolism
MH  - MRE11 Homologue Protein/genetics/metabolism
MH  - Nuclear Proteins/genetics/metabolism
EDAT- 2022/12/23 06:00
MHDA- 2023/02/25 06:00
CRDT- 2022/12/22 23:41
PHST- 2022/05/31 00:00 [received]
PHST- 2022/12/13 00:00 [accepted]
PHST- 2022/12/11 00:00 [revised]
PHST- 2022/12/23 06:00 [pubmed]
PHST- 2023/02/25 06:00 [medline]
PHST- 2022/12/22 23:41 [entrez]
AID - 10.1038/s41388-022-02580-8 [pii]
AID - 10.1038/s41388-022-02580-8 [doi]
PST - ppublish
SO  - Oncogene. 2023 Feb;42(8):586-600. doi: 10.1038/s41388-022-02580-8. Epub 2022 Dec 
      22.

PMID- 36511343
OWN - NLM
STAT- MEDLINE
DCOM- 20230208
LR  - 20230208
IS  - 2190-6009 (Electronic)
IS  - 2190-5991 (Print)
IS  - 2190-5991 (Linking)
VI  - 14
IP  - 1
DP  - 2023 Feb
TI  - Growth arrest and DNA damage-inducible alpha regulates muscle repair and fat 
      infiltration through ATP synthase F1 subunit alpha.
PG  - 326-341
LID - 10.1002/jcsm.13134 [doi]
AB  - BACKGROUND: Skeletal muscle fat infiltration is a common feature during ageing, 
      obesity and several myopathies associated with muscular dysfunction and 
      sarcopenia. However, the regulatory mechanisms of intramuscular adipogenesis and 
      strategies to reduce fat infiltration in muscle remain unclear. Here, we 
      identified the growth arrest and DNA damage-inducible alpha (GADD45A), a 
      stress-inducible histone folding protein, as a critical regulator of 
      intramuscular fat (IMAT) infiltration. METHODS: To explore the role of GADD45A on 
      IMAT infiltration and muscle regeneration, the gain or loss function of GADD45A 
      in intramuscular preadipocytes was performed. The adipocyte-specific GADD45A 
      knock-in (KI) mice and high IMAT-infiltrated muscle model by glycerol injection 
      (50 μL of 50% v/v GLY) were generated. RNA-sequencing, histological changes, gene 
      expression, lipid metabolism, mitochondrial function and the effect of dietary 
      factor epigallocatechin-3-gallate (EGCG) treatment (100 mg/kg) on IMAT 
      infiltration were studied. RESULTS: The unbiased transcriptomics data analysis 
      indicated that GADD45A expression positively correlates with IMAT infiltration 
      and muscle metabolic disorders in humans (correlation: young vs. aged people, 
      Gadd45a and Cebpa, r(2)  = 0.20, P < 0.05) and animals (correlation: wild-type 
      [WT] vs. mdx mice, Gadd45a and Cebpa, r(2)  = 0.38, P < 0.05; NaCl vs. GLY mice, 
      Gadd45a and Adipoq/Fabp4, r(2)  = 0.80/0.71, both P < 0.0001). In vitro, GADD45A 
      overexpression promotes intramuscular preadipocyte adipogenesis, upregulating the 
      expression of adipogenic genes (Ppara: +47%, Adipoq: +28%, P < 0.001; Cebpa: 
      +135%, Fabp4: +16%, P < 0.01; Pparg: +66%, Leptin: +77%, P < 0.05). GADD45A 
      knockdown robustly decreased lipid accumulation (Pparg: -57%, Adipoq: -35%, 
      P < 0.001; Fabp4: -37%, P < 0.01; Leptin: -28%, P < 0.05). GADD45A KI mice 
      exhibit inhibited skeletal muscle regeneration (myofibres: -40%, P < 0.01) and 
      enhanced IMAT infiltration (adipocytes: +20%, P < 0.05). These KI mice have 
      impaired exercise endurance and mitochondrial function. Mechanistically, GADD45A 
      affects ATP synthase F1 subunit alpha (ATP5A1) ubiquitination degradation 
      (ubiquitinated ATP5A1, P < 0.001) by recruiting the E3 ubiquitin ligase TRIM25, 
      which decreases ATP synthesis (ATP production: -23%, P < 0.01) and inactivates 
      the cAMP/PKA/LKB1 signalling pathway (cAMP: -36%, P < 0.01; decreased phospho-PKA 
      and phospho-LKB1 protein content, P < 0.01). The dietary factor EGCG can protect 
      against muscle fat infiltration (triglyceride: -64%, P < 0.05) via downregulating 
      GADD45A (decreased GADD45A protein content, P < 0.001). CONCLUSIONS: Our findings 
      reveal a crucial role of GADD45A in regulating muscle repair and fat infiltration 
      and suggest that inhibition of GADD45A by EGCG might be a potential strategy to 
      combat fat infiltration and its associated muscle dysfunction.
CI  - © 2022 The Authors. Journal of Cachexia, Sarcopenia and Muscle published by John 
      Wiley & Sons Ltd on behalf of Society on Sarcopenia, Cachexia and Wasting 
      Disorders.
FAU - You, Wenjing
AU  - You W
AD  - College of Animal Sciences, Zhejiang University, Hangzhou, Zhejiang, China.
AD  - The Key Laboratory of Molecular Animal Nutrition, Ministry of Education, 
      Hangzhou, China.
AD  - Zhejiang Provincial Laboratory of Feed and Animal Nutrition, Hangzhou, China.
FAU - Liu, Shiqi
AU  - Liu S
AD  - College of Animal Sciences, Zhejiang University, Hangzhou, Zhejiang, China.
AD  - The Key Laboratory of Molecular Animal Nutrition, Ministry of Education, 
      Hangzhou, China.
AD  - Zhejiang Provincial Laboratory of Feed and Animal Nutrition, Hangzhou, China.
FAU - Ji, Jianfei
AU  - Ji J
AD  - Key Laboratory for Cell and Gene Engineering of Zhejiang Province, College of 
      Life Sciences, Zhejiang University, Hangzhou, China.
FAU - Ling, Defeng
AU  - Ling D
AD  - College of Animal Sciences, Zhejiang University, Hangzhou, Zhejiang, China.
AD  - The Key Laboratory of Molecular Animal Nutrition, Ministry of Education, 
      Hangzhou, China.
AD  - Zhejiang Provincial Laboratory of Feed and Animal Nutrition, Hangzhou, China.
FAU - Tu, Yuang
AU  - Tu Y
AD  - College of Animal Sciences, Zhejiang University, Hangzhou, Zhejiang, China.
AD  - The Key Laboratory of Molecular Animal Nutrition, Ministry of Education, 
      Hangzhou, China.
AD  - Zhejiang Provincial Laboratory of Feed and Animal Nutrition, Hangzhou, China.
FAU - Zhou, Yanbing
AU  - Zhou Y
AD  - College of Animal Sciences, Zhejiang University, Hangzhou, Zhejiang, China.
AD  - The Key Laboratory of Molecular Animal Nutrition, Ministry of Education, 
      Hangzhou, China.
AD  - Zhejiang Provincial Laboratory of Feed and Animal Nutrition, Hangzhou, China.
FAU - Chen, Wentao
AU  - Chen W
AD  - College of Animal Sciences, Zhejiang University, Hangzhou, Zhejiang, China.
AD  - The Key Laboratory of Molecular Animal Nutrition, Ministry of Education, 
      Hangzhou, China.
AD  - Zhejiang Provincial Laboratory of Feed and Animal Nutrition, Hangzhou, China.
FAU - Valencak, Teresa G
AU  - Valencak TG
AD  - College of Animal Sciences, Zhejiang University, Hangzhou, Zhejiang, China.
FAU - Wang, Yizhen
AU  - Wang Y
AD  - College of Animal Sciences, Zhejiang University, Hangzhou, Zhejiang, China.
AD  - The Key Laboratory of Molecular Animal Nutrition, Ministry of Education, 
      Hangzhou, China.
AD  - Zhejiang Provincial Laboratory of Feed and Animal Nutrition, Hangzhou, China.
FAU - Shan, Tizhong
AU  - Shan T
AUID- ORCID: 0000-0002-4738-414X
AD  - College of Animal Sciences, Zhejiang University, Hangzhou, Zhejiang, China.
AD  - The Key Laboratory of Molecular Animal Nutrition, Ministry of Education, 
      Hangzhou, China.
AD  - Zhejiang Provincial Laboratory of Feed and Animal Nutrition, Hangzhou, China.
LA  - eng
GR  - U19A2037/National Natural Science Foundation of China/
GR  - LZ22C170003/Natural Science Foundation of Zhejiang Province/
PT  - Journal Article
DEP - 20221213
PL  - Germany
TA  - J Cachexia Sarcopenia Muscle
JT  - Journal of cachexia, sarcopenia and muscle
JID - 101552883
RN  - 8L70Q75FXE (Adenosine Triphosphate)
RN  - 0 (Leptin)
RN  - 0 (PPAR gamma)
RN  - 0 (GADD45A protein, human)
RN  - 0 (Gadd45a protein, mouse)
RN  - EC 3.6.1.14 (ATP5F1A protein, human)
RN  - EC 3.6.1.14 (ATP5A1 protein, mouse)
SB  - IM
MH  - Aged
MH  - Animals
MH  - Humans
MH  - Mice
MH  - Adenosine Triphosphate
MH  - DNA Damage
MH  - *Leptin
MH  - Mice, Inbred mdx
MH  - Muscles/metabolism
MH  - *PPAR gamma/metabolism
PMC - PMC9891974
OTO - NOTNLM
OT  - EGCG
OT  - GADD45A
OT  - fat infiltration
OT  - intramuscular adipogenesis
OT  - metabolic disorder
OT  - skeletal muscle
COIS- The authors declare that they have no competing interests.
EDAT- 2022/12/14 06:00
MHDA- 2023/02/04 06:00
CRDT- 2022/12/13 06:37
PHST- 2022/10/06 00:00 [revised]
PHST- 2022/04/07 00:00 [received]
PHST- 2022/11/10 00:00 [accepted]
PHST- 2022/12/14 06:00 [pubmed]
PHST- 2023/02/04 06:00 [medline]
PHST- 2022/12/13 06:37 [entrez]
AID - JCSM13134 [pii]
AID - 10.1002/jcsm.13134 [doi]
PST - ppublish
SO  - J Cachexia Sarcopenia Muscle. 2023 Feb;14(1):326-341. doi: 10.1002/jcsm.13134. 
      Epub 2022 Dec 13.

PMID- 36347449
OWN - NLM
STAT- MEDLINE
DCOM- 20230110
LR  - 20230224
IS  - 1873-4847 (Electronic)
IS  - 0955-2863 (Linking)
VI  - 112
DP  - 2023 Feb
TI  - Lifelong docosahexaenoic acid intervention ameliorates aging in the 
      telomere-DNA-mitochondria axis in telomerase-deficient mice.
PG  - 109202
LID - S0955-2863(22)00270-4 [pii]
LID - 10.1016/j.jnutbio.2022.109202 [doi]
AB  - The health benefits of n-3 polyunsaturated fatty acids (PUFAs) in multiple 
      age-related diseases are associated with telomere length. Telomerase is 
      intimately related to inflammation and oxidative stress, but whether the 
      underlying function of n-3 PUFAs on telomere maintenance is based on telomerase 
      activation or related mechanisms remains unclear. Herein, we utilized 
      late-generation (G4) telomerase-deficient (Terc(-/-)) mice to perform a lifelong 
      docosahexaenoic acid (DHA) intervention to determine the potential of DHA in 
      telomere maintenance and health promotion. Unfortunately, DHA failed to prolong 
      mouse longevity in either intrinsic or premature aging. However, intriguingly, 
      lifelong dietary DHA intervention slowed the aging phenotypes and profoundly 
      attenuated telomere attrition in blood leukocytes and multiple tissues, 
      consistent with decreased β-galactosidase activity and other senescence hallmarks 
      with no observed sex differences. Notably, DHA intervention alleviated telomere 
      attrition-induced γ-H2AX accumulation dependent on poly (ADP-ribose) polymerase 1 
      (PARP1) recruitment, and further regulated mitochondrial dysfunction critically 
      involved in the DNA damage response. Together with the improvement of 
      mitochondria function, the blocked reactive oxygen species (ROS) accumulation and 
      suppression of the nuclear factor-κB (NF-κB)/nucleotide-binding domain-like 
      receptor protein 3 (NLRP3)/caspase-1 pathways partially indicated anti-oxidative 
      and anti-inflammatory effects of DHA. These data revealed a regulatory paradigm 
      involving DHA in the telomere-DNA-mitochondria feedback loop mediated by DNA 
      damage response and inflammation in alleviating senescence, which may hold 
      potential as a translatable intervention in telomere-related diseases during 
      aging.
CI  - Copyright © 2022 Elsevier Inc. All rights reserved.
FAU - Wu, Shanyun
AU  - Wu S
AD  - Department of Endocrinology, The Second Affiliated Hospital, Zhejiang University 
      School of Medicine, Hangzhou, Zhejiang, P R China; National Engineering 
      Laboratory of Intelligent Food Technology and Equipment, Zhejiang Key Laboratory 
      for Agro-Food Processing, College of Biosystems Engineering and Food Science, 
      Zhejiang University, Hangzhou, Zhejiang, P R China.
FAU - Wu, Yuqi
AU  - Wu Y
AD  - National Engineering Laboratory of Intelligent Food Technology and Equipment, 
      Zhejiang Key Laboratory for Agro-Food Processing, College of Biosystems 
      Engineering and Food Science, Zhejiang University, Hangzhou, Zhejiang, P R China.
FAU - Chen, Jingnan
AU  - Chen J
AD  - National Engineering Laboratory of Intelligent Food Technology and Equipment, 
      Zhejiang Key Laboratory for Agro-Food Processing, College of Biosystems 
      Engineering and Food Science, Zhejiang University, Hangzhou, Zhejiang, P R China.
FAU - Zhuang, Pan
AU  - Zhuang P
AD  - National Engineering Laboratory of Intelligent Food Technology and Equipment, 
      Zhejiang Key Laboratory for Agro-Food Processing, College of Biosystems 
      Engineering and Food Science, Zhejiang University, Hangzhou, Zhejiang, P R China.
FAU - Zhang, Yu
AU  - Zhang Y
AD  - National Engineering Laboratory of Intelligent Food Technology and Equipment, 
      Zhejiang Key Laboratory for Agro-Food Processing, College of Biosystems 
      Engineering and Food Science, Zhejiang University, Hangzhou, Zhejiang, P R China.
FAU - Jiao, Jingjing
AU  - Jiao J
AD  - Department of Endocrinology, The Second Affiliated Hospital, Zhejiang University 
      School of Medicine, Hangzhou, Zhejiang, P R China; Department of Nutrition, 
      School of Public Health, Zhejiang University School of Medicine, Hangzhou, 
      Zhejiang, P R China. Electronic address: jingjingjiao@zju.edu.cn.
LA  - eng
PT  - Journal Article
PT  - Research Support, Non-U.S. Gov't
DEP - 20221106
PL  - United States
TA  - J Nutr Biochem
JT  - The Journal of nutritional biochemistry
JID - 9010081
RN  - EC 2.7.7.49 (Telomerase)
RN  - 25167-62-8 (Docosahexaenoic Acids)
RN  - 0 (Fatty Acids, Omega-3)
RN  - 0 (DNA, Mitochondrial)
SB  - IM
MH  - Female
MH  - Animals
MH  - Male
MH  - Mice
MH  - *Telomerase/genetics/metabolism
MH  - Docosahexaenoic Acids/pharmacology/therapeutic use
MH  - Cellular Senescence
MH  - Aging/genetics
MH  - *Fatty Acids, Omega-3
MH  - Inflammation
MH  - DNA, Mitochondrial
MH  - Mitochondria/metabolism
MH  - Telomere/metabolism
OTO - NOTNLM
OT  - Docosahexaenoic acid
OT  - aging
OT  - lifelong intervention
OT  - mitochondria
OT  - telomere
COIS- Declaration of competing interest The authors do not have any conflict of 
      interest to disclose.
EDAT- 2022/11/09 06:00
MHDA- 2023/01/11 06:00
CRDT- 2022/11/08 19:26
PHST- 2021/11/02 00:00 [received]
PHST- 2022/07/03 00:00 [revised]
PHST- 2022/11/02 00:00 [accepted]
PHST- 2022/11/09 06:00 [pubmed]
PHST- 2023/01/11 06:00 [medline]
PHST- 2022/11/08 19:26 [entrez]
AID - S0955-2863(22)00270-4 [pii]
AID - 10.1016/j.jnutbio.2022.109202 [doi]
PST - ppublish
SO  - J Nutr Biochem. 2023 Feb;112:109202. doi: 10.1016/j.jnutbio.2022.109202. Epub 
      2022 Nov 6.

PMID- 36768831
OWN - NLM
STAT- MEDLINE
DCOM- 20230214
LR  - 20230214
IS  - 1422-0067 (Electronic)
IS  - 1422-0067 (Linking)
VI  - 24
IP  - 3
DP  - 2023 Jan 28
TI  - Perinatal Obesity Sensitizes for Premature Kidney Aging Signaling.
LID - 10.3390/ijms24032508 [doi]
LID - 2508
AB  - Chronic Kidney Disease (CKD), a global health burden, is strongly associated with 
      age-related renal function decline, hypertension, and diabetes, which are all 
      frequent consequences of obesity. Despite extensive studies, the mechanisms 
      determining susceptibility to CKD remain insufficiently understood. Clinical 
      evidence together with prior studies from our group showed that perinatal 
      metabolic disorders after intrauterine growth restriction or maternal obesity 
      adversely affect kidney structure and function throughout life. Since obesity and 
      aging processes converge in similar pathways we tested if perinatal obesity 
      caused by high-fat diet (HFD)-fed dams sensitizes aging-associated mechanisms in 
      kidneys of newborn mice. The results showed a marked increase of γH2AX-positive 
      cells with elevated 8-Oxo-dG (RNA/DNA damage), both indicative of DNA damage 
      response and oxidative stress. Using unbiased comprehensive transcriptomics we 
      identified compartment-specific differentially-regulated signaling pathways in 
      kidneys after perinatal obesity. Comparison of these data to transcriptomic data 
      of naturally aged kidneys and prematurely aged kidneys of genetic modified mice 
      with a hypomorphic allele of Ercc1, revealed similar signatures, e.g., 
      inflammatory signaling. In a biochemical approach we validated pathways of 
      inflammaging in the kidneys after perinatal obesity. Collectively, our initial 
      findings demonstrate premature aging-associated processes as a consequence of 
      perinatal obesity that could determine the susceptibility for CKD early in life.
FAU - Selle, Jaco
AU  - Selle J
AUID- ORCID: 0000-0002-4981-0931
AD  - Translational Experimental Pediatrics-Experimental Pulmonology, Department of 
      Pediatric and Adolescent Medicine, University Hospital Cologne, 50931 Cologne, 
      Germany.
FAU - Bohl, Katrin
AU  - Bohl K
AUID- ORCID: 0000-0003-3746-4047
AD  - Department of Medicine II, Nephrology Research Laboratory, University Hospital of 
      Cologne, Faculty of Medicine, University of Cologne, 50931 Cologne, Germany.
AD  - Cologne Excellence Cluster on Cellular Stress Responses in Aging-Associated 
      Diseases (CECAD), Faculty of Medicine, University of Cologne, 50931 Cologne, 
      Germany.
FAU - Höpker, Katja
AU  - Höpker K
AUID- ORCID: 0000-0003-1287-7830
AD  - Department of Medicine II, Nephrology Research Laboratory, University Hospital of 
      Cologne, Faculty of Medicine, University of Cologne, 50931 Cologne, Germany.
AD  - Department of Pediatric and Adolescent Medicine, University Hospital Cologne, 
      50931 Cologne, Germany.
FAU - Wilke, Rebecca
AU  - Wilke R
AD  - Translational Experimental Pediatrics-Experimental Pulmonology, Department of 
      Pediatric and Adolescent Medicine, University Hospital Cologne, 50931 Cologne, 
      Germany.
FAU - Dinger, Katharina
AU  - Dinger K
AD  - Translational Experimental Pediatrics-Experimental Pulmonology, Department of 
      Pediatric and Adolescent Medicine, University Hospital Cologne, 50931 Cologne, 
      Germany.
FAU - Kasper, Philipp
AU  - Kasper P
AUID- ORCID: 0000-0002-6218-2239
AD  - Department of Gastroenterology and Hepatology, University Hospital Cologne, 
      Faculty of Medicine, University of Cologne, 50931 Cologne, Germany.
FAU - Abend, Bastian
AU  - Abend B
AD  - Translational Experimental Pediatrics-Experimental Pulmonology, Department of 
      Pediatric and Adolescent Medicine, University Hospital Cologne, 50931 Cologne, 
      Germany.
FAU - Schermer, Bernhard
AU  - Schermer B
AUID- ORCID: 0000-0002-5194-9000
AD  - Department of Medicine II, Nephrology Research Laboratory, University Hospital of 
      Cologne, Faculty of Medicine, University of Cologne, 50931 Cologne, Germany.
AD  - Cologne Excellence Cluster on Cellular Stress Responses in Aging-Associated 
      Diseases (CECAD), Faculty of Medicine, University of Cologne, 50931 Cologne, 
      Germany.
AD  - Center for Molecular Medicine Cologne (CMMC), University Hospital Cologne, 
      Faculty of Medicine, University of Cologne, 50931 Cologne, Germany.
FAU - Müller, Roman-Ulrich
AU  - Müller RU
AUID- ORCID: 0000-0001-6910-0745
AD  - Department of Medicine II, Nephrology Research Laboratory, University Hospital of 
      Cologne, Faculty of Medicine, University of Cologne, 50931 Cologne, Germany.
AD  - Cologne Excellence Cluster on Cellular Stress Responses in Aging-Associated 
      Diseases (CECAD), Faculty of Medicine, University of Cologne, 50931 Cologne, 
      Germany.
AD  - Center for Molecular Medicine Cologne (CMMC), University Hospital Cologne, 
      Faculty of Medicine, University of Cologne, 50931 Cologne, Germany.
FAU - Kurschat, Christine
AU  - Kurschat C
AUID- ORCID: 0000-0002-3646-9471
AD  - Department of Medicine II, Nephrology Research Laboratory, University Hospital of 
      Cologne, Faculty of Medicine, University of Cologne, 50931 Cologne, Germany.
AD  - Cologne Excellence Cluster on Cellular Stress Responses in Aging-Associated 
      Diseases (CECAD), Faculty of Medicine, University of Cologne, 50931 Cologne, 
      Germany.
AD  - Center for Molecular Medicine Cologne (CMMC), University Hospital Cologne, 
      Faculty of Medicine, University of Cologne, 50931 Cologne, Germany.
FAU - Nüsken, Kai-Dietrich
AU  - Nüsken KD
AUID- ORCID: 0000-0001-5749-7183
AD  - Department of Pediatric and Adolescent Medicine, University Hospital Cologne, 
      50931 Cologne, Germany.
FAU - Nüsken, Eva
AU  - Nüsken E
AUID- ORCID: 0000-0002-0674-804X
AD  - Department of Pediatric and Adolescent Medicine, University Hospital Cologne, 
      50931 Cologne, Germany.
FAU - Meyer, David
AU  - Meyer D
AUID- ORCID: 0000-0002-5667-4720
AD  - Cologne Excellence Cluster on Cellular Stress Responses in Aging-Associated 
      Diseases (CECAD), Faculty of Medicine, University of Cologne, 50931 Cologne, 
      Germany.
AD  - Institute for Genome Stability in Aging and Disease, Medical Faculty, University 
      Hospital Cologne, Faculty of Medicine, University of Cologne, 50931 Cologne, 
      Germany.
FAU - Savai Pullamsetti, Soni
AU  - Savai Pullamsetti S
AUID- ORCID: 0000-0003-0440-8831
AD  - Department of Lung Development and Remodeling, Max-Planck-Institute for Heart and 
      Lung Research, Member of the German Center for Lung Research (DZL), 61231 Bad 
      Nauheim, Germany.
AD  - Institute for Lung Health (ILH), Universities of Gießen and Marburg Lung Centre 
      (UGMLC), Cardiopulmonary Institute (CPI), Member of the German Center of Lung 
      Research (DZL), 35392 Gießen, Germany.
FAU - Schumacher, Björn
AU  - Schumacher B
AUID- ORCID: 0000-0001-6097-5238
AD  - Cologne Excellence Cluster on Cellular Stress Responses in Aging-Associated 
      Diseases (CECAD), Faculty of Medicine, University of Cologne, 50931 Cologne, 
      Germany.
AD  - Institute for Genome Stability in Aging and Disease, Medical Faculty, University 
      Hospital Cologne, Faculty of Medicine, University of Cologne, 50931 Cologne, 
      Germany.
FAU - Dötsch, Jörg
AU  - Dötsch J
AD  - Department of Pediatric and Adolescent Medicine, University Hospital Cologne, 
      50931 Cologne, Germany.
FAU - Alcazar, Miguel A Alejandre
AU  - Alcazar MAA
AD  - Translational Experimental Pediatrics-Experimental Pulmonology, Department of 
      Pediatric and Adolescent Medicine, University Hospital Cologne, 50931 Cologne, 
      Germany.
AD  - Cologne Excellence Cluster on Cellular Stress Responses in Aging-Associated 
      Diseases (CECAD), Faculty of Medicine, University of Cologne, 50931 Cologne, 
      Germany.
AD  - Center for Molecular Medicine Cologne (CMMC), University Hospital Cologne, 
      Faculty of Medicine, University of Cologne, 50931 Cologne, Germany.
AD  - Institute for Lung Health (ILH), Universities of Gießen and Marburg Lung Centre 
      (UGMLC), Cardiopulmonary Institute (CPI), Member of the German Center of Lung 
      Research (DZL), 35392 Gießen, Germany.
LA  - eng
GR  - AL 1636, 2-1; AL 1636 5-1; SCHU 2494 15-1/Deutsche Forschungsgemeinschaft/
GR  - Stiftung Oskar Helene Heim/
PT  - Journal Article
DEP - 20230128
PL  - Switzerland
TA  - Int J Mol Sci
JT  - International journal of molecular sciences
JID - 101092791
SB  - IM
MH  - Female
MH  - Mice
MH  - Animals
MH  - Pregnancy
MH  - Humans
MH  - *Aging, Premature/metabolism
MH  - Obesity/metabolism
MH  - Kidney/metabolism
MH  - *Renal Insufficiency, Chronic/metabolism
MH  - Diet, High-Fat/adverse effects
MH  - Aging/genetics
PMC - PMC9916864
OTO - NOTNLM
OT  - DNA damage response
OT  - chronic kidney disease
OT  - kidney aging
OT  - perinatal obesity
COIS- The authors declare no conflict of interest.
EDAT- 2023/02/12 06:00
MHDA- 2023/02/15 06:00
CRDT- 2023/02/11 01:22
PHST- 2022/10/02 00:00 [received]
PHST- 2022/12/08 00:00 [revised]
PHST- 2022/12/18 00:00 [accepted]
PHST- 2023/02/11 01:22 [entrez]
PHST- 2023/02/12 06:00 [pubmed]
PHST- 2023/02/15 06:00 [medline]
AID - ijms24032508 [pii]
AID - ijms-24-02508 [pii]
AID - 10.3390/ijms24032508 [doi]
PST - epublish
SO  - Int J Mol Sci. 2023 Jan 28;24(3):2508. doi: 10.3390/ijms24032508.

PMID- 36702905
OWN - NLM
STAT- Publisher
LR  - 20230126
IS  - 1759-507X (Electronic)
IS  - 1759-5061 (Linking)
DP  - 2023 Jan 26
TI  - Pathological consequences of DNA damage in the kidney.
LID - 10.1038/s41581-022-00671-z [doi]
AB  - DNA lesions that evade repair can lead to mutations that drive the development of 
      cancer, and cellular responses to DNA damage can trigger senescence and cell 
      death, which are associated with ageing. In the kidney, DNA damage has been 
      implicated in both acute and chronic kidney injury, and in renal cell carcinoma. 
      The susceptibility of the kidney to chemotherapeutic agents that damage DNA is 
      well established, but an unexpected link between kidney ciliopathies and the DNA 
      damage response has also been reported. In addition, human genetic deficiencies 
      in DNA repair have highlighted DNA crosslinks, DNA breaks and 
      transcription-blocking damage as lesions that are particularly toxic to the 
      kidney. Genetic tools in mice, as well as advances in kidney organoid and 
      single-cell RNA sequencing technologies, have provided important insights into 
      how specific kidney cell types respond to DNA damage. The emerging view is that 
      in the kidney, DNA damage affects the local microenvironment by triggering a 
      damage response and cell proliferation to replenish injured cells, as well as 
      inducing systemic responses aimed at reducing exposure to genotoxic stress. The 
      pathological consequences of DNA damage are therefore key to the nephrotoxicity 
      of DNA-damaging agents and the kidney phenotypes observed in human DNA 
      repair-deficiency disorders.
CI  - © 2023. Springer Nature Limited.
FAU - Garaycoechea, Juan I
AU  - Garaycoechea JI
AD  - Hubrecht Institute-KNAW, University Medical Center Utrecht, Utrecht, The 
      Netherlands. juan.g@hubrecht.eu.
FAU - Quinlan, Catherine
AU  - Quinlan C
AUID- ORCID: 0000-0003-2746-6903
AD  - Department of Paediatrics, University of Melbourne, Parkville, Australia.
AD  - Department of Nephrology, Royal Children's Hospital, Melbourne, Australia.
AD  - Department of Kidney Regeneration, Murdoch Children's Research Institute, 
      Melbourne, Australia.
FAU - Luijsterburg, Martijn S
AU  - Luijsterburg MS
AUID- ORCID: 0000-0001-5796-6541
AD  - Department of Human Genetics, Leiden University Medical Center (LUMC), Leiden, 
      The Netherlands. m.luijsterburg@lumc.nl.
LA  - eng
PT  - Journal Article
PT  - Review
DEP - 20230126
PL  - England
TA  - Nat Rev Nephrol
JT  - Nature reviews. Nephrology
JID - 101500081
SB  - IM
EDAT- 2023/01/27 06:00
MHDA- 2023/01/27 06:00
CRDT- 2023/01/26 23:18
PHST- 2022/12/09 00:00 [accepted]
PHST- 2023/01/26 23:18 [entrez]
PHST- 2023/01/27 06:00 [pubmed]
PHST- 2023/01/27 06:00 [medline]
AID - 10.1038/s41581-022-00671-z [pii]
AID - 10.1038/s41581-022-00671-z [doi]
PST - aheadofprint
SO  - Nat Rev Nephrol. 2023 Jan 26. doi: 10.1038/s41581-022-00671-z.

PMID- 36760711
OWN - NLM
STAT- PubMed-not-MEDLINE
LR  - 20230211
IS  - 1663-4365 (Print)
IS  - 1663-4365 (Electronic)
IS  - 1663-4365 (Linking)
VI  - 14
DP  - 2022
TI  - Purkinje-cell-specific DNA repair-deficient mice reveal that dietary restriction 
      protects neurons by cell-intrinsic preservation of genomic health.
PG  - 1095801
LID - 10.3389/fnagi.2022.1095801 [doi]
LID - 1095801
AB  - Dietary restriction (DR) is a universal anti-aging intervention, which reduces 
      age-related nervous system pathologies and neurological decline. The degree to 
      which the neuroprotective effect of DR operates by attenuating cell intrinsic 
      degradative processes rather than influencing non-cell autonomous factors such as 
      glial and vascular health or systemic inflammatory status is incompletely 
      understood. Following up on our finding that DR has a remarkably large beneficial 
      effect on nervous system pathology in whole-body DNA repair-deficient progeroid 
      mice, we show here that DR also exerts strong neuroprotection in mouse models in 
      which a single neuronal cell type, i.e., cerebellar Purkinje cells, experience 
      genotoxic stress and consequent premature aging-like dysfunction. Purkinje cell 
      specific hypomorphic and knock-out ERCC1 mice on DR retained 40 and 25% more 
      neurons, respectively, with equal protection against P53 activation, and alike 
      results from whole-body ERCC1-deficient mice. Our findings show that DR strongly 
      reduces Purkinje cell death in our Purkinje cell-specific accelerated aging mouse 
      model, indicating that DR protects Purkinje cells from intrinsic 
      DNA-damage-driven neurodegeneration.
CI  - Copyright © 2023 Birkisdóttir, Van’t Sant, Brandt, Barnhoorn, Hoeijmakers, 
      Vermeij and Jaarsma.
FAU - Birkisdóttir, María Björk
AU  - Birkisdóttir MB
AD  - Department of Neuroscience, Erasmus MC, Rotterdam, Netherlands.
AD  - Princess Máxima Center for Pediatric Oncology, Utrecht, Netherlands.
AD  - Oncode Institute, Utrecht, Netherlands.
FAU - Van't Sant, Lisanne J
AU  - Van't Sant LJ
AD  - Department of Neuroscience, Erasmus MC, Rotterdam, Netherlands.
FAU - Brandt, Renata M C
AU  - Brandt RMC
AD  - Department of Molecular Genetics, Erasmus MC Cancer Institute, Erasmus University 
      Medical Center Rotterdam, Rotterdam, Netherlands.
FAU - Barnhoorn, Sander
AU  - Barnhoorn S
AD  - Department of Molecular Genetics, Erasmus MC Cancer Institute, Erasmus University 
      Medical Center Rotterdam, Rotterdam, Netherlands.
FAU - Hoeijmakers, Jan H J
AU  - Hoeijmakers JHJ
AD  - Princess Máxima Center for Pediatric Oncology, Utrecht, Netherlands.
AD  - Oncode Institute, Utrecht, Netherlands.
AD  - Department of Molecular Genetics, Erasmus MC Cancer Institute, Erasmus University 
      Medical Center Rotterdam, Rotterdam, Netherlands.
AD  - Faculty of Medicine, CECAD, Institute for Genome Stability in Aging and Disease, 
      University of Cologne, Cologne, Germany.
FAU - Vermeij, Wilbert P
AU  - Vermeij WP
AD  - Princess Máxima Center for Pediatric Oncology, Utrecht, Netherlands.
AD  - Oncode Institute, Utrecht, Netherlands.
FAU - Jaarsma, Dick
AU  - Jaarsma D
AD  - Department of Neuroscience, Erasmus MC, Rotterdam, Netherlands.
LA  - eng
PT  - Journal Article
DEP - 20230124
PL  - Switzerland
TA  - Front Aging Neurosci
JT  - Frontiers in aging neuroscience
JID - 101525824
PMC - PMC9902592
OTO - NOTNLM
OT  - DNA damage
OT  - DNA repair
OT  - Progeria
OT  - Purkinje neurons
OT  - cerebellum
OT  - dietary restriction
OT  - nucleotide excision repair
OT  - transcription stress
COIS- The authors declare that the research was conducted in the absence of any 
      commercial or financial relationships that could be construed as a potential 
      conflict of interest.
EDAT- 2023/02/11 06:00
MHDA- 2023/02/11 06:01
CRDT- 2023/02/10 02:59
PHST- 2022/11/11 00:00 [received]
PHST- 2022/12/19 00:00 [accepted]
PHST- 2023/02/10 02:59 [entrez]
PHST- 2023/02/11 06:00 [pubmed]
PHST- 2023/02/11 06:01 [medline]
AID - 10.3389/fnagi.2022.1095801 [doi]
PST - epublish
SO  - Front Aging Neurosci. 2023 Jan 24;14:1095801. doi: 10.3389/fnagi.2022.1095801. 
      eCollection 2022.

PMID- 36765634
OWN - NLM
STAT- PubMed-not-MEDLINE
LR  - 20230213
IS  - 2072-6694 (Print)
IS  - 2072-6694 (Electronic)
IS  - 2072-6694 (Linking)
VI  - 15
IP  - 3
DP  - 2023 Jan 21
TI  - Peripubertal Nutritional Prevention of Cancer-Associated Gene Expression and 
      Phenotypes.
LID - 10.3390/cancers15030674 [doi]
LID - 674
AB  - Breast cancer (BC) is a nearly ubiquitous malignancy that effects the lives of 
      millions worldwide. Recently, nutritional prevention of BC has received increased 
      attention due to its efficacy and ease of application. Chief among 
      chemopreventive compounds are plant-based substances known as dietary 
      phytochemicals. Sulforaphane (SFN), an epigenetically active phytochemical found 
      in cruciferous vegetables, has shown promise in BC prevention. In addition, 
      observational studies suggest that the life stage of phytochemical consumption 
      may influence its anticancer properties. These life stages, called critical 
      periods (CPs), are associated with rapid development and increased susceptibility 
      to cellular damage. Puberty, a CP in which female breast tissue undergoes 
      proliferation and differentiation, is of particular interest for later-life BC 
      development. However, little is known about the importance of nutritional 
      chemoprevention to CPs. We sought to address this by utilizing two estrogen 
      receptor-negative [ER(-)] transgenic mouse models fed SFN-containing broccoli 
      sprout extract during the critical period of puberty. We found that this 
      treatment resulted in a significant decrease in tumor incidence and weight, as 
      well as an increase in tumor latency. Further, we found significant alterations 
      in the long-term expression of cancer-associated genes, including p21, p53, and 
      BRCA2. Additionally, our transcriptomic analyses identified expressional changes 
      in many cancer-associated genes, and bisulfite sequencing revealed that the 
      antiproliferation-associated gene Erich4 was both hypomethylated and 
      overexpressed in our experimental group. Our study indicates that dietary 
      interventions during the CP of puberty may be important for later-life ER(-) BC 
      prevention and highlights potential important genetic and epigenetic targets for 
      treatment and study of the more deadly variants of BC.
FAU - Brane, Andrew
AU  - Brane A
AUID- ORCID: 0000-0002-8766-1033
AD  - Department of Biology, University of Alabama at Birmingham, Birmingham, AL 35233, 
      USA.
FAU - Arora, Itika
AU  - Arora I
AD  - Department of Anesthesiology and Perioperative Medicine, University of Alabama at 
      Birmingham, Birmingham, AL 35294, USA.
FAU - Tollefsbol, Trygve O
AU  - Tollefsbol TO
AUID- ORCID: 0000-0002-0284-1511
AD  - Department of Biology, University of Alabama at Birmingham, Birmingham, AL 35233, 
      USA.
AD  - O'Neal Comprehensive Cancer Center, University of Alabama at Birmingham, 
      Birmingham, AL 35294, USA.
AD  - Integrative Center for Aging Research, University of Alabama at Birmingham, 
      Birmingham, AL 35294, USA.
AD  - Nutrition Obesity Research Center, University of Alabama at Birmingham, 
      Birmingham, AL 35294, USA.
AD  - Comprehensive Diabetes Center, University of Alabama at Birmingham, Birmingham, 
      AL 35294, USA.
AD  - University Wide Microbiome Center, University of Alabama Birmingham, Birmingham, 
      AL 35294, USA.
LA  - eng
GR  - R01 CA178441/National Institutes of Health/
GR  - R01 CA204346/National Institutes of Health/
GR  - T32 CA47888/National Cancer Institute/
PT  - Journal Article
DEP - 20230121
PL  - Switzerland
TA  - Cancers (Basel)
JT  - Cancers
JID - 101526829
PMC - PMC9913820
OTO - NOTNLM
OT  - DNA methylation
OT  - breast cancer
OT  - cancer prevention
OT  - critical periods
OT  - gene expression
OT  - nutrition
OT  - puberty
COIS- The authors declare no conflict of interest.
EDAT- 2023/02/12 06:00
MHDA- 2023/02/12 06:01
CRDT- 2023/02/11 01:02
PHST- 2022/12/16 00:00 [received]
PHST- 2023/01/12 00:00 [revised]
PHST- 2023/01/16 00:00 [accepted]
PHST- 2023/02/11 01:02 [entrez]
PHST- 2023/02/12 06:00 [pubmed]
PHST- 2023/02/12 06:01 [medline]
AID - cancers15030674 [pii]
AID - cancers-15-00674 [pii]
AID - 10.3390/cancers15030674 [doi]
PST - epublish
SO  - Cancers (Basel). 2023 Jan 21;15(3):674. doi: 10.3390/cancers15030674.

PMID- 36771251
OWN - NLM
STAT- MEDLINE
DCOM- 20230214
LR  - 20230214
IS  - 2072-6643 (Electronic)
IS  - 2072-6643 (Linking)
VI  - 15
IP  - 3
DP  - 2023 Jan 20
TI  - Cocoa Polyphenol Extract Inhibits Cellular Senescence via Modulation of SIRT1 and 
      SIRT3 in Auditory Cells.
LID - 10.3390/nu15030544 [doi]
LID - 544
AB  - Cocoa, rich in polyphenols, has been reported to provide many health benefits due 
      to its antioxidant properties. In this study, we investigated the effect of Cocoa 
      polyphenols extract (CPE) against oxidative stress-induced cellular senescence 
      using a hydrogen peroxide (H(2)O(2))-induced cellular senescence model in three 
      auditory cells lines derived from the auditory organ of a transgenic mouse: House 
      Ear Institute-Organ of Corti 1 (HEI-OC1), Organ of Corti-3 (OC-k3), and Stria 
      Vascularis (SV-k1) cells. Our results showed that CPE attenuated senescent 
      phenotypes, including senescence-associated β-galactosidase expression, cell 
      proliferation, alterations of morphology, oxidative DNA damage, mitochondrial 
      dysfunction by inhibiting mitochondrial reactive oxygen species (mtROS) 
      generation, and related molecules expressions such as forkhead box O3 (FOXO3) and 
      p53. In addition, we determined that CPE induces expression of sirtuin 1 (SIRT1) 
      and sirtuin 3 (SIRT3), and it has a protective role against cellular senescence 
      by upregulation of SIRT1 and SIRT3. These data indicate that CPE protects against 
      senescence through SIRT1, SIRT3, FOXO3, and p53 in auditory cells. In conclusion, 
      these results suggest that Cocoa has therapeutic potential against age-related 
      hearing loss (ARHL).
FAU - Rivas-Chacón, Luz Del Mar
AU  - Rivas-Chacón LDM
AD  - Department Clinical Analysis, Hospital Universitario de Getafe, Getafe (Madrid), 
      Carretera de Toledo, km 12.500, 28905 Getafe, Madrid, Spain.
FAU - Yanes-Díaz, Joaquín
AU  - Yanes-Díaz J
AUID- ORCID: 0000-0003-0890-084X
AD  - Department Otolaryngology, Hospital Universitario de Getafe, Getafe (Madrid), 
      Carretera de Toledo, km 12.500, 28905 Getafe, Madrid, Spain.
FAU - de Lucas, Beatriz
AU  - de Lucas B
AD  - Department of Medicine, Faculty of Biomedical and Health Sciences, Universidad 
      Europea de Madrid, 28670 Villaviciosa de Odón, Madrid, Spain.
FAU - Riestra-Ayora, Juan Ignacio
AU  - Riestra-Ayora JI
AD  - Department Otolaryngology, Hospital Universitario de Getafe, Getafe (Madrid), 
      Carretera de Toledo, km 12.500, 28905 Getafe, Madrid, Spain.
AD  - Department of Medicine, Faculty of Biomedical and Health Sciences, Universidad 
      Europea de Madrid, 28670 Villaviciosa de Odón, Madrid, Spain.
FAU - Madrid-García, Raquel
AU  - Madrid-García R
AUID- ORCID: 0000-0003-4094-261X
AD  - Department of Medicine, Faculty of Biomedical and Health Sciences, Universidad 
      Europea de Madrid, 28670 Villaviciosa de Odón, Madrid, Spain.
FAU - Sanz-Fernández, Ricardo
AU  - Sanz-Fernández R
AD  - Department Otolaryngology, Hospital Universitario de Getafe, Getafe (Madrid), 
      Carretera de Toledo, km 12.500, 28905 Getafe, Madrid, Spain.
FAU - Sánchez-Rodríguez, Carolina
AU  - Sánchez-Rodríguez C
AUID- ORCID: 0000-0001-6246-0449
AD  - Department of Medicine, Faculty of Biomedical and Health Sciences, Universidad 
      Europea de Madrid, 28670 Villaviciosa de Odón, Madrid, Spain.
LA  - eng
GR  - P19/01524/Instituto de Salud Carlos III/
PT  - Journal Article
DEP - 20230120
PL  - Switzerland
TA  - Nutrients
JT  - Nutrients
JID - 101521595
RN  - EC 3.5.1.- (Sirtuin 1)
RN  - EC 3.5.1.- (Sirtuin 3)
RN  - 0 (Polyphenols)
RN  - BBX060AN9V (Hydrogen Peroxide)
RN  - 0 (Tumor Suppressor Protein p53)
RN  - EC 3.5.1.- (Sirt1 protein, mouse)
RN  - 0 (Sirt3 protein, mouse)
SB  - IM
MH  - Mice
MH  - Animals
MH  - *Sirtuin 1/metabolism
MH  - *Sirtuin 3/genetics/metabolism
MH  - Polyphenols/pharmacology
MH  - Hydrogen Peroxide/metabolism
MH  - Tumor Suppressor Protein p53/metabolism
MH  - Cellular Senescence
MH  - Oxidative Stress
MH  - Mice, Transgenic
PMC - PMC9921725
OTO - NOTNLM
OT  - Sirtuin 1
OT  - Sirtuin 3
OT  - Tumor suppressor protein p53
OT  - age-related hearing loss
OT  - cocoa
OT  - hydrogen peroxide (H2O2)
OT  - mitochondrial reactive oxygen species
OT  - senescence
COIS- The authors declare no conflict of interest.
EDAT- 2023/02/12 06:00
MHDA- 2023/02/15 06:00
CRDT- 2023/02/11 01:37
PHST- 2022/10/07 00:00 [received]
PHST- 2023/01/13 00:00 [revised]
PHST- 2023/01/18 00:00 [accepted]
PHST- 2023/02/11 01:37 [entrez]
PHST- 2023/02/12 06:00 [pubmed]
PHST- 2023/02/15 06:00 [medline]
AID - nu15030544 [pii]
AID - nutrients-15-00544 [pii]
AID - 10.3390/nu15030544 [doi]
PST - epublish
SO  - Nutrients. 2023 Jan 20;15(3):544. doi: 10.3390/nu15030544.

PMID- 36733389
OWN - NLM
STAT- MEDLINE
DCOM- 20230206
LR  - 20230217
IS  - 1664-3224 (Electronic)
IS  - 1664-3224 (Linking)
VI  - 13
DP  - 2022
TI  - Neonatal NET-Inhibitory Factor improves survival in the cecal ligation and 
      puncture model of polymicrobial by inhibiting neutrophil extracellular traps.
PG  - 1046574
LID - 10.3389/fimmu.2022.1046574 [doi]
LID - 1046574
AB  - INTRODUCTION: Neutrophil extracellular traps (NETs) clear pathogens but may 
      contribute Q8 pathogenically to host inflammatory tissue damage during sepsis. 
      Innovative therapeutic agents targeting NET formation and their potentially 
      harmful collateral effects remain understudied. METHODS: We investigated a novel 
      therapeutic agent, neonatal NET-Inhibitory Factor (nNIF), in a mouse model of 
      experimental sepsis - cecal ligation and puncture (CLP). We administered 2 doses 
      of nNIF (1 mg/ kg) or its scrambled peptide control intravenously 4 and 10 hours 
      after CLP treatment and assessed survival, peritoneal fluid and plasma NET 
      formation using the MPO-DNA ELISA, aerobic bacterial colony forming units (CFU) 
      using serial dilution and culture, peritoneal fluid and stool microbiomes using 
      16S rRNA gene sequencing, and inflammatory cytokine levels using a multiplexed 
      cytokine array. Meropenem (25 mg/kg) treatment served as a clinically relevant 
      treatment for infection. RESULTS: We observed increased 6-day survival rates in 
      nNIF (73%) and meropenem (80%) treated mice compared to controls (0%). nNIF 
      decreased NET formation compared to controls, while meropenem did not impact NET 
      formation. nNIF treatment led to increased peritoneal fluid and plasma bacterial 
      CFUs consistent with loss of NET-mediated extracellular microbial killing, while 
      nNIF treatment alone did not alter the peritoneal fluid and stool microbiomes 
      compared to vehicle-treated CLP mice. nNIF treatment also decreased peritoneal 
      TNF-a inflammatory cytokine levels compared to scrambled peptide control. 
      Furthermore, adjunctive nNIF increased survival in a model of sub-optimal 
      meropenem treatment (90% v 40%) in CLP-treated mice. DISCUSSION: Thus, our data 
      demonstrate that nNIF inhibits NET formation in a translationally relevant mouse 
      model of sepsis, improves survival when given as monotherapy or as an adjuvant 
      with antibiotics, and may play an important protective role in sepsis.
CI  - Copyright © 2023 de Araujo, Denorme, Stephens, Li, Cody, Crandell, Petrey, 
      Queisser, Rustad, Evangelista, Kay, Schiffman, Campbell and Yost.
FAU - de Araujo, Claudia V
AU  - de Araujo CV
AD  - Department of Pediatrics/Neonatology, University of Utah, Salt Lake City, UT, 
      United States.
AD  - Molecular Medicine Program, University of Utah, Salt Lake City, UT, United 
      States.
FAU - Denorme, Frederik
AU  - Denorme F
AD  - Molecular Medicine Program, University of Utah, Salt Lake City, UT, United 
      States.
FAU - Stephens, W Zac
AU  - Stephens WZ
AD  - Department of Pathology, University of Utah, Salt Lake City, UT, United States.
FAU - Li, Qing
AU  - Li Q
AD  - High Throughput Genomics and Bioinformatic Analysis Shared Resource, Huntsman 
      Cancer Institute, University of Utah, Salt Lake City, UT, United States.
FAU - Cody, Mark J
AU  - Cody MJ
AD  - Department of Pediatrics/Neonatology, University of Utah, Salt Lake City, UT, 
      United States.
AD  - Molecular Medicine Program, University of Utah, Salt Lake City, UT, United 
      States.
FAU - Crandell, Jacob L
AU  - Crandell JL
AD  - Molecular Medicine Program, University of Utah, Salt Lake City, UT, United 
      States.
FAU - Petrey, Aaron C
AU  - Petrey AC
AD  - Molecular Medicine Program, University of Utah, Salt Lake City, UT, United 
      States.
AD  - Department of Pathology, University of Utah, Salt Lake City, UT, United States.
FAU - Queisser, Kimberly A
AU  - Queisser KA
AD  - Molecular Medicine Program, University of Utah, Salt Lake City, UT, United 
      States.
AD  - Department of Pathology, University of Utah, Salt Lake City, UT, United States.
FAU - Rustad, John L
AU  - Rustad JL
AD  - Molecular Medicine Program, University of Utah, Salt Lake City, UT, United 
      States.
FAU - Evangelista, Judah L
AU  - Evangelista JL
AD  - Department of Biochemistry, University of Utah, Salt Lake City, UT, United 
      States.
FAU - Kay, Michael S
AU  - Kay MS
AD  - Department of Biochemistry, University of Utah, Salt Lake City, UT, United 
      States.
FAU - Schiffman, Joshua D
AU  - Schiffman JD
AD  - Department of Pediatrics/Hematology-Oncology, University of Utah, Salt Lake City, 
      UT, United States.
AD  - Peel Therapeutics, Inc., Salt Lake City, UT, United States.
FAU - Campbell, Robert A
AU  - Campbell RA
AD  - Molecular Medicine Program, University of Utah, Salt Lake City, UT, United 
      States.
AD  - Department of Internal Medicine, University of Utah, Salt Lake City, UT, United 
      States.
FAU - Yost, Christian C
AU  - Yost CC
AD  - Department of Pediatrics/Neonatology, University of Utah, Salt Lake City, UT, 
      United States.
AD  - Molecular Medicine Program, University of Utah, Salt Lake City, UT, United 
      States.
LA  - eng
GR  - R01 HD093826/HD/NICHD NIH HHS/United States
GR  - K01 AG059892/AG/NIA NIH HHS/United States
GR  - R43 AI155239/AI/NIAID NIH HHS/United States
PT  - Journal Article
PT  - Research Support, N.I.H., Extramural
PT  - Research Support, Non-U.S. Gov't
PT  - Research Support, U.S. Gov't, Non-P.H.S.
DEP - 20230117
PL  - Switzerland
TA  - Front Immunol
JT  - Frontiers in immunology
JID - 101560960
RN  - FV9J3JU8B1 (Meropenem)
RN  - 0 (RNA, Ribosomal, 16S)
RN  - 0 (Cytokines)
RN  - EC 2.7.10.1 (Receptor Protein-Tyrosine Kinases)
SB  - IM
MH  - Mice
MH  - Animals
MH  - *Extracellular Traps
MH  - Neutrophils/pathology
MH  - Meropenem/pharmacology
MH  - RNA, Ribosomal, 16S/genetics
MH  - *Sepsis/pathology
MH  - Cytokines/pharmacology
MH  - Receptor Protein-Tyrosine Kinases
MH  - Punctures
PMC - PMC9888311
OTO - NOTNLM
OT  - antibiotic resistance
OT  - cecal ligation and puncture
OT  - innate immunity
OT  - microbiome
OT  - neonatal NET-Inhibitory Factor
OT  - neutrophil
OT  - neutrophil extracellular trap
OT  - sepsis
COIS- CY authors a US patent (patent no. 10,232,023 B2) held by the University of Utah 
      for the use of NET-inhibitory peptides for the “treatment of and prophylaxis 
      against inflammatory disorders,” for which Peel Therapeutics, Inc. holds the 
      exclusive license. JS is shareholder and employed by Peel Therapeutics, Inc. The 
      authors declare that this study received funding from Peel Therapeutics, Inc. in 
      the form of a sponsored research agreement. The funder had the following 
      involvement in the study: through co-author JS, help writing portions of this 
      article.
EDAT- 2023/02/04 06:00
MHDA- 2023/02/07 06:00
CRDT- 2023/02/03 01:55
PHST- 2022/09/16 00:00 [received]
PHST- 2022/12/28 00:00 [accepted]
PHST- 2023/02/03 01:55 [entrez]
PHST- 2023/02/04 06:00 [pubmed]
PHST- 2023/02/07 06:00 [medline]
AID - 10.3389/fimmu.2022.1046574 [doi]
PST - epublish
SO  - Front Immunol. 2023 Jan 17;13:1046574. doi: 10.3389/fimmu.2022.1046574. 
      eCollection 2022.

PMID- 36346333
OWN - NLM
STAT- MEDLINE
DCOM- 20230110
LR  - 20230207
IS  - 1460-2350 (Electronic)
IS  - 0268-1161 (Linking)
VI  - 38
IP  - 1
DP  - 2023 Jan 5
TI  - Role of apoptosis and autophagy in ovarian follicle pool decline in children and 
      women diagnosed with benign or malignant extra-ovarian conditions.
PG  - 75-88
LID - 10.1093/humrep/deac237 [doi]
AB  - STUDY QUESTION: Which biological mechanisms are responsible for physiological 
      ovarian reserve decline owing to aging, or pathological follicle depletion 
      triggered by inflammation or a pro-oxidant environment throughout a woman's 
      lifetime? SUMMARY ANSWER: Ovarian follicle pool size is modulated by both 
      apoptosis and autophagy, the first responsible for its physiological decline over 
      time and increasing in the event of prior chemotherapy in children, and the 
      latter playing a major role in physiological ovarian follicle pool diminution 
      before puberty. WHAT IS KNOWN ALREADY: Among the different pathways of controlled 
      cell death, apoptosis and autophagy are implicated in follicle loss. Apoptosis 
      participates in eliminating damaged follicles, such as those impaired by 
      chemotherapy (CHT), but its involvement in physiological age-related follicle 
      decline is less well understood. Autophagy has proved crucial in follicle 
      quiescence maintenance in murine models, but its contribution to human follicle 
      pool modulation is still unclear. STUDY DESIGN, SIZE, DURATION: This 
      retrospective study included 84 patients with benign or malignant extra-ovarian 
      conditions aged between 1 and 35 years, with ovarian tissue stored for 
      histological analyses at the time of cryopreservation (between 2012 and 2021) at 
      a tertiary care center. PARTICIPANTS/MATERIALS, SETTING, METHODS: Ovarian 
      fragments were used for the following analyses: hematoxylin and eosin staining 
      for follicle count and classification; cleaved caspase-3 immunostaining to 
      identify follicle apoptosis; and microtubule-associated proteins 1A/1B light 
      chain 3B immunolabeling to detect follicle autophagy. Transmission electron 
      microscopy was also carried out to investigate ultrastructural features of 
      oocytes and granulosa cells. All analyses stratified patients by age, menarchal 
      status (premenarchal = 32; postmenarchal = 52), potentially gonadotoxic CHT 
      before cryopreservation (n = 14), presence of endometriosis and use of hormonal 
      treatment. MAIN RESULTS AND THE ROLE OF CHANCE: Premenarchal patients had a 
      larger follicle pool in terms of total follicle density [mean, range 4979.98 
      (342.2-21789) versus 918.8 (26.18-3983), P < 0.001], but higher rates of 
      morphologically abnormal [8.52 (0-25.37)% versus 3.54 (0-17.5)%, P < 0.001] and 
      atretic [15.8 (0‒31.85)% versus 10.6 (0-33.33)%, P < 0.01] follicles than 
      postmenarchal subjects. Apoptosis rates did not change with increasing age [27.94 
      (0-93.2)% in prepubertal subjects and 29.5 (0-100)% in postpubertal subjects], 
      but autophagic follicles were around 10 times more common in premenarchal than 
      postmenarchal subjects [10.21 (0-62.3)% versus 1.34 (0-25)%, P < 0.001], playing 
      a crucial role in age-related follicle decline and elimination of 'abnormal' 
      follicles, that are rarely seen after menarche. The impact of diagnosis and 
      previous CHT varied according to age. In premenarchal patients with previous CHT, 
      significantly more apoptotic [40.22 (0-100)% versus 26.79 (0-87)%, P < 0.05] and 
      fewer abnormal [3.84 (0-10-76)% versus 9.83 (0-25.37)%, P < 0.01] follicles were 
      detected than in subjects with no CHT prior to ovarian tissue cryopreservation, 
      suggesting a direct effect on follicle elimination, especially of those with 
      abnormalities. In postmenarchal subjects with previous CHT, quiescent follicle 
      rates were lower than in patients with no CHT before tissue freezing [71.57 
      (0-100)% versus 85.89 (50-100)%, P < 0.05], suggesting accelerated follicle 
      activation and growth. Moreover, increased autophagic activity was observed in 
      the event of a cancer diagnosis compared to benign conditions after puberty 
      [26.27 (0-100)% versus 9.48 (0-29.41)%, respectively, P < 0.05]. LIMITATIONS, 
      REASONS FOR CAUTION: The impact of specific CHT protocols could not be 
      investigated since the group of patients with previous CHT was highly 
      heterogeneous. WIDER IMPLICATIONS OF THE FINDINGS: This study yields a deeper 
      understanding of regulation of the follicle pool decline, showing for the first 
      time that both apoptosis and autophagy pathways are involved in physiological 
      follicle depletion, the latter being crucial before puberty. Moreover, our data 
      showed a different response to non-physiological damage according to age, with 
      higher apoptosis rates only in premenarchal subjects with previous CHT, 
      confirming that this pathway is activated by drugs known to induce DNA damage in 
      oocytes, such as alkylating agents, but not by cancer itself. STUDY 
      FUNDING/COMPETING INTEREST(S): This study was supported by grants from the Fonds 
      National de la Recherche Scientifique de Belgique (F.R.S.-FNRS/FRIA FC29657 
      awarded to L.C., CDR J.0063.20 and grant 5/4/150/5 awarded to M.M.D.), grants 
      from the Fondation contre le Cancer (grant 2018-042 awarded to A.Ca.), the 
      Fondazione Comunitaria del Varesotto and Provincia di Varese ('Amalia Griffini' 
      Fellowship in Gynecology and Obstetrics awarded to A.Ce.), Fonds Spéciaux de 
      Recherche, Fondation St Luc and donations from the Ferrero family. The authors 
      have no competing interests to declare. TRIAL REGISTRAION NUMBER: N/A.
CI  - © The Author(s) 2022. Published by Oxford University Press on behalf of European 
      Society of Human Reproduction and Embryology. All rights reserved. For 
      permissions, please email: journals.permissions@oup.com.
FAU - Cacciottola, L
AU  - Cacciottola L
AUID- ORCID: 0000-0001-6738-289X
AD  - Gynecology Research Unit, Institut de Recherche Expérimentale et Clinique, 
      Université Catholique de Louvain, Brussels, Belgium.
FAU - Camboni, A
AU  - Camboni A
AD  - Gynecology Research Unit, Institut de Recherche Expérimentale et Clinique, 
      Université Catholique de Louvain, Brussels, Belgium.
AD  - Department of Anatomopathology, Cliniques Universitaires Saint-Luc, Brussels, 
      Belgium.
FAU - Cernogoraz, A
AU  - Cernogoraz A
AD  - Gynecology Research Unit, Institut de Recherche Expérimentale et Clinique, 
      Université Catholique de Louvain, Brussels, Belgium.
AD  - Department of Gynecology and Obstetrics, F. Del Ponte Hospital, University of 
      Insubria, Varese, Italy.
FAU - Donnez, J
AU  - Donnez J
AD  - Society for Research into Infertility, Brussels, Belgium.
AD  - Professor EM, Université Catholique de Louvain, Brussels, Belgium.
FAU - Dolmans, M M
AU  - Dolmans MM
AUID- ORCID: 0000-0002-6331-3026
AD  - Gynecology Research Unit, Institut de Recherche Expérimentale et Clinique, 
      Université Catholique de Louvain, Brussels, Belgium.
AD  - Department of Gynecology, Cliniques Universitaires Saint-Luc, Brussels, Belgium.
LA  - eng
PT  - Journal Article
PT  - Research Support, Non-U.S. Gov't
PL  - England
TA  - Hum Reprod
JT  - Human reproduction (Oxford, England)
JID - 8701199
SB  - IM
MH  - Child
MH  - Female
MH  - Humans
MH  - Animals
MH  - Mice
MH  - Infant
MH  - Child, Preschool
MH  - Adolescent
MH  - Young Adult
MH  - Adult
MH  - Retrospective Studies
MH  - Ovarian Follicle/metabolism
MH  - *Ovarian Diseases/metabolism
MH  - Apoptosis
MH  - *Neoplasms
MH  - Autophagy
OTO - NOTNLM
OT  - apoptosis
OT  - autophagy
OT  - chemotherapy
OT  - fertility preservation
OT  - follicle activation
OT  - follicle atresia
OT  - ovarian damage
OT  - ovarian reserve
OT  - prepubertal ovaries
EDAT- 2022/11/09 06:00
MHDA- 2023/01/11 06:00
CRDT- 2022/11/08 10:22
PHST- 2022/03/23 00:00 [received]
PHST- 2022/09/26 00:00 [revised]
PHST- 2022/11/09 06:00 [pubmed]
PHST- 2023/01/11 06:00 [medline]
PHST- 2022/11/08 10:22 [entrez]
AID - 6809920 [pii]
AID - 10.1093/humrep/deac237 [doi]
PST - ppublish
SO  - Hum Reprod. 2023 Jan 5;38(1):75-88. doi: 10.1093/humrep/deac237.

PMID- 36608806
OWN - NLM
STAT- Publisher
LR  - 20230126
IS  - 1873-3476 (Electronic)
IS  - 0378-5173 (Linking)
VI  - 632
DP  - 2023 Jan 3
TI  - Alpha lipoic acid-loaded electrospun fibrous patch films protect heart in acute 
      myocardial infarction mice by inhibiting oxidative stress.
PG  - 122581
LID - S0378-5173(23)00001-7 [pii]
LID - 10.1016/j.ijpharm.2023.122581 [doi]
AB  - Oxidative stress, characterized by excessive accumulation of reactive oxygen 
      species (ROS), is involved in acute myocardial infarction (AMI)-related 
      pathological processes and vascular reperfusion therapy injury. Alpha lipoic acid 
      (LA) exhibits excellent antioxidant properties, however, its application is 
      limited by inherent characteristics, including rapid clearance and extensive 
      volume distribution. In this study, we hypothesized that scavenging cardiac ROS 
      using adequately delivered LA could promote heart repair. Here, we report a new 
      strategy for dynamic-release LA to treat AMI disease. In particular, this 
      involves using poly(lactic-co-glycolic) (PLGA) copolymers as carriers to form a 
      thin film (LA@PLGA) via electrospinning technology to achieve controlled release 
      of LA, which essentially blocking local ROS production in damaged hearts. The 
      drug-loading capacity and capsulation efficiency of this compound film could be 
      regulated by determining the dose proportions of LA and PLGA. The incubation of 
      LA@PLGA showed strong anti-oxidative activity and anti-apoptosis effect in 
      hydrogen peroxide-administered primary cardiomyocytes. Patching LA@PLGA on the 
      infarcted cardiac surfaces of AMI mice dramatically improved heart functions and 
      reduced cardiac fibrosis throughout ventricular remodeling process. Importantly, 
      the attenuation of detrimental pathologies was observed, including oxidative 
      stress, senescence, DNA damage, cytokine-related processes, apoptosis, and 
      ferroptosis. These results suggest that PLGA-carried LA can reduce ROS damage and 
      restore heart function after myocardial damage, demonstrating a great potential 
      for LA drugs in treating AMI disease.
CI  - Copyright © 2023 The Authors. Published by Elsevier B.V. All rights reserved.
FAU - Xie, Dong-Mei
AU  - Xie DM
AD  - Laboratory of Biomaterials and Translational Medicine, Center for Nanomedicine, 
      Department of Cardiology, The Third Affiliated Hospital, Sun Yat-sen University, 
      Guangzhou 510630, China.
FAU - Zhong, Qingguo
AU  - Zhong Q
AD  - Laboratory of Biomaterials and Translational Medicine, Center for Nanomedicine, 
      Department of Cardiology, The Third Affiliated Hospital, Sun Yat-sen University, 
      Guangzhou 510630, China.
FAU - Xu, Xiaochun
AU  - Xu X
AD  - Laboratory of Biomaterials and Translational Medicine, Center for Nanomedicine, 
      Department of Cardiology, The Third Affiliated Hospital, Sun Yat-sen University, 
      Guangzhou 510630, China.
FAU - Li, Yuanlong
AU  - Li Y
AD  - Guangdong Provincial People's Hospital and Guangdong Academy of Medical Sciences, 
      Guangzhou 519041, China.
FAU - Chen, Simin
AU  - Chen S
AD  - Laboratory of Biomaterials and Translational Medicine, Center for Nanomedicine, 
      Department of Cardiology, The Third Affiliated Hospital, Sun Yat-sen University, 
      Guangzhou 510630, China.
FAU - Li, Mingqiang
AU  - Li M
AD  - Laboratory of Biomaterials and Translational Medicine, Center for Nanomedicine, 
      Department of Cardiology, The Third Affiliated Hospital, Sun Yat-sen University, 
      Guangzhou 510630, China. Electronic address: limq567@mail.sysu.edu.cn.
FAU - Peng, Chaoquan
AU  - Peng C
AD  - Laboratory of Biomaterials and Translational Medicine, Center for Nanomedicine, 
      Department of Cardiology, The Third Affiliated Hospital, Sun Yat-sen University, 
      Guangzhou 510630, China. Electronic address: pengchaoquan@mail.sysu.edu.cn.
LA  - eng
PT  - Journal Article
DEP - 20230103
PL  - Netherlands
TA  - Int J Pharm
JT  - International journal of pharmaceutics
JID - 7804127
SB  - IM
OTO - NOTNLM
OT  - Acute myocardial infarction
OT  - Alpha lipoic acid
OT  - Heart
OT  - Oxidative stress
OT  - Poly(lactic-co-glycolic) (PLGA)
OT  - Reactive oxygen species
COIS- Declaration of Competing Interest The authors declare that they have no known 
      competing financial interests or personal relationships that could have appeared 
      to influence the work reported in this paper.
EDAT- 2023/01/08 06:00
MHDA- 2023/01/08 06:00
CRDT- 2023/01/07 16:04
PHST- 2022/11/07 00:00 [received]
PHST- 2022/12/11 00:00 [revised]
PHST- 2023/01/01 00:00 [accepted]
PHST- 2023/01/08 06:00 [pubmed]
PHST- 2023/01/08 06:00 [medline]
PHST- 2023/01/07 16:04 [entrez]
AID - S0378-5173(23)00001-7 [pii]
AID - 10.1016/j.ijpharm.2023.122581 [doi]
PST - aheadofprint
SO  - Int J Pharm. 2023 Jan 3;632:122581. doi: 10.1016/j.ijpharm.2023.122581.

PMID- 36519635
OWN - NLM
STAT- MEDLINE
DCOM- 20230104
LR  - 20230111
IS  - 2042-650X (Electronic)
IS  - 2042-6496 (Linking)
VI  - 14
IP  - 1
DP  - 2023 Jan 3
TI  - Effects of dietary restriction on genome stability are sex and feeding regimen 
      dependent.
PG  - 471-488
LID - 10.1039/d2fo03138h [doi]
AB  - Preserving genome stability is essential to prevent aging and cancer. Dietary 
      restriction (DR) is the most reproducible non-pharmacological way to improve 
      health and extend lifespan in various species. Whether DR helps to preserve 
      genome stability and whether this effect is altered by experimental variables 
      remain unclear. Moreover, DR research relies heavily on experimental animals, 
      making the development of reliable in vitro mimetics of great interest. 
      Therefore, we tested the effects of sex and feeding regimen (time-restricted 
      eating, alternate day fasting and calorie restriction) on genome stability in 
      CF-1 mice and whether these effects can be recapitulated by cell culture 
      paradigms. Here, we show that calorie restriction significantly decreases the 
      spontaneous micronuclei (MN), a biomarker of genome instability, in bone marrow 
      cells of females instead of males. Alternate day fasting significantly decreases 
      cisplatin-induced MN in females instead of males. Unexpectedly, daily 
      time-restricted eating significantly exacerbates cisplatin-induced MN in males 
      but not in females. Additionally, we design several culture paradigms that are 
      able to faithfully recapitulate the key effects of these DR regimens on genome 
      stability. In particular, 30% reduction of serum, a mimetic of calorie 
      restriction, exhibits a strong ability to decrease spontaneous and 
      cisplatin-induced MN in immortalized human umbilical vein endothelial cells. We 
      conclude that the effects of different DR regimens on genome stability are not 
      universal and females from each diet regimen sustain a more stable genome than 
      males. Our results provide novel insight into the understanding of how DR 
      influences genome stability in a sex and regimen dependent way, and suggest that 
      our in vitro DR mimetics could be adopted to study the underlying molecular 
      mechanisms.
FAU - Guo, Xihan
AU  - Guo X
AUID- ORCID: 0000-0001-7911-1640
AD  - School of Life Sciences and The Engineering Research Center of Sustainable 
      Development and Utilization of Biomass Energy, Yunnan Normal University, Kunming 
      650500, Yunnan, China. guo_xihan@163.com.
AD  - Yunnan Environmental Mutagen Society, Kunming 650500, Yunnan, China.
FAU - Su, Fuping
AU  - Su F
AD  - School of Life Sciences and The Engineering Research Center of Sustainable 
      Development and Utilization of Biomass Energy, Yunnan Normal University, Kunming 
      650500, Yunnan, China. guo_xihan@163.com.
FAU - Gao, Yue
AU  - Gao Y
AD  - School of Life Sciences and The Engineering Research Center of Sustainable 
      Development and Utilization of Biomass Energy, Yunnan Normal University, Kunming 
      650500, Yunnan, China. guo_xihan@163.com.
FAU - Tang, Liyan
AU  - Tang L
AD  - School of Life Sciences and The Engineering Research Center of Sustainable 
      Development and Utilization of Biomass Energy, Yunnan Normal University, Kunming 
      650500, Yunnan, China. guo_xihan@163.com.
FAU - Yu, Xixi
AU  - Yu X
AD  - School of Life Sciences and The Engineering Research Center of Sustainable 
      Development and Utilization of Biomass Energy, Yunnan Normal University, Kunming 
      650500, Yunnan, China. guo_xihan@163.com.
FAU - Zi, Jiangli
AU  - Zi J
AD  - School of Life Sciences and The Engineering Research Center of Sustainable 
      Development and Utilization of Biomass Energy, Yunnan Normal University, Kunming 
      650500, Yunnan, China. guo_xihan@163.com.
FAU - Zhou, Yingshui
AU  - Zhou Y
AD  - School of Life Sciences and The Engineering Research Center of Sustainable 
      Development and Utilization of Biomass Energy, Yunnan Normal University, Kunming 
      650500, Yunnan, China. guo_xihan@163.com.
FAU - Wang, Han
AU  - Wang H
AD  - School of Life Sciences and The Engineering Research Center of Sustainable 
      Development and Utilization of Biomass Energy, Yunnan Normal University, Kunming 
      650500, Yunnan, China. guo_xihan@163.com.
AD  - Yunnan Environmental Mutagen Society, Kunming 650500, Yunnan, China.
FAU - Xue, Jinglun
AU  - Xue J
AD  - Yeda Institute of Gene and Cell Therapy, Taizhou 318000, Zhejiang, China.
FAU - Wang, Xu
AU  - Wang X
AD  - School of Life Sciences and The Engineering Research Center of Sustainable 
      Development and Utilization of Biomass Energy, Yunnan Normal University, Kunming 
      650500, Yunnan, China. guo_xihan@163.com.
AD  - Yunnan Environmental Mutagen Society, Kunming 650500, Yunnan, China.
AD  - Yeda Institute of Gene and Cell Therapy, Taizhou 318000, Zhejiang, China.
LA  - eng
PT  - Journal Article
DEP - 20230103
PL  - England
TA  - Food Funct
JT  - Food & function
JID - 101549033
RN  - Q20Q21Q62J (Cisplatin)
SB  - IM
MH  - Male
MH  - Mice
MH  - Animals
MH  - Female
MH  - Humans
MH  - *Cisplatin
MH  - *Endothelial Cells
MH  - Aging
MH  - Longevity
MH  - Caloric Restriction/methods
MH  - Genomic Instability
EDAT- 2022/12/16 06:00
MHDA- 2023/01/05 06:00
CRDT- 2022/12/15 06:53
PHST- 2022/12/16 06:00 [pubmed]
PHST- 2023/01/05 06:00 [medline]
PHST- 2022/12/15 06:53 [entrez]
AID - 10.1039/d2fo03138h [doi]
PST - epublish
SO  - Food Funct. 2023 Jan 3;14(1):471-488. doi: 10.1039/d2fo03138h.

PMID- 36502996
OWN - NLM
STAT- MEDLINE
DCOM- 20221221
LR  - 20221222
IS  - 1873-6351 (Electronic)
IS  - 0278-6915 (Linking)
VI  - 171
DP  - 2023 Jan
TI  - Dietary selenium excess affected spermatogenesis via DNA damage and 
      telomere-related cell senescence and apoptosis in mice.
PG  - 113556
LID - S0278-6915(22)00754-2 [pii]
LID - 10.1016/j.fct.2022.113556 [doi]
AB  - Selenium (Se) is a vital microelement for spermatogenesis and male fertility. The 
      aim of this study was to investigate the effects of Se on the male reproductive 
      function and possible mechanisms. Fourty male mice were randomly divided into 0, 
      0.1, 0.3 and 0.9 mg/kg Se supplementation groups and given with Se dietary 
      intervention for 12 weeks. Our data showed that excessive Se intake damaged the 
      tissue structure of testes and epididymides of the mice, resulting in decreased 
      sperm quality and quantity. Moreover, excessive Se induced oxidative stress, 
      causing DNA damage and activated DNA damage repair factors (Mre11/Rad50/Nbs1), 
      and also disrupted telomere function by shortening telomere length and decreasing 
      TERT expression. Se excess activated the senescence pathway p53/p21/p16, leading 
      to germ cell senescence, and inhibited cell proliferation by suppressing the 
      Sirt1/Foxo1/c-Myc pathway. All of this led to spermatogenic cell apoptosis, 
      thereby causing a decrease of sperm quantity and quality. In conclusion, 
      excessive Se caused reproductive toxicity via inducing telomere dysfunction due 
      to DNA damage, leading to germ cellular senescence and apoptosis in the testes of 
      male mice. Our research provide new proof to explain the underlying mechanism of 
      male reproductive toxicity triggered by excessive Se intake.
CI  - Copyright © 2022 Elsevier Ltd. All rights reserved.
FAU - Zhang, Yue
AU  - Zhang Y
AD  - Department of Toxicology and Hygienic Chemistry, School of Public Health, Capital 
      Medical University, Beijing, 100069, China; Beijing Key Laboratory of 
      Environmental Toxicology, Capital Medical University, Beijing, 100069, China.
FAU - Liu, Jianhui
AU  - Liu J
AD  - Central Laboratory, Beijing Obstetrics and Gynecology Hospital, Capital Medical 
      University, Beijing, 100026, China.
FAU - Li, Xiangyang
AU  - Li X
AD  - Department of Toxicology and Hygienic Chemistry, School of Public Health, Capital 
      Medical University, Beijing, 100069, China; Beijing Key Laboratory of 
      Environmental Toxicology, Capital Medical University, Beijing, 100069, China.
FAU - Zhou, Guiqing
AU  - Zhou G
AD  - Department of Toxicology and Hygienic Chemistry, School of Public Health, Capital 
      Medical University, Beijing, 100069, China; Beijing Key Laboratory of 
      Environmental Toxicology, Capital Medical University, Beijing, 100069, China.
FAU - Sang, Yujian
AU  - Sang Y
AD  - Department of Toxicology and Hygienic Chemistry, School of Public Health, Capital 
      Medical University, Beijing, 100069, China; Beijing Key Laboratory of 
      Environmental Toxicology, Capital Medical University, Beijing, 100069, China.
FAU - Zhang, Mingyuan
AU  - Zhang M
AD  - Department of Nutrition and Food Hygiene, School of Public Health, Capital 
      Medical University, Beijing, 100069, China.
FAU - Gao, Leqiang
AU  - Gao L
AD  - Department of Toxicology and Hygienic Chemistry, School of Public Health, Capital 
      Medical University, Beijing, 100069, China; Beijing Key Laboratory of 
      Environmental Toxicology, Capital Medical University, Beijing, 100069, China.
FAU - Xue, Jinglong
AU  - Xue J
AD  - Department of Toxicology and Hygienic Chemistry, School of Public Health, Capital 
      Medical University, Beijing, 100069, China; Beijing Key Laboratory of 
      Environmental Toxicology, Capital Medical University, Beijing, 100069, China.
FAU - Zhao, Moxuan
AU  - Zhao M
AD  - Department of Toxicology and Hygienic Chemistry, School of Public Health, Capital 
      Medical University, Beijing, 100069, China; Beijing Key Laboratory of 
      Environmental Toxicology, Capital Medical University, Beijing, 100069, China.
FAU - Yu, Huanling
AU  - Yu H
AD  - Department of Nutrition and Food Hygiene, School of Public Health, Capital 
      Medical University, Beijing, 100069, China. Electronic address: 
      yuhlzjl@ccmu.edu.cn.
FAU - Zhou, Xianqing
AU  - Zhou X
AD  - Department of Toxicology and Hygienic Chemistry, School of Public Health, Capital 
      Medical University, Beijing, 100069, China; Beijing Key Laboratory of 
      Environmental Toxicology, Capital Medical University, Beijing, 100069, China. 
      Electronic address: xqzhou2@163.com.
LA  - eng
PT  - Journal Article
DEP - 20221209
PL  - England
TA  - Food Chem Toxicol
JT  - Food and chemical toxicology : an international journal published for the British 
      Industrial Biological Research Association
JID - 8207483
RN  - H6241UJ22B (Selenium)
SB  - IM
MH  - Mice
MH  - Male
MH  - Animals
MH  - *Selenium/pharmacology
MH  - Semen
MH  - Spermatogenesis
MH  - Cellular Senescence
MH  - Apoptosis
MH  - DNA Damage
MH  - *Malnutrition
MH  - Telomere
OTO - NOTNLM
OT  - Cell senescence
OT  - DNA damage
OT  - Reproductive toxicity
OT  - Selenium
OT  - Telomere
COIS- Declaration of competing interest The authors declare that they have no known 
      competing financial interests or personal relationships that could have appeared 
      to influence the work reported in this paper.
EDAT- 2022/12/13 06:00
MHDA- 2022/12/22 06:00
CRDT- 2022/12/12 08:57
PHST- 2022/05/07 00:00 [received]
PHST- 2022/11/21 00:00 [revised]
PHST- 2022/12/07 00:00 [accepted]
PHST- 2022/12/13 06:00 [pubmed]
PHST- 2022/12/22 06:00 [medline]
PHST- 2022/12/12 08:57 [entrez]
AID - S0278-6915(22)00754-2 [pii]
AID - 10.1016/j.fct.2022.113556 [doi]
PST - ppublish
SO  - Food Chem Toxicol. 2023 Jan;171:113556. doi: 10.1016/j.fct.2022.113556. Epub 2022 
      Dec 9.

PMID- 36269127
OWN - NLM
STAT- MEDLINE
DCOM- 20221206
LR  - 20221208
IS  - 1741-7899 (Electronic)
IS  - 1470-1626 (Linking)
VI  - 165
IP  - 1
DP  - 2023 Jan 1
TI  - Nicotinamide riboside supplementation ameliorated post-ovulatory oocyte quality 
      decline.
PG  - 103-111
LID - 10.1530/REP-22-0095 [doi]
AB  - IN BRIEF: Oocyte quality and its NAD+ level decrease with time during in vitro 
      culture. This study shows that nicotinamide riboside (NR) supplementation 
      improves early embryonic development potential in post-ovulatory oocytes by 
      decreasing the reactive oxygen species (ROS) levels and reducing DNA damage and 
      apoptosis which could potentially increase the success rate of assisted 
      reproductive technology (ART). ABSTRACT: The quality of post-ovulatory oocytes 
      deteriorates over time, impacting the outcome of early embryonic development 
      during human ART. We and other groups have found that NAD+, a prominent redox 
      cofactor and enzyme substrate, decreases in both aging ovaries and oocytes. In 
      this study, we found that the NAD+ levels decreased in the post-ovulatory mouse 
      oocytes during in vitro culture and this decrease was partly prevented by NR 
      supplementation. NR treatmenty restored MII oocyte quality and enhanced the early 
      embryonic development potential of post-ovulatory oocytes via alleviating 
      mitochondrial dysfunction and maintaining normal spindle/chromosome structure. 
      Also, treatment with NR decreased ROS levels and reduced DNA damage and apoptosis 
      in post-ovulatory oocytes. Taken together, our findings indicated that NR 
      supplementation increases the oocyte quality and early embryonic development 
      potential in post-ovulatory oocytes which could potentially increase the success 
      rate of ART.
FAU - Li, Hui
AU  - Li H
AUID- ORCID: 0000-0002-6190-6266
AD  - Center for Reproductive Medicine, The First Affiliated Hospital of Zhengzhou 
      University, Zhengzhou, China.
AD  - Henan Key Laboratory of Reproduction and Genetics, The First Affiliated Hospital 
      of Zhengzhou University, Zhengzhou, China.
AD  - Henan Provincial Obstetrical and Gynecological Diseases (Reproductive Medicine) 
      Clinical Research Center, The First Affiliated Hospital of Zhengzhou University, 
      Zhengzhou, China.
FAU - Wang, Huan
AU  - Wang H
AD  - Center for Reproductive Medicine, The First Affiliated Hospital of Zhengzhou 
      University, Zhengzhou, China.
AD  - Henan Key Laboratory of Reproduction and Genetics, The First Affiliated Hospital 
      of Zhengzhou University, Zhengzhou, China.
AD  - Henan Provincial Obstetrical and Gynecological Diseases (Reproductive Medicine) 
      Clinical Research Center, The First Affiliated Hospital of Zhengzhou University, 
      Zhengzhou, China.
FAU - Xu, Jianmin
AU  - Xu J
AD  - Center for Reproductive Medicine, The First Affiliated Hospital of Zhengzhou 
      University, Zhengzhou, China.
AD  - Henan Key Laboratory of Reproduction and Genetics, The First Affiliated Hospital 
      of Zhengzhou University, Zhengzhou, China.
AD  - Henan Provincial Obstetrical and Gynecological Diseases (Reproductive Medicine) 
      Clinical Research Center, The First Affiliated Hospital of Zhengzhou University, 
      Zhengzhou, China.
FAU - Zeng, Xinxin
AU  - Zeng X
AUID- ORCID: 0000-0001-5960-6881
AD  - Center for Reproductive Medicine, The First Affiliated Hospital of Zhengzhou 
      University, Zhengzhou, China.
AD  - Henan Key Laboratory of Reproduction and Genetics, The First Affiliated Hospital 
      of Zhengzhou University, Zhengzhou, China.
AD  - Henan Provincial Obstetrical and Gynecological Diseases (Reproductive Medicine) 
      Clinical Research Center, The First Affiliated Hospital of Zhengzhou University, 
      Zhengzhou, China.
FAU - Sun, Yingpu
AU  - Sun Y
AD  - Center for Reproductive Medicine, The First Affiliated Hospital of Zhengzhou 
      University, Zhengzhou, China.
AD  - Henan Key Laboratory of Reproduction and Genetics, The First Affiliated Hospital 
      of Zhengzhou University, Zhengzhou, China.
AD  - Henan Provincial Obstetrical and Gynecological Diseases (Reproductive Medicine) 
      Clinical Research Center, The First Affiliated Hospital of Zhengzhou University, 
      Zhengzhou, China.
FAU - Yang, Qingling
AU  - Yang Q
AUID- ORCID: 0000-0002-9187-7961
AD  - Center for Reproductive Medicine, The First Affiliated Hospital of Zhengzhou 
      University, Zhengzhou, China.
AD  - Henan Key Laboratory of Reproduction and Genetics, The First Affiliated Hospital 
      of Zhengzhou University, Zhengzhou, China.
AD  - Henan Provincial Obstetrical and Gynecological Diseases (Reproductive Medicine) 
      Clinical Research Center, The First Affiliated Hospital of Zhengzhou University, 
      Zhengzhou, China.
LA  - eng
PT  - Journal Article
DEP - 20221202
PL  - England
TA  - Reproduction
JT  - Reproduction (Cambridge, England)
JID - 100966036
RN  - 0 (Reactive Oxygen Species)
RN  - 0I8H2M0L7N (nicotinamide-beta-riboside)
RN  - 0U46U6E8UK (NAD)
SB  - IM
MH  - Mice
MH  - Humans
MH  - Animals
MH  - Reactive Oxygen Species
MH  - *NAD
MH  - *Oocytes
MH  - Dietary Supplements
EDAT- 2022/10/22 06:00
MHDA- 2022/12/07 06:00
CRDT- 2022/10/21 09:52
PHST- 2022/03/18 00:00 [received]
PHST- 2022/10/21 00:00 [accepted]
PHST- 2022/10/22 06:00 [pubmed]
PHST- 2022/12/07 06:00 [medline]
PHST- 2022/10/21 09:52 [entrez]
AID - 10.1530/REP-22-0095 [doi]
PST - epublish
SO  - Reproduction. 2022 Dec 2;165(1):103-111. doi: 10.1530/REP-22-0095. Print 2023 Jan 
      1.

PMID- 36181835
OWN - NLM
STAT- MEDLINE
DCOM- 20221220
LR  - 20230209
IS  - 1528-0012 (Electronic)
IS  - 0016-5085 (Print)
IS  - 0016-5085 (Linking)
VI  - 164
IP  - 1
DP  - 2023 Jan
TI  - Hepatocyte Adenosine Kinase Promotes Excessive Fat Deposition and Liver 
      Inflammation.
PG  - 134-146
LID - S0016-5085(22)01085-X [pii]
LID - 10.1053/j.gastro.2022.09.027 [doi]
AB  - BACKGROUND & AIMS: Nonalcoholic fatty liver disease is highly associated with 
      obesity and progresses to nonalcoholic steatohepatitis when the liver develops 
      overt inflammatory damage. While removing adenosine in the purine salvage 
      pathway, adenosine kinase (ADK) regulates methylation reactions. We aimed to 
      study whether hepatocyte ADK functions as an obesogenic gene/enzyme to promote 
      excessive fat deposition and liver inflammation. METHODS: Liver sections of human 
      subjects were examined for ADK expression using immunohistochemistry. Mice with 
      hepatocyte-specific ADK disruption or overexpression were examined for hepatic 
      fat deposition and inflammation. Liver lipidomics, hepatocyte RNA sequencing 
      (RNA-seq), and single-cell RNA-seq for liver nonparenchymal cells were performed 
      to analyze ADK regulation of hepatocyte metabolic responses and 
      hepatocyte-nonparenchymal cells crosstalk. RESULTS: Whereas patients with 
      nonalcoholic fatty liver disease had increased hepatic ADK levels, mice with 
      hepatocyte-specific ADK disruption displayed decreased hepatic fat deposition on 
      a chow diet and were protected from diet-induced excessive hepatic fat deposition 
      and inflammation. In contrast, mice with hepatocyte-specific ADK overexpression 
      displayed increased body weight and adiposity and elevated degrees of hepatic 
      steatosis and inflammation compared with control mice. RNA-seq and epigenetic 
      analyses indicated that ADK increased hepatic DNA methylation and decreased 
      hepatic Ppara expression and fatty acid oxidation. Lipidomic and single-cell 
      RNA-seq analyses indicated that ADK-driven hepatocyte factors, due to 
      mitochondrial dysfunction, enhanced macrophage proinflammatory activation in 
      manners involving increased expression of stimulator of interferon genes. 
      CONCLUSIONS: Hepatocyte ADK functions to promote excessive fat deposition and 
      liver inflammation through suppressing hepatocyte fatty acid oxidation and 
      producing hepatocyte-derived proinflammatory mediators. Therefore, hepatocyte ADK 
      is a therapeutic target for managing obesity and nonalcoholic fatty liver 
      disease.
CI  - Copyright © 2023 AGA Institute. Published by Elsevier Inc. All rights reserved.
FAU - Li, Honggui
AU  - Li H
AD  - Department of Nutrition, Texas A&M University, College Station, Texas.
FAU - Zheng, Juan
AU  - Zheng J
AD  - Department of Nutrition, Texas A&M University, College Station, Texas.
FAU - Xu, Qian
AU  - Xu Q
AD  - Department of Veterinary Integrative Biosciences, Texas A&M University, College 
      Station, Texas.
FAU - Yang, Yongjian
AU  - Yang Y
AD  - Department of Veterinary Integrative Biosciences, Texas A&M University, College 
      Station, Texas.
FAU - Zhou, Jing
AU  - Zhou J
AD  - Department of Nutrition, Texas A&M University, College Station, Texas.
FAU - Guo, Xinlei
AU  - Guo X
AD  - Department of Nutrition, Texas A&M University, College Station, Texas.
FAU - Cai, Yongfeng
AU  - Cai Y
AD  - Vascular Biology Center, Department of Cellular Biology and Anatomy, Medical 
      College of Georgia, Augusta University, Augusta, Georgia.
FAU - Cai, James J
AU  - Cai JJ
AD  - Department of Veterinary Integrative Biosciences, Texas A&M University, College 
      Station, Texas.
FAU - Xie, Linglin
AU  - Xie L
AD  - Department of Nutrition, Texas A&M University, College Station, Texas.
FAU - Awika, Joseph
AU  - Awika J
AD  - Department of Food Science and Technology, Texas A&M University, College Station, 
      Texas; Department of Soil and Crop Sciences, Texas A&M University, College 
      Station, Texas.
FAU - Han, Xianlin
AU  - Han X
AD  - Barshop Institute for Longevity and Aging Studies and Department of Medicine, 
      Division of Diabetes, University of Texas Health San Antonio, San Antonio, Texas.
FAU - Li, Qingsheng
AU  - Li Q
AD  - Nebraska Center for Virology, School of Biological Sciences, University of 
      Nebraska-Lincoln, Lincoln, Nebraska.
FAU - Kennedy, Lindsey
AU  - Kennedy L
AD  - Hepatology and Gastroenterology, Medicine, Indiana University, Indianapolis, 
      Indiana; Richard L. Roudebush Veterans Affairs Medical Center, Indianapolis, 
      Indiana.
FAU - Francis, Heather
AU  - Francis H
AD  - Hepatology and Gastroenterology, Medicine, Indiana University, Indianapolis, 
      Indiana; Richard L. Roudebush Veterans Affairs Medical Center, Indianapolis, 
      Indiana.
FAU - Glaser, Shannon
AU  - Glaser S
AD  - Department of Medical Physiology, Texas A&M University College of Medicine, 
      Bryan, Texas.
FAU - Huo, Yuqing
AU  - Huo Y
AD  - Vascular Biology Center, Department of Cellular Biology and Anatomy, Medical 
      College of Georgia, Augusta University, Augusta, Georgia.
FAU - Alpini, Gianfranco
AU  - Alpini G
AD  - Hepatology and Gastroenterology, Medicine, Indiana University, Indianapolis, 
      Indiana; Richard L. Roudebush Veterans Affairs Medical Center, Indianapolis, 
      Indiana.
FAU - Wu, Chaodong
AU  - Wu C
AD  - Department of Nutrition, Texas A&M University, College Station, Texas. Electronic 
      address: chaodong.wu@ag.tamu.edu.
LA  - eng
GR  - R01 DK095862/DK/NIDDK NIH HHS/United States
GR  - P30 AG044271/AG/NIA NIH HHS/United States
GR  - I01 BX000574/BX/BLRD VA/United States
GR  - R01 DK124854/DK/NIDDK NIH HHS/United States
GR  - P30 AG013319/AG/NIA NIH HHS/United States
GR  - IK6 BX004601/BX/BLRD VA/United States
PT  - Journal Article
PT  - Research Support, N.I.H., Extramural
PT  - Research Support, Non-U.S. Gov't
PT  - Research Support, U.S. Gov't, Non-P.H.S.
DEP - 20220928
PL  - United States
TA  - Gastroenterology
JT  - Gastroenterology
JID - 0374630
RN  - EC 2.7.1.20 (Adenosine Kinase)
RN  - 0 (Fatty Acids)
SB  - IM
MH  - Humans
MH  - Mice
MH  - Animals
MH  - *Non-alcoholic Fatty Liver Disease/genetics/metabolism
MH  - Adenosine Kinase/genetics/metabolism
MH  - Hepatocytes/metabolism
MH  - *Hepatitis/metabolism
MH  - Liver/metabolism
MH  - Obesity/metabolism
MH  - Inflammation/metabolism
MH  - Fatty Acids/metabolism
MH  - Mice, Inbred C57BL
MH  - Diet, High-Fat
PMC - PMC9772177
MID - NIHMS1839220
OTO - NOTNLM
OT  - Insulin Resistance
OT  - Mitochondrial DNA
COIS- CONFLICT OF INTEREST: The authors declare that they do not have conflict of 
      interest. The content of this article does not involve any materials/information 
      applicable to US export control.
EDAT- 2022/10/02 06:00
MHDA- 2022/12/21 06:00
PMCR- 2024/01/01
CRDT- 2022/10/01 19:33
PHST- 2022/06/14 00:00 [received]
PHST- 2022/08/23 00:00 [revised]
PHST- 2022/09/20 00:00 [accepted]
PHST- 2024/01/01 00:00 [pmc-release]
PHST- 2022/10/02 06:00 [pubmed]
PHST- 2022/12/21 06:00 [medline]
PHST- 2022/10/01 19:33 [entrez]
AID - S0016-5085(22)01085-X [pii]
AID - 10.1053/j.gastro.2022.09.027 [doi]
PST - ppublish
SO  - Gastroenterology. 2023 Jan;164(1):134-146. doi: 10.1053/j.gastro.2022.09.027. 
      Epub 2022 Sep 28.

PMID- 36472249
OWN - NLM
STAT- MEDLINE
DCOM- 20221230
LR  - 20221230
IS  - 1520-5118 (Electronic)
IS  - 0021-8561 (Linking)
VI  - 70
IP  - 50
DP  - 2022 Dec 21
TI  - Ginsenoside Rk1 Prevents UVB Irradiation-Mediated Oxidative Stress, Inflammatory 
      Response, and Collagen Degradation via the PI3K/AKT/NF-κB Pathway In Vitro and In 
      Vivo.
PG  - 15804-15817
LID - 10.1021/acs.jafc.2c06377 [doi]
AB  - Long-term exposure to ultraviolet (UV) irradiation, especially UVB, can trigger 
      destructive intracellular effects, including various types of DNA damage, 
      oxidative stress, and inflammatory responses, leading to accelerated skin aging. 
      Ginsenoside Rk1, a rare ginsenoside pertaining to panaxadiol saponins, has been 
      certified to possess underlying anti-inflammatory effects. Nevertheless, the 
      efficiency of Rk1 against the photoaging of human skin and the latent molecular 
      mechanisms are still unclear. Here, UVB-irradiated HaCaT keratinocytes were used 
      as an in vitro model, and UVB-irradiated BALB/c nude mouse dorsal skin was 
      established as an in vivo model to explore the mechanism by which Rk1 protects 
      skin. Consequently, we found that Rk1 administration significantly attenuated 
      oxidative stress by suppressing reactive oxygen species (ROS) overproduction and 
      strengthening the activities of antioxidant enzymes. The UVB-induced inflammatory 
      response was alleviated by Rk1 application via regulation of the secretion of 
      various proinflammatory cytokines. Additionally, western blot assays illustrated 
      that Rk1 intervention inhibited collagen degradation by reducing the expression 
      of matrix metalloproteinases. Further studies revealed that Rk1 could suppress 
      the PI3K/AKT/NF-κB signaling pathways in vitro and in vivo. Molecular docking 
      results indicated that Rk1 might effectively bind to the active pockets of PI3K, 
      AKT, and NF-κB. The PI3K activator 740 Y-P clearly reversed the effects of Rk1 on 
      oxidative stress, the inflammatory response, and collagen degradation in 
      UVB-irradiated HaCaT cells. Moreover, histological and Masson staining verified 
      that the administration of Rk1 to BALB/c nude mice remarkably ameliorated 
      UVB-induced skin roughness, epidermal thickening, collagen fiber arrangement 
      disorder, and wrinkles. Overall, the evidence provided in this study suggested 
      that Rk1 could be applied for the development of effective natural antiphotoaging 
      agents for skin health.
FAU - Liu, Yannan
AU  - Liu Y
AD  - Shaanxi Key Laboratory of Degradable Biomedical Materials, School of Chemical 
      Engineering, Northwest University, Taibai North Road 229, Xi'an 710069, Shaanxi, 
      China.
AD  - Shaanxi R & D Center of Biomaterials and Fermentation Engineering, School of 
      Chemical Engineering, Northwest University, Taibai North Road 229, Xi'an 710069, 
      Shaanxi, China.
AD  - Biotechnology & Biomedical Research Institute, Northwest University, Taibai North 
      Road 229, Xi'an 710069, Shaanxi, China.
FAU - Qu, Linlin
AU  - Qu L
AD  - Shaanxi Key Laboratory of Degradable Biomedical Materials, School of Chemical 
      Engineering, Northwest University, Taibai North Road 229, Xi'an 710069, Shaanxi, 
      China.
AD  - Shaanxi R & D Center of Biomaterials and Fermentation Engineering, School of 
      Chemical Engineering, Northwest University, Taibai North Road 229, Xi'an 710069, 
      Shaanxi, China.
AD  - Biotechnology & Biomedical Research Institute, Northwest University, Taibai North 
      Road 229, Xi'an 710069, Shaanxi, China.
FAU - Wan, Shichao
AU  - Wan S
AD  - Shaanxi Key Laboratory of Degradable Biomedical Materials, School of Chemical 
      Engineering, Northwest University, Taibai North Road 229, Xi'an 710069, Shaanxi, 
      China.
AD  - Shaanxi R & D Center of Biomaterials and Fermentation Engineering, School of 
      Chemical Engineering, Northwest University, Taibai North Road 229, Xi'an 710069, 
      Shaanxi, China.
AD  - Biotechnology & Biomedical Research Institute, Northwest University, Taibai North 
      Road 229, Xi'an 710069, Shaanxi, China.
FAU - Li, Yingchun
AU  - Li Y
AD  - Advanced Interdisciplinary Research Center for Flexible Electronics, Academy of 
      Advanced Interdisciplinary Research, Xidian University, Xi'an 710071, Shaanxi, 
      China.
FAU - Fan, Daidi
AU  - Fan D
AUID- ORCID: 0000-0001-9798-1674
AD  - Shaanxi Key Laboratory of Degradable Biomedical Materials, School of Chemical 
      Engineering, Northwest University, Taibai North Road 229, Xi'an 710069, Shaanxi, 
      China.
AD  - Shaanxi R & D Center of Biomaterials and Fermentation Engineering, School of 
      Chemical Engineering, Northwest University, Taibai North Road 229, Xi'an 710069, 
      Shaanxi, China.
AD  - Biotechnology & Biomedical Research Institute, Northwest University, Taibai North 
      Road 229, Xi'an 710069, Shaanxi, China.
LA  - eng
PT  - Journal Article
DEP - 20221206
PL  - United States
TA  - J Agric Food Chem
JT  - Journal of agricultural and food chemistry
JID - 0374755
RN  - 9007-34-5 (Collagen)
RN  - 0 (ginsenoside Rk1)
RN  - 0 (Ginsenosides)
RN  - 0 (NF-kappa B)
RN  - EC 2.7.1.- (Phosphatidylinositol 3-Kinases)
RN  - EC 2.7.11.1 (Proto-Oncogene Proteins c-akt)
RN  - 0 (Reactive Oxygen Species)
SB  - IM
MH  - Animals
MH  - Mice
MH  - Collagen/metabolism
MH  - *Ginsenosides/pharmacology
MH  - Mice, Nude
MH  - Molecular Docking Simulation
MH  - *NF-kappa B/genetics/metabolism
MH  - Oxidative Stress
MH  - Phosphatidylinositol 3-Kinases/genetics/metabolism
MH  - Proto-Oncogene Proteins c-akt/genetics/metabolism
MH  - Reactive Oxygen Species/metabolism
MH  - Ultraviolet Rays/adverse effects
OTO - NOTNLM
OT  - collagen degradation
OT  - ginsenoside Rk1
OT  - inflammation
OT  - oxidative stress
OT  - skin photoaging
EDAT- 2022/12/07 06:00
MHDA- 2022/12/23 06:00
CRDT- 2022/12/06 06:03
PHST- 2022/12/07 06:00 [pubmed]
PHST- 2022/12/23 06:00 [medline]
PHST- 2022/12/06 06:03 [entrez]
AID - 10.1021/acs.jafc.2c06377 [doi]
PST - ppublish
SO  - J Agric Food Chem. 2022 Dec 21;70(50):15804-15817. doi: 10.1021/acs.jafc.2c06377. 
      Epub 2022 Dec 6.

PMID- 36552851
OWN - NLM
STAT- MEDLINE
DCOM- 20221226
LR  - 20230125
IS  - 2073-4409 (Electronic)
IS  - 2073-4409 (Linking)
VI  - 11
IP  - 24
DP  - 2022 Dec 16
TI  - Disruption of Multiple Overlapping Functions Following Stepwise Inactivation of 
      the Extended Myc Network.
LID - 10.3390/cells11244087 [doi]
LID - 4087
AB  - Myc, a member of the "Myc Network" of bHLH-ZIP transcription factors, supervises 
      proliferation, metabolism, and translation. It also engages in crosstalk with the 
      related "Mlx Network" to co-regulate overlapping genes and functions. We 
      investigated the consequences of stepwise conditional inactivation of Myc and Mlx 
      in primary and SV40 T-antigen-immortalized murine embryonic fibroblasts (MEFs). 
      Myc-knockout (MycKO) and Myc × Mlx "double KO" (DKO)-but not MlxKO-primary MEFs 
      showed rapid growth arrest and displayed features of accelerated aging and 
      senescence. However, DKO MEFs soon resumed proliferating, indicating that durable 
      growth arrest requires an intact Mlx network. All three KO MEF groups deregulated 
      multiple genes and functions pertaining to aging, senescence, and DNA damage 
      recognition/repair. Immortalized KO MEFs proliferated in Myc's absence while 
      demonstrating variable degrees of widespread genomic instability and sensitivity 
      to genotoxic agents. Finally, compared to primary MycKO MEFs, DKO MEFs 
      selectively downregulated numerous gene sets associated with the p53 and 
      retinoblastoma (Rb) pathways and G(2)/M arrest. Thus, the reversal of primary 
      MycKO MEF growth arrest by either Mlx loss or SV40 T-antigen immortalization 
      appears to involve inactivation of the p53 and/or Rb pathways.
FAU - Wang, Huabo
AU  - Wang H
AUID- ORCID: 0000-0003-2551-3243
AD  - Division of Hematology/Oncology, UPMC Children's Hospital of Pittsburgh, 
      Pittsburgh, PA 15224, USA.
FAU - Stevens, Taylor
AU  - Stevens T
AUID- ORCID: 0000-0003-4214-7871
AD  - Division of Hematology/Oncology, UPMC Children's Hospital of Pittsburgh, 
      Pittsburgh, PA 15224, USA.
FAU - Lu, Jie
AU  - Lu J
AD  - Division of Hematology/Oncology, UPMC Children's Hospital of Pittsburgh, 
      Pittsburgh, PA 15224, USA.
FAU - Airik, Merlin
AU  - Airik M
AD  - Division of Nephrology, UPMC Children's Hospital of Pittsburgh, Pittsburgh, PA 
      15224, USA.
FAU - Airik, Rannar
AU  - Airik R
AD  - Division of Nephrology, UPMC Children's Hospital of Pittsburgh, Pittsburgh, PA 
      15224, USA.
AD  - Department of Developmental Biology, The University of Pittsburgh Medical Center, 
      Pittsburgh, PA 15224, USA.
FAU - Prochownik, Edward V
AU  - Prochownik EV
AUID- ORCID: 0000-0001-9666-8205
AD  - Division of Hematology/Oncology, UPMC Children's Hospital of Pittsburgh, 
      Pittsburgh, PA 15224, USA.
AD  - The Department of Microbiology and Molecular Genetics, The University of 
      Pittsburgh Medical Center, Pittsburgh, PA 15261, USA.
AD  - The UPMC Hillman Comprehensive Cancer Center, Pittsburgh, PA 25232, USA.
AD  - Pittsburgh Liver Research Center, University of Pittsburgh, Pittsburgh, PA 15261, 
      USA.
LA  - eng
GR  - P30 DK120531/DK/NIDDK NIH HHS/United States
GR  - RO1 CA174713/NH/NIH HHS/United States
PT  - Journal Article
PT  - Research Support, N.I.H., Extramural
PT  - Research Support, Non-U.S. Gov't
DEP - 20221216
PL  - Switzerland
TA  - Cells
JT  - Cells
JID - 101600052
RN  - 0 (Tumor Suppressor Protein p53)
RN  - 0 (Basic Helix-Loop-Helix Leucine Zipper Transcription Factors)
RN  - 0 (Antigens, Viral, Tumor)
SB  - IM
MH  - Animals
MH  - Mice
MH  - *Tumor Suppressor Protein p53/genetics
MH  - *Basic Helix-Loop-Helix Leucine Zipper Transcription Factors
MH  - DNA Damage
MH  - Antigens, Viral, Tumor
PMC - PMC9777503
OTO - NOTNLM
OT  - ChREBP
OT  - DNA repair
OT  - Mga
OT  - Mnt
OT  - MondoA
OT  - Mxd
OT  - N-Myc
OT  - aging
OT  - c-Myc
OT  - senescence
OT  - telomerase
COIS- The authors declare no conflict of interest.
EDAT- 2022/12/24 06:00
MHDA- 2022/12/27 06:00
CRDT- 2022/12/23 01:18
PHST- 2022/09/28 00:00 [received]
PHST- 2022/12/13 00:00 [revised]
PHST- 2022/12/14 00:00 [accepted]
PHST- 2022/12/23 01:18 [entrez]
PHST- 2022/12/24 06:00 [pubmed]
PHST- 2022/12/27 06:00 [medline]
AID - cells11244087 [pii]
AID - cells-11-04087 [pii]
AID - 10.3390/cells11244087 [doi]
PST - epublish
SO  - Cells. 2022 Dec 16;11(24):4087. doi: 10.3390/cells11244087.

PMID- 36500714
OWN - NLM
STAT- MEDLINE
DCOM- 20221216
LR  - 20221221
IS  - 1420-3049 (Electronic)
IS  - 1420-3049 (Linking)
VI  - 27
IP  - 23
DP  - 2022 Dec 6
TI  - FOXO3a Mediates Homologous Recombination Repair (HRR) via Transcriptional 
      Activation of MRE11, BRCA1, BRIP1, and RAD50.
LID - 10.3390/molecules27238623 [doi]
LID - 8623
AB  - To test whether homologous recombination repair (HRR) depends on FOXO3a, a 
      cellular aging model of human dermal fibroblast (HDF) and tet-on flag-h-FOXO3a 
      transgenic mice were studied. HDF cells transfected with over-expression of 
      wt-h-FOXO3a increased the protein levels of MRE11, BRCA1, BRIP1, and RAD50, while 
      knock-down with siFOXO3a decreased them. The protein levels of MRE11, BRCA1, 
      BRIP1, RAD50, and RAD51 decreased during cellular aging. Chromatin 
      immunoprecipitation (ChIP) assay was performed on FOXO3a binding accessibility to 
      FOXO consensus sites in human MRE11, BRCA1, BRIP1, and RAD50 promoters; the 
      results showed FOXO3a binding decreased during cellular aging. When the tet-on 
      flag-h-FOXO3a mice were administered doxycycline orally, the protein and mRNA 
      levels of flag-h-FOXO3a, MRE11, BRCA1, BRIP1, and RAD50 increased in a 
      doxycycline-dose-dependent manner. In vitro HRR assays were performed by 
      transfection with an HR vector and I-SceI vector. The mRNA levels of the 
      recombined GFP increased after doxycycline treatment in MEF but not in wt-MEF, 
      and increased in young HDF comparing to old HDF, indicating that FOXO3a activates 
      HRR. Overall, these results demonstrate that MRE11, BRCA1, BRIP1, and RAD50 are 
      transcriptional target genes for FOXO3a, and HRR activity is increased via 
      transcriptional activation of MRE11, BRCA1, BRIP1, and RAD50 by FOXO3a.
FAU - Inci, Gozde
AU  - Inci G
AUID- ORCID: 0000-0002-5199-301X
AD  - Department of Biochemistry, College of Medicine, Hallym University, Chuncheon 
      24252, Gangwon-do, Republic of Korea.
AD  - Institute of Cell Differentiation and Aging, College of Medicine, Hallym 
      University, Chuncheon 24252, Gangwon-do, Republic of Korea.
AD  - Department of Food and Nutrition, The Korean Institute of Nutrition, College of 
      Natural Science, Hallym University, Chuncheon 24252, Gangwon-do, Republic of 
      Korea.
FAU - Warkad, Madhuri Shende
AU  - Warkad MS
AD  - Department of Biochemistry, College of Medicine, Hallym University, Chuncheon 
      24252, Gangwon-do, Republic of Korea.
AD  - Institute of Cell Differentiation and Aging, College of Medicine, Hallym 
      University, Chuncheon 24252, Gangwon-do, Republic of Korea.
FAU - Kang, Beom-Goo
AU  - Kang BG
AD  - Department of Biochemistry, College of Medicine, Hallym University, Chuncheon 
      24252, Gangwon-do, Republic of Korea.
AD  - Institute of Cell Differentiation and Aging, College of Medicine, Hallym 
      University, Chuncheon 24252, Gangwon-do, Republic of Korea.
FAU - Lee, Na-Kyung
AU  - Lee NK
AD  - Department of Biochemistry, College of Medicine, Hallym University, Chuncheon 
      24252, Gangwon-do, Republic of Korea.
FAU - Suh, Hong-Won
AU  - Suh HW
AD  - Institute of Natural Medicine, College of Medicine, Hallym University, Chuncheon 
      24252, Gangwon-do, Republic of Korea.
AD  - Department of Pharmacology, College of Medicine, Hallym University, Chuncheon 
      24252, Gangwon-do, Republic of Korea.
FAU - Lim, Soon Sung
AU  - Lim SS
AUID- ORCID: 0000-0003-4548-1285
AD  - Department of Food and Nutrition, The Korean Institute of Nutrition, College of 
      Natural Science, Hallym University, Chuncheon 24252, Gangwon-do, Republic of 
      Korea.
AD  - Institute of Natural Medicine, College of Medicine, Hallym University, Chuncheon 
      24252, Gangwon-do, Republic of Korea.
FAU - Kim, Jaebong
AU  - Kim J
AUID- ORCID: 0000-0003-1609-338X
AD  - Department of Biochemistry, College of Medicine, Hallym University, Chuncheon 
      24252, Gangwon-do, Republic of Korea.
AD  - Institute of Cell Differentiation and Aging, College of Medicine, Hallym 
      University, Chuncheon 24252, Gangwon-do, Republic of Korea.
FAU - Kim, Sung-Chan
AU  - Kim SC
AD  - Department of Biochemistry, College of Medicine, Hallym University, Chuncheon 
      24252, Gangwon-do, Republic of Korea.
AD  - Institute of Cell Differentiation and Aging, College of Medicine, Hallym 
      University, Chuncheon 24252, Gangwon-do, Republic of Korea.
FAU - Lee, Jae-Yong
AU  - Lee JY
AD  - Department of Biochemistry, College of Medicine, Hallym University, Chuncheon 
      24252, Gangwon-do, Republic of Korea.
AD  - Institute of Cell Differentiation and Aging, College of Medicine, Hallym 
      University, Chuncheon 24252, Gangwon-do, Republic of Korea.
AD  - Institute of Natural Medicine, College of Medicine, Hallym University, Chuncheon 
      24252, Gangwon-do, Republic of Korea.
AD  - FrontBio Inc. #302, Bio-2, Chuncheon BioTown, 32 Soyanggang-ro, Chuncheon 24232, 
      Gangwon-do, Republic of Korea.
LA  - eng
GR  - 2021R1A6A103044501/National Rearch Foundation of Korea/
PT  - Journal Article
DEP - 20221206
PL  - Switzerland
TA  - Molecules
JT  - Molecules (Basel, Switzerland)
JID - 100964009
RN  - EC 3.6.4.- (DNA Helicases)
RN  - 0 (RNA, Messenger)
RN  - EC 3.6.- (Rad50 protein, human)
RN  - 0 (DNA-Binding Proteins)
RN  - EC 3.6.- (Acid Anhydride Hydrolases)
RN  - 0 (BRCA1 protein, human)
RN  - 0 (BRCA1 Protein)
SB  - IM
MH  - Humans
MH  - Mice
MH  - Animals
MH  - *Recombinational DNA Repair
MH  - Transcriptional Activation
MH  - *DNA Repair
MH  - DNA Helicases/genetics
MH  - RNA, Messenger
MH  - DNA-Binding Proteins/genetics
MH  - Acid Anhydride Hydrolases/genetics
MH  - BRCA1 Protein/genetics
PMC - PMC9741359
OTO - NOTNLM
OT  - BRCA1
OT  - BRIP1
OT  - FOXO3a
OT  - MRE11
OT  - RAD50
OT  - homologous recombination repair
COIS- The authors declare no conflict of interest.
EDAT- 2022/12/12 06:00
MHDA- 2022/12/15 06:00
CRDT- 2022/12/11 01:29
PHST- 2022/09/26 00:00 [received]
PHST- 2022/11/23 00:00 [revised]
PHST- 2022/11/29 00:00 [accepted]
PHST- 2022/12/11 01:29 [entrez]
PHST- 2022/12/12 06:00 [pubmed]
PHST- 2022/12/15 06:00 [medline]
AID - molecules27238623 [pii]
AID - molecules-27-08623 [pii]
AID - 10.3390/molecules27238623 [doi]
PST - epublish
SO  - Molecules. 2022 Dec 6;27(23):8623. doi: 10.3390/molecules27238623.

PMID- 36499641
OWN - NLM
STAT- MEDLINE
DCOM- 20230105
LR  - 20230105
IS  - 1422-0067 (Electronic)
IS  - 1422-0067 (Linking)
VI  - 23
IP  - 23
DP  - 2022 Dec 5
TI  - Longevity-Associated Variant of BPIFB4 Confers Neuroprotection in the STHdh Cell 
      Model of Huntington Disease.
LID - 10.3390/ijms232315313 [doi]
LID - 15313
AB  - Huntington's disease (HD) is caused by the production of mutant Huntingtin 
      (mHTT), characterized by long polyglutamine repeats with toxic effects. There are 
      currently no clinically validated therapeutic agents that slow or halt HD 
      progression, resulting in a significant clinical unmet need. The striatum-derived 
      STHdh cell line, generated from mHTT knock-in mouse embryos (STHdh(Q111/Q111)), 
      represents a useful model to study mechanisms behind pathogenesis of HD and to 
      investigate potential new therapeutic targets. Indeed, these cells show 
      susceptibility to nucleolar stress, activated DNA damage response and apoptotic 
      signals, and elevated levels of H3K9me3 that all together concur in the 
      progressive HD pathogenesis. We have previously shown that the adeno-associated 
      viral vector-mediated delivery of the longevity-associated variant (LAV) of 
      BPIFB4 prevents HD progression in a mouse model of HD. Here, we show that 
      LAV-BPIFB4 stably infected in STHdh(Q111/Q111) cells reduces (i) nucleolar stress 
      and DNA damage through the improvement of DNA repair machinery, (ii) apoptosis, 
      through the inhibition of the caspase 3 death signaling, and (iii) the levels of 
      H3K9me3, by accelerating the histone clearance, via the ubiquitin-proteasome 
      pathway. These findings pave the way to propose LAV-BPIFB4 as a promising target 
      for innovative therapeutic strategies in HD.
FAU - Cattaneo, Monica
AU  - Cattaneo M
AD  - Cardiovascular Department, IRCCS MultiMedica, 20138 Milan, Italy.
FAU - Maciag, Anna
AU  - Maciag A
AUID- ORCID: 0000-0001-6562-5640
AD  - Cardiovascular Department, IRCCS MultiMedica, 20138 Milan, Italy.
FAU - Milella, Maria Serena
AU  - Milella MS
AUID- ORCID: 0000-0001-5558-7601
AD  - Cardiovascular Department, IRCCS MultiMedica, 20138 Milan, Italy.
FAU - Ciaglia, Elena
AU  - Ciaglia E
AUID- ORCID: 0000-0002-8035-4583
AD  - Department of Medicine, Surgery and Dentistry "Scuola Medica Salernitana", 
      University of Salerno, 84081 Salerno, Italy.
FAU - Bruno, Antonino
AU  - Bruno A
AUID- ORCID: 0000-0002-4790-0861
AD  - Laboratory of Innate Immunity, Unit of Molecular Pathology, Biochemistry and 
      Immunology, IRCCS MultiMedica, 20138 Milan, Italy.
AD  - Laboratory of Immunology and General Pathology, Department of Biotechnologies and 
      Life Sciences (DBSV), University of Insubria, 20138 Varese, Italy.
FAU - Puca, Annibale Alessandro
AU  - Puca AA
AUID- ORCID: 0000-0002-0347-1460
AD  - Cardiovascular Department, IRCCS MultiMedica, 20138 Milan, Italy.
AD  - Department of Medicine, Surgery and Dentistry "Scuola Medica Salernitana", 
      University of Salerno, 84081 Salerno, Italy.
LA  - eng
GR  - AIRC-MFAG, ID 22818/Italian Association for Cancer Research/
GR  - ID 2019-1609/Fondazione Cariplo/
PT  - Journal Article
DEP - 20221205
PL  - Switzerland
TA  - Int J Mol Sci
JT  - International journal of molecular sciences
JID - 101092791
RN  - 0 (Huntingtin Protein)
RN  - 0 (Bpifb4 protein, mouse)
SB  - IM
MH  - Animals
MH  - Mice
MH  - Apoptosis/genetics
MH  - Corpus Striatum/metabolism
MH  - Disease Models, Animal
MH  - Huntingtin Protein/genetics/metabolism
MH  - *Huntington Disease/metabolism
MH  - Neostriatum/metabolism
MH  - Neuroprotection/genetics
MH  - Genetic Variation
PMC - PMC9737551
OTO - NOTNLM
OT  - DNA damage
OT  - Huntington disease
OT  - apoptosis and heterochromatin
OT  - mutant Huntingtin
OT  - nucleolar stress
COIS- The authors declare no conflict of interest.
EDAT- 2022/12/12 06:00
MHDA- 2022/12/15 06:00
CRDT- 2022/12/11 01:21
PHST- 2022/11/22 00:00 [received]
PHST- 2022/11/30 00:00 [accepted]
PHST- 2022/12/11 01:21 [entrez]
PHST- 2022/12/12 06:00 [pubmed]
PHST- 2022/12/15 06:00 [medline]
AID - ijms232315313 [pii]
AID - ijms-23-15313 [pii]
AID - 10.3390/ijms232315313 [doi]
PST - epublish
SO  - Int J Mol Sci. 2022 Dec 5;23(23):15313. doi: 10.3390/ijms232315313.

PMID- 36268851
OWN - NLM
STAT- MEDLINE
DCOM- 20230105
LR  - 20230113
IS  - 1745-4514 (Electronic)
IS  - 0145-8884 (Linking)
VI  - 46
IP  - 12
DP  - 2022 Dec
TI  - A study of the molecular mechanism of quercetin and dasatinib combination as 
      senolytic in alleviating age-related and kidney diseases.
PG  - e14471
LID - 10.1111/jfbc.14471 [doi]
AB  - Aging is a significant risk factor for the majority of prevalent human illnesses. 
      The chance of having severe chronic conditions grows dramatically with advancing 
      age. Indeed, more than 90% of people over 65 get at least one chronic disease, 
      including diabetes, heart disease, malignancy, memory loss, and kidney disease, 
      whereas more than 70% have two or more of these ailments. Mouse and human aging 
      lead to increased senescent cells and decreased klotho concentrations. Mice 
      lacking the protein α-klotho show faster aging, similar to human aging. α-Klotho 
      upregulation extends life and slows or suppresses the onset of many age-related 
      illnesses and kidney diseases. Like the consequences of α-klotho deficiency, 
      senescent cell accumulation is linked to tissue dysfunction in various organs and 
      multiple age-related kidney diseases. In addition, α-klotho and cell senescence 
      are negatively and presumably mechanistically linked. Earlier research has 
      demonstrated that klotho exerts its protective effects in age-related and kidney 
      disease by interacting with Wnt ligands, serving as an endogenous antagonist of 
      Wnt/β-catenin signaling. In addition, decreasing senescent cell burden with 
      senolytics, a class of drugs that remove senescent cells selectively and extend 
      the life span of mice. In this work, we are studying the molecular mechanism of 
      the combination of quercetin and dasatinib as senolytic in easing age-related 
      chronic renal illness by altering the level of klotho/Wnt/β-catenin. PRACTICAL 
      APPLICATIONS: There is an inverse relationship between the onset and the 
      development of age-related disorders and cellular senescence and Klotho. Earlier 
      attempts to suppress transforming growth factor-beta 1 (TGF-β1) in kidney disease 
      with anti-TGF-β1 antibodies were ineffective, and this should be kept in mind. 
      Senolytic medications may benefit from targeting senescent cells, which enhances 
      the protective factor α-klotho. In addition, our study provides a unique, 
      translationally feasible route for creating orally active small compounds to 
      enhance α-klotho, which may also be a valuable biomarker for age-related kidney 
      disease. Additionally, other aspects of aging can be affected by senolytics, such 
      as limiting age-related mitochondrial dysfunction, lowering inflammation and 
      fibrosis, blunting reactive oxygen species (ROS) generation, decreasing 
      deoxyribonucleic acid (DNA) damage, and reinforcing insulin sensitivity. 
      Senolytic agents have been shown to increase adipose progenitor and cardiac 
      progenitor cell activity in aging animals and animals with cellular 
      senescence-related diseases, such as heart, brain, and kidney disease.
CI  - © 2022 Wiley Periodicals LLC.
FAU - Alharbi, Khalid Saad
AU  - Alharbi KS
AD  - Department of Pharmacology, College of Pharmacy, Jouf University, Sakaka, Saudi 
      Arabia.
FAU - Afzal, Obaid
AU  - Afzal O
AD  - Department of Pharmaceutical Chemistry, College of Pharmacy, Prince Sattam Bin 
      Abdulaziz University, Al Kharj, Saudi Arabia.
FAU - Altamimi, Abdulmalik Saleh Alfawaz
AU  - Altamimi ASA
AD  - Department of Pharmaceutical Chemistry, College of Pharmacy, Prince Sattam Bin 
      Abdulaziz University, Al Kharj, Saudi Arabia.
FAU - Almalki, Waleed Hassan
AU  - Almalki WH
AUID- ORCID: 0000-0003-2584-8510
AD  - Department of Pharmacology, College of Pharmacy, Umm Al-Qura University, Makkah, 
      Saudi Arabia.
FAU - Kazmi, Imran
AU  - Kazmi I
AD  - Department of Biochemistry, Faculty of Science, King Abdulaziz University, 
      Jeddah, Saudi Arabia.
FAU - Al-Abbasi, Fahad A
AU  - Al-Abbasi FA
AD  - Department of Biochemistry, Faculty of Science, King Abdulaziz University, 
      Jeddah, Saudi Arabia.
FAU - Alzarea, Sami I
AU  - Alzarea SI
AD  - Department of Pharmacology, College of Pharmacy, Jouf University, Sakaka, Saudi 
      Arabia.
FAU - Makeen, Hafiz A
AU  - Makeen HA
AD  - Pharmacy Practice Research Unit, Clinical Pharmacy Department, College of 
      Pharmacy, Jazan University, Jazan, Saudi Arabia.
FAU - Albratty, Mohammed
AU  - Albratty M
AD  - Department of Pharmaceutical Chemistry and Pharmacognosy, College of Pharmacy, 
      Jazan University, Jazan, Saudi Arabia.
LA  - eng
PT  - Journal Article
PT  - Research Support, Non-U.S. Gov't
PT  - Review
DEP - 20221021
PL  - United States
TA  - J Food Biochem
JT  - Journal of food biochemistry
JID - 7706045
RN  - 9IKM0I5T1E (Quercetin)
RN  - RBZ1571X5H (Dasatinib)
RN  - 0 (beta Catenin)
RN  - 0 (Senotherapeutics)
SB  - IM
MH  - Humans
MH  - Mice
MH  - Animals
MH  - *Quercetin/pharmacology
MH  - Dasatinib/pharmacology
MH  - beta Catenin/genetics
MH  - Senotherapeutics
MH  - *Kidney Diseases/drug therapy
OTO - NOTNLM
OT  - Wnt/β-catenin
OT  - age-related and kidney disease
OT  - aging
OT  - senolytic
OT  - α-klotho
EDAT- 2022/10/22 06:00
MHDA- 2023/01/06 06:00
CRDT- 2022/10/21 06:43
PHST- 2022/09/16 00:00 [revised]
PHST- 2022/08/25 00:00 [received]
PHST- 2022/09/26 00:00 [accepted]
PHST- 2022/10/22 06:00 [pubmed]
PHST- 2023/01/06 06:00 [medline]
PHST- 2022/10/21 06:43 [entrez]
AID - 10.1111/jfbc.14471 [doi]
PST - ppublish
SO  - J Food Biochem. 2022 Dec;46(12):e14471. doi: 10.1111/jfbc.14471. Epub 2022 Oct 
      21.

PMID- 36254583
OWN - NLM
STAT- MEDLINE
DCOM- 20221216
LR  - 20221221
IS  - 1474-9726 (Electronic)
IS  - 1474-9718 (Print)
IS  - 1474-9718 (Linking)
VI  - 21
IP  - 12
DP  - 2022 Dec
TI  - DNA damage contributes to age-associated differences in SARS-CoV-2 infection.
PG  - e13729
LID - 10.1111/acel.13729 [doi]
LID - e13729
AB  - Coronavirus disease 2019 (COVID-19), caused by the severe acute respiratory 
      syndrome coronavirus 2 (SARS-CoV-2), is known to disproportionately affect older 
      individuals. How aging processes affect SARS-CoV-2 infection and disease 
      progression remains largely unknown. Here, we found that DNA damage, one of the 
      hallmarks of aging, promoted SARS-CoV-2 infection in vitro and in vivo. 
      SARS-CoV-2 entry was facilitated by DNA damage caused by extrinsic genotoxic 
      stress or telomere dysfunction and hampered by inhibition of the DNA damage 
      response (DDR). Mechanistic analysis revealed that DDR increased expression of 
      angiotensin-converting enzyme 2 (ACE2), the primary receptor of SARS-CoV-2, by 
      activation of transcription factor c-Jun. Importantly, in vivo experiment using a 
      mouse-adapted viral strain also verified the significant roles of DNA damage in 
      viral entry and severity of infection. Expression of ACE2 was elevated in the 
      older human and mice tissues and positively correlated with γH2AX, a DNA damage 
      biomarker, and phosphorylated c-Jun (p-c-Jun). Finally, nicotinamide 
      mononucleotide (NMN) and MDL-800, which promote DNA repair, alleviated SARS-CoV-2 
      infection and disease severity in vitro and in vivo. Taken together, our data 
      provide insights into the age-associated differences in SARS-CoV-2 infection and 
      a novel approach for antiviral intervention.
CI  - © 2022 The Authors. Aging Cell published by Anatomical Society and John Wiley & 
      Sons Ltd.
FAU - Jin, Rui
AU  - Jin R
AD  - Beijing Institute of Biotechnology, Beijing, China.
FAU - Niu, Chang
AU  - Niu C
AD  - College of Life Sciences, Capital Normal University, Beijing, China.
FAU - Wu, Fengyun
AU  - Wu F
AD  - College of Life Sciences, Capital Normal University, Beijing, China.
FAU - Zhou, Sixin
AU  - Zhou S
AD  - Department of Surgery, Chinese PLA General Hospital, Beijing, China.
FAU - Han, Tao
AU  - Han T
AD  - BaYi Children's Hospital, the Seventh Medical Center, Chinese PLA General 
      Hospital, Beijing, China.
FAU - Zhang, Zhe
AU  - Zhang Z
AD  - Beijing Institute of Biotechnology, Beijing, China.
FAU - Li, Entao
AU  - Li E
AD  - Key Laboratory of Jilin Province for Zoonosis Prevention and Control, Changchun 
      Veterinary Research Institute, Chinese Academy of Agricultural Sciences, 
      Changchun, China.
FAU - Zhang, Xiaona
AU  - Zhang X
AD  - College of Life Sciences, Capital Normal University, Beijing, China.
FAU - Xu, Shanrong
AU  - Xu S
AD  - School of Life Science, Anqing Normal University, Anqing, China.
FAU - Wang, Jiadong
AU  - Wang J
AD  - Department of Radiation Medicine, School of Basic Medical Sciences, Institute of 
      Systems Biomedicine, Peking University Health Science Center, Beijing, China.
FAU - Tian, Shen
AU  - Tian S
AD  - College of Life Sciences, Capital Normal University, Beijing, China.
FAU - Chen, Wei
AU  - Chen W
AD  - Beijing Institute of Biotechnology, Beijing, China.
FAU - Ye, Qinong
AU  - Ye Q
AD  - Beijing Institute of Biotechnology, Beijing, China.
FAU - Cao, Cheng
AU  - Cao C
AD  - Beijing Institute of Biotechnology, Beijing, China.
FAU - Cheng, Long
AU  - Cheng L
AUID- ORCID: 0000-0002-4752-1298
AD  - Beijing Institute of Biotechnology, Beijing, China.
LA  - eng
GR  - 31900671/National Natural Science Foundation of China/
GR  - 81630067/National Natural Science Foundation of China/
GR  - 81930078/National Natural Science Foundation of China/
GR  - 82072717/National Natural Science Foundation of China/
GR  - 2022YFC3600100/National Key Research and Development Program/
GR  - Z191100001119020/Beijing Nova Program/
PT  - Journal Article
DEP - 20221018
PL  - England
TA  - Aging Cell
JT  - Aging cell
JID - 101130839
RN  - EC 3.4.15.1 (Peptidyl-Dipeptidase A)
RN  - 0 (Antiviral Agents)
SB  - IM
MH  - Humans
MH  - *COVID-19/genetics
MH  - SARS-CoV-2
MH  - Peptidyl-Dipeptidase A/metabolism
MH  - Antiviral Agents
MH  - DNA Damage/genetics
PMC - PMC9741512
OTO - NOTNLM
OT  - DNA damage
OT  - aging
OT  - telomere
OT  - viral infection
COIS- All authors declare that they have no competing interests.
EDAT- 2022/10/19 06:00
MHDA- 2022/12/15 06:00
CRDT- 2022/10/18 03:43
PHST- 2022/09/01 00:00 [revised]
PHST- 2022/03/15 00:00 [received]
PHST- 2022/09/26 00:00 [accepted]
PHST- 2022/10/19 06:00 [pubmed]
PHST- 2022/12/15 06:00 [medline]
PHST- 2022/10/18 03:43 [entrez]
AID - ACEL13729 [pii]
AID - 10.1111/acel.13729 [doi]
PST - ppublish
SO  - Aging Cell. 2022 Dec;21(12):e13729. doi: 10.1111/acel.13729. Epub 2022 Oct 18.

PMID- 36162731
OWN - NLM
STAT- MEDLINE
DCOM- 20221107
LR  - 20221108
IS  - 1872-8006 (Electronic)
IS  - 0304-4165 (Linking)
VI  - 1866
IP  - 12
DP  - 2022 Dec
TI  - A novel KU70-mutant human leukemic cell line generated using CRISPR-Cas9 shows 
      increased sensitivity to DSB inducing agents and reduced NHEJ activity.
PG  - 130246
LID - S0304-4165(22)00164-7 [pii]
LID - 10.1016/j.bbagen.2022.130246 [doi]
AB  - KU70 (XRCC6 gene in humans) is one of the proteins in the KU70-KU80 heterodimer 
      which is the first component recruited to broken DNA ends during DNA 
      double-strand break repair through nonhomologous end joining (NHEJ). Previous 
      studies have shown that Ku70 deficient mouse cells are defective in NHEJ and 
      V(D)J recombination. In contrast, heterozygous KU70 mutant human cell lines did 
      not show any significant change in cell viability and sensitivity towards 
      ionizing radiation. In this study, we used CRISPR-Cas9 technique to generate a 
      KU70 mutant (heterozygous) human pre-B leukemic cell line (N6-KU70-2-DG). We 
      observed that the N6-KU70-2-DG cells showed a prominent reduction in the 
      expression of both KU70 mRNA and protein. The mutant cells showed reduced cell 
      viability, increased sensitivity to DSB inducing agents such as ionizing 
      radiation (IR) and etoposide, and increased number of unrepaired DSBs after 
      exposure to IR. In addition, the mutant cells showed a reduction in the NHEJ 
      activity and increased rate of microhomology mediated joining (MMEJ) activity. 
      KU70 mutant cells also revealed enhanced level of senescence markers following 
      irradiation. Thus, we report a novel KU70-mutant leukemic cell line 
      (heterozygous) with reduced NHEJ, which is sensitive to DNA damaging agents, 
      unlike the previously reported other KU heterozygous mutant cell lines.
CI  - Copyright © 2022 Elsevier B.V. All rights reserved.
FAU - Ghosh, Dipayan
AU  - Ghosh D
AD  - Department of Biochemistry, Indian Institute of Science, Bangalore 560012, India.
FAU - Nilavar, Namrata Madan
AU  - Nilavar NM
AD  - Department of Biochemistry, Indian Institute of Science, Bangalore 560012, India.
FAU - Raghavan, Sathees C
AU  - Raghavan SC
AD  - Department of Biochemistry, Indian Institute of Science, Bangalore 560012, India. 
      Electronic address: sathees@iisc.ac.in.
LA  - eng
PT  - Journal Article
PT  - Research Support, Non-U.S. Gov't
DEP - 20220923
PL  - Netherlands
TA  - Biochim Biophys Acta Gen Subj
JT  - Biochimica et biophysica acta. General subjects
JID - 101731726
RN  - 0 (DNA-Binding Proteins)
RN  - 9007-49-2 (DNA)
SB  - IM
MH  - Humans
MH  - Mice
MH  - Animals
MH  - *DNA Breaks, Double-Stranded
MH  - *CRISPR-Cas Systems
MH  - DNA-Binding Proteins/genetics/metabolism
MH  - DNA/metabolism
MH  - Cell Line
OTO - NOTNLM
OT  - DNA breaks
OT  - DSB repair
OT  - Genome instability
OT  - KU70
OT  - NHEJ
COIS- Declaration of Competing Interest The authors declare that they have no known 
      competing financial interests or personal relationships that could have appeared 
      to influence the work reported in this paper.
EDAT- 2022/09/27 06:00
MHDA- 2022/11/08 06:00
CRDT- 2022/09/26 19:37
PHST- 2022/06/27 00:00 [received]
PHST- 2022/09/10 00:00 [revised]
PHST- 2022/09/19 00:00 [accepted]
PHST- 2022/09/27 06:00 [pubmed]
PHST- 2022/11/08 06:00 [medline]
PHST- 2022/09/26 19:37 [entrez]
AID - S0304-4165(22)00164-7 [pii]
AID - 10.1016/j.bbagen.2022.130246 [doi]
PST - ppublish
SO  - Biochim Biophys Acta Gen Subj. 2022 Dec;1866(12):130246. doi: 
      10.1016/j.bbagen.2022.130246. Epub 2022 Sep 23.

PMID- 36441670
OWN - NLM
STAT- MEDLINE
DCOM- 20221206
LR  - 20221215
IS  - 1553-7404 (Electronic)
IS  - 1553-7390 (Print)
IS  - 1553-7390 (Linking)
VI  - 18
IP  - 11
DP  - 2022 Nov
TI  - Aberrant expression and localization of the RAP1 shelterin protein contribute to 
      age-related phenotypes.
PG  - e1010506
LID - 10.1371/journal.pgen.1010506 [doi]
LID - e1010506
AB  - Short telomeres induce a DNA damage response (DDR) that evokes apoptosis and 
      senescence in human cells. An extant question is the contribution of telomere 
      dysfunction-induced DDR to the phenotypes observed in aging and telomere biology 
      disorders. One candidate is RAP1, a telomere-associated protein that also 
      controls transcription at extratelomeric regions. To distinguish these roles, we 
      generated a knockin mouse carrying a mutated Rap1, which was incapable of binding 
      telomeres and did not result in eroded telomeres or a DDR. Primary Rap1 knockin 
      embryonic fibroblasts showed decreased RAP1 expression and re-localization away 
      from telomeres, with an increased cytosolic distribution akin to that observed in 
      human fibroblasts undergoing telomere erosion. Rap1 knockin mice were viable, but 
      exhibited transcriptomic alterations, proinflammatory cytokine/chemokine 
      signaling, reduced lifespan, and decreased healthspan with increased body 
      weight/fasting blood glucose levels, spontaneous tumor incidence, and behavioral 
      deficits. Taken together, our data present mechanisms distinct from 
      telomere-induced DDR that underlie age-related phenotypes.
CI  - Copyright: This is an open access article, free of all copyright, and may be 
      freely reproduced, distributed, transmitted, modified, built upon, or otherwise 
      used by anyone for any lawful purpose. The work is made available under the 
      Creative Commons CC0 public domain dedication.
FAU - Stock, Amanda J
AU  - Stock AJ
AD  - Laboratory of Genetics and Genomics, National Institute on Aging/National 
      Institutes of Health, Baltimore, Maryland, United States of America.
FAU - McDevitt, Ross A
AU  - McDevitt RA
AD  - Comparative Medicine Section, National Institute on Aging/National Institutes of 
      Health, Baltimore, Maryland, United States of America.
FAU - Puligilla, Chandrakala
AU  - Puligilla C
AD  - Laboratory of Genetics and Genomics, National Institute on Aging/National 
      Institutes of Health, Baltimore, Maryland, United States of America.
FAU - Wang, Yajun
AU  - Wang Y
AUID- ORCID: 0000-0003-1445-3943
AD  - Laboratory of Genetics and Genomics, National Institute on Aging/National 
      Institutes of Health, Baltimore, Maryland, United States of America.
FAU - Zhang, Yongqing
AU  - Zhang Y
AD  - Laboratory of Genetics and Genomics, National Institute on Aging/National 
      Institutes of Health, Baltimore, Maryland, United States of America.
FAU - Wang, Kun
AU  - Wang K
AD  - Laboratory of Genetics and Genomics, National Institute on Aging/National 
      Institutes of Health, Baltimore, Maryland, United States of America.
FAU - Sun, Chongkui
AU  - Sun C
AD  - Laboratory of Genetics and Genomics, National Institute on Aging/National 
      Institutes of Health, Baltimore, Maryland, United States of America.
FAU - Becker, Kevin G
AU  - Becker KG
AD  - Laboratory of Genetics and Genomics, National Institute on Aging/National 
      Institutes of Health, Baltimore, Maryland, United States of America.
FAU - Lehrmann, Elin
AU  - Lehrmann E
AUID- ORCID: 0000-0002-9869-9475
AD  - Laboratory of Genetics and Genomics, National Institute on Aging/National 
      Institutes of Health, Baltimore, Maryland, United States of America.
FAU - Wood, William H 3rd
AU  - Wood WH 3rd
AD  - Laboratory of Genetics and Genomics, National Institute on Aging/National 
      Institutes of Health, Baltimore, Maryland, United States of America.
FAU - Gong, Yi
AU  - Gong Y
AD  - Laboratory of Genetics and Genomics, National Institute on Aging/National 
      Institutes of Health, Baltimore, Maryland, United States of America.
FAU - Aqdas, Mohammad
AU  - Aqdas M
AD  - Laboratory of Molecular Biology and Immunology, National Institute on 
      Aging/National Institutes of Health, Baltimore, Maryland, United States of 
      America.
FAU - Sung, Myong-Hee
AU  - Sung MH
AD  - Laboratory of Molecular Biology and Immunology, National Institute on 
      Aging/National Institutes of Health, Baltimore, Maryland, United States of 
      America.
FAU - Hoffmann, Victoria
AU  - Hoffmann V
AD  - Division of Veterinary Resources, National Institutes of Health, Bethesda, 
      Maryland, United States of America.
FAU - Liu, Chengyu
AU  - Liu C
AD  - Transgenic Core Facility, National Heart, Lung, and Blood Institute/National 
      Institutes of Health, Bethesda, Maryland, United States of America.
FAU - Gorospe, Myriam
AU  - Gorospe M
AUID- ORCID: 0000-0001-5439-3434
AD  - Laboratory of Genetics and Genomics, National Institute on Aging/National 
      Institutes of Health, Baltimore, Maryland, United States of America.
FAU - Harrington, Lea
AU  - Harrington L
AUID- ORCID: 0000-0002-4977-2744
AD  - Institute for Research in Immunology & Cancer, Marcelle-Coutu Pavilion, 
      Université de Montréal, Montreal, Quebec, Canada.
FAU - Ferrucci, Luigi
AU  - Ferrucci L
AD  - Translational Gerontology Branch, Biomedical Research Center, National Institute 
      on Aging/National Institutes of Health, Baltimore, Maryland, United States of 
      America.
FAU - Liu, Yie
AU  - Liu Y
AUID- ORCID: 0000-0003-1695-3837
AD  - Laboratory of Genetics and Genomics, National Institute on Aging/National 
      Institutes of Health, Baltimore, Maryland, United States of America.
LA  - eng
PT  - Journal Article
PT  - Research Support, N.I.H., Extramural
DEP - 20221128
PL  - United States
TA  - PLoS Genet
JT  - PLoS genetics
JID - 101239074
RN  - 0 (Shelterin Complex)
RN  - EC 3.6.5.2 (Rap1 protein, mouse)
SB  - IM
MH  - Animals
MH  - Humans
MH  - Mice
MH  - Longevity
MH  - Phenotype
MH  - *Shelterin Complex
MH  - *Telomere/genetics
MH  - Telomere Shortening
PMC - PMC9704629
COIS- The authors have declared that no competing interests exist.
EDAT- 2022/11/29 06:00
MHDA- 2022/12/01 06:00
CRDT- 2022/11/28 13:32
PHST- 2022/04/22 00:00 [received]
PHST- 2022/11/02 00:00 [accepted]
PHST- 2022/11/28 13:32 [entrez]
PHST- 2022/11/29 06:00 [pubmed]
PHST- 2022/12/01 06:00 [medline]
AID - PGENETICS-D-22-00497 [pii]
AID - 10.1371/journal.pgen.1010506 [doi]
PST - epublish
SO  - PLoS Genet. 2022 Nov 28;18(11):e1010506. doi: 10.1371/journal.pgen.1010506. 
      eCollection 2022 Nov.

PMID- 36506463
OWN - NLM
STAT- PubMed-not-MEDLINE
LR  - 20221221
IS  - 2673-6217 (Electronic)
IS  - 2673-6217 (Print)
IS  - 2673-6217 (Linking)
VI  - 3
DP  - 2022
TI  - Corrigendum: The use of progeroid DNA repair-deficient mice for assessing 
      anti-aging compounds, illustrating the benefits of nicotinamide riboside.
PG  - 1086552
LID - 10.3389/fragi.2022.1086552 [doi]
LID - 1086552
AB  - [This corrects the article DOI: 10.3389/fragi.2022.1005322.].
CI  - Copyright © 2022 Birkisdóttir, van Galen, Brandt, Barnhoorn, van Vliet, van Dijk, 
      Nagarajah, Imholz, van Oostrom, Reiling, Gyenis, Mastroberardino, Jaarsma, van 
      Steeg, Hoeijmakers, Dollé and Vermeij.
FAU - Birkisdóttir, María B
AU  - Birkisdóttir MB
AD  - Princess Máxima Center for Pediatric Oncology, Utrecht, Netherlands.
AD  - Oncode Institute, Utrecht, Netherlands.
FAU - van Galen, Ivar
AU  - van Galen I
AD  - Princess Máxima Center for Pediatric Oncology, Utrecht, Netherlands.
AD  - Oncode Institute, Utrecht, Netherlands.
FAU - Brandt, Renata M C
AU  - Brandt RMC
AD  - Department of Molecular Genetics, Erasmus MC Cancer Institute, Erasmus University 
      Medical Center, Rotterdam, Netherlands.
FAU - Barnhoorn, Sander
AU  - Barnhoorn S
AD  - Department of Molecular Genetics, Erasmus MC Cancer Institute, Erasmus University 
      Medical Center, Rotterdam, Netherlands.
FAU - van Vliet, Nicole
AU  - van Vliet N
AD  - Department of Molecular Genetics, Erasmus MC Cancer Institute, Erasmus University 
      Medical Center, Rotterdam, Netherlands.
FAU - van Dijk, Claire
AU  - van Dijk C
AD  - Department of Molecular Genetics, Erasmus MC Cancer Institute, Erasmus University 
      Medical Center, Rotterdam, Netherlands.
AD  - Department of Hematology, Erasmus University Medical Center, Rotterdam, 
      Netherlands.
FAU - Nagarajah, Bhawani
AU  - Nagarajah B
AD  - Centre for Health Protection, National Institute for Public Health and the 
      Environment, (RIVM), Bilthoven, Netherlands.
FAU - Imholz, Sandra
AU  - Imholz S
AD  - Centre for Health Protection, National Institute for Public Health and the 
      Environment, (RIVM), Bilthoven, Netherlands.
FAU - van Oostrom, Conny T
AU  - van Oostrom CT
AD  - Centre for Health Protection, National Institute for Public Health and the 
      Environment, (RIVM), Bilthoven, Netherlands.
FAU - Reiling, Erwin
AU  - Reiling E
AD  - Centre for Health Protection, National Institute for Public Health and the 
      Environment, (RIVM), Bilthoven, Netherlands.
FAU - Gyenis, Ákos
AU  - Gyenis Á
AD  - Faculty of Medicine, CECAD, Institute for Genome Stability in Aging and Disease, 
      University of Cologne, Cologne, Germany.
FAU - Mastroberardino, Pier G
AU  - Mastroberardino PG
AD  - Department of Molecular Genetics, Erasmus MC Cancer Institute, Erasmus University 
      Medical Center, Rotterdam, Netherlands.
AD  - IFOM-The FIRC Institute of Molecular Oncology, Milan, Italy.
AD  - Department of Life, Health, and Environmental Sciences, University of L'Aquila, 
      L'Aquila, Italy.
FAU - Jaarsma, Dick
AU  - Jaarsma D
AD  - Department of Neuroscience, Erasmus University Medical Center, Rotterdam, 
      Netherlands.
FAU - van Steeg, Harry
AU  - van Steeg H
AD  - Centre for Health Protection, National Institute for Public Health and the 
      Environment, (RIVM), Bilthoven, Netherlands.
FAU - Hoeijmakers, Jan H J
AU  - Hoeijmakers JHJ
AD  - Princess Máxima Center for Pediatric Oncology, Utrecht, Netherlands.
AD  - Oncode Institute, Utrecht, Netherlands.
AD  - Department of Molecular Genetics, Erasmus MC Cancer Institute, Erasmus University 
      Medical Center, Rotterdam, Netherlands.
AD  - Faculty of Medicine, CECAD, Institute for Genome Stability in Aging and Disease, 
      University of Cologne, Cologne, Germany.
FAU - Dollé, Martijn E T
AU  - Dollé MET
AD  - Centre for Health Protection, National Institute for Public Health and the 
      Environment, (RIVM), Bilthoven, Netherlands.
FAU - Vermeij, Wilbert P
AU  - Vermeij WP
AD  - Princess Máxima Center for Pediatric Oncology, Utrecht, Netherlands.
AD  - Oncode Institute, Utrecht, Netherlands.
LA  - eng
PT  - Published Erratum
DEP - 20221123
PL  - Switzerland
TA  - Front Aging
JT  - Frontiers in aging
JID - 9918231199706676
EFR - Front Aging. 2022 Oct 12;3:1005322. PMID: 36313181
PMC - PMC9727279
OTO - NOTNLM
OT  - DNA damage repair
OT  - NAD
OT  - aging
OT  - anti-aging interventions
OT  - dietary restriction mimetics
OT  - pharmacological screening
OT  - progeria
EDAT- 2022/12/13 06:00
MHDA- 2022/12/13 06:01
CRDT- 2022/12/12 11:16
PHST- 2022/11/01 00:00 [received]
PHST- 2022/11/03 00:00 [accepted]
PHST- 2022/12/12 11:16 [entrez]
PHST- 2022/12/13 06:00 [pubmed]
PHST- 2022/12/13 06:01 [medline]
AID - 1086552 [pii]
AID - 10.3389/fragi.2022.1086552 [doi]
PST - epublish
SO  - Front Aging. 2022 Nov 23;3:1086552. doi: 10.3389/fragi.2022.1086552. eCollection 
      2022.

PMID- 36414970
OWN - NLM
STAT- MEDLINE
DCOM- 20221124
LR  - 20221125
IS  - 1757-2215 (Electronic)
IS  - 1757-2215 (Linking)
VI  - 15
IP  - 1
DP  - 2022 Nov 21
TI  - Early postnatal alterations in follicular stress response and survival in a mouse 
      model of Classic Galactosemia.
PG  - 122
LID - 10.1186/s13048-022-01049-2 [doi]
LID - 122
AB  - Primary ovarian insufficiency is characterized by accelerated loss of primordial 
      follicles, which results in ovarian failure and concomitant menopause before age 
      40. About 1-3% of females in the general population are diagnosed with POI; 
      however, greater than 80% of females with the inherited disease Classic 
      Galactosemia will develop POI. Classic Galactosemia is caused by mutations in the 
      GALT gene encoding the enzyme galactose-1 phosphate uridylyltransferase. While 
      dietary restriction of galactose is lifesaving in the neonatal period, the 
      development of complications including primary ovarian insufficiency is not 
      mitigated. Additionally, the pattern(s) of follicle loss have not been completely 
      characterized. The chronic accumulation of aberrant metabolites such as 
      galactose-1-phosphate and galactitol are suspected culprits in the development of 
      the sequelae, yet the mechanisms remain elusive.Our group uses a GalT 
      gene-trapped mouse model to study the pathophysiology of primary ovarian 
      insufficiency in Classic Galactosemia. We recently showed that differences in the 
      Integrated Stress Response pathway occur in mutant ovaries that likely contribute 
      to their primary ovarian insufficiency phenotype. Using immunofluorescent 
      staining of histological sections of ovaries at progressive ages, we saw evidence 
      of altered Integrated Stress Response activity in granulosa cells and primordial 
      oocytes consistent with accelerated primordial follicle growth activation, 
      aberrant DNA damage and/or repair, and increased cellular stress/death. Overall, 
      our findings indicate that abnormal Integrated Stress Response in the Classic 
      Galactosemia model ovary results in accelerated primordial follicle growth 
      activation, sometimes referred to as "burnout." These aberrant early events help 
      further clarify when/how the primary ovarian insufficiency phenotype arises under 
      galactosemic conditions.
CI  - © 2022. The Author(s).
FAU - Hagen-Lillevik, Synneva
AU  - Hagen-Lillevik S
AD  - Department of Pediatrics, University of Utah School of Medicine, 295 Chipeta Way, 
      Salt Lake City, UT, 84108, USA.
AD  - Department of Nutrition and Integrative Physiology, University of Utah College of 
      Health, 250 South 1850 East Room 214, Salt Lake City, UT, 84112, USA.
FAU - Johnson, Joshua
AU  - Johnson J
AD  - Division of Reproductive Sciences, Division of Reproductive Endocrinology and 
      Infertility, Department of Obstetrics and Gynecology, University of Colorado 
      Denver (AMC), Building RC2, Room P15 3103, Mail Stop 8613, Aurora, CO, 80045, 
      USA. joshua.2.johnson@cuanschutz.edu.
FAU - Lai, Kent
AU  - Lai K
AD  - Department of Pediatrics, University of Utah School of Medicine, 295 Chipeta Way, 
      Salt Lake City, UT, 84108, USA. kent.lai@hsc.utah.edu.
AD  - Department of Nutrition and Integrative Physiology, University of Utah College of 
      Health, 250 South 1850 East Room 214, Salt Lake City, UT, 84112, USA. 
      kent.lai@hsc.utah.edu.
LA  - eng
GR  - R01HD089933/National Institute of Child Health and Human Development/
GR  - R01HD089933/National Institute of Child Health and Human Development/
PT  - Journal Article
DEP - 20221121
PL  - England
TA  - J Ovarian Res
JT  - Journal of ovarian research
JID - 101474849
RN  - X2RN3Q8DNE (Galactose)
RN  - EC 2.7.7.10 (UTP-Hexose-1-Phosphate Uridylyltransferase)
SB  - IM
MH  - Mice
MH  - Animals
MH  - Female
MH  - Humans
MH  - *Galactosemias/genetics/complications/metabolism
MH  - Galactose
MH  - *Primary Ovarian Insufficiency/genetics/complications
MH  - UTP-Hexose-1-Phosphate Uridylyltransferase/genetics/metabolism
MH  - Disease Models, Animal
PMC - PMC9682695
OTO - NOTNLM
OT  - Aging
OT  - Classic Galactosemia
OT  - Eukaryotic initiation factor 2 alpha (eIF2ɑ)
OT  - Follicle
OT  - Granulosa cells
OT  - Integrated stress
OT  - Oocyte
OT  - Ovary
OT  - Primary ovarian insufficiency
OT  - Translational control
COIS- The authors declare that they have no competing interests.
EDAT- 2022/11/23 06:00
MHDA- 2022/11/25 06:00
CRDT- 2022/11/22 23:43
PHST- 2022/04/07 00:00 [received]
PHST- 2022/10/07 00:00 [accepted]
PHST- 2022/11/22 23:43 [entrez]
PHST- 2022/11/23 06:00 [pubmed]
PHST- 2022/11/25 06:00 [medline]
AID - 10.1186/s13048-022-01049-2 [pii]
AID - 1049 [pii]
AID - 10.1186/s13048-022-01049-2 [doi]
PST - epublish
SO  - J Ovarian Res. 2022 Nov 21;15(1):122. doi: 10.1186/s13048-022-01049-2.

PMID- 36252808
OWN - NLM
STAT- MEDLINE
DCOM- 20221212
LR  - 20221212
IS  - 1873-4596 (Electronic)
IS  - 0891-5849 (Linking)
VI  - 193
IP  - Pt 1
DP  - 2022 Nov 20
TI  - NMN ameliorated radiation induced damage in NRF2-deficient cell and mice via 
      regulating SIRT6 and SIRT7.
PG  - 342-353
LID - S0891-5849(22)00897-8 [pii]
LID - 10.1016/j.freeradbiomed.2022.10.267 [doi]
AB  - Risk of cancer often increases with aging, and radiotherapy is an essential 
      component of treatment. As for abdominal and pelvic cancer, radiotherapy always 
      inevitably causes injury to intestines through direct DNA damage or overload of 
      reactive oxygen species (ROS). Nuclear factor erythroid 2-related factor 2 (NRF2) 
      has been identified as a key protective factor against ionizing-radiation induced 
      damage through promoting DNA damage repair and antioxidant modulation. However, 
      the level of NRF2 always decreases with aging. Here, we demonstrated that NRF2 
      deficiency aggravated cellular DNA damage and the intestinal pathological lesion. 
      Overexpression of SIRT6 or SIRT7 could improve cell proliferation and protect 
      against radiation injury in NRF2 knock-out (KO) cells by modulating 
      oxidative-stress and DNA damage repair. Consistently, supplement of nicotinamide 
      mononucleotide (NMN), the agonist of sirtuins, increased the level of SIRT6 and 
      SIRT7 in NRF2 KO cells, concomitant with reduced cellular ROS level and 
      ameliorated DNA damage. In vivo, long-term oral administration of NMN attenuated 
      the radiation-induced injury of jejunum, increased the number of intestinal stem 
      cells, and promoted the ability of intestinal proliferation in NRF2-/- mice. 
      Together, our results indicated that SIRT6 and SIRT7 had involved in scavenging 
      ROS and repairing DNA damage, and NMN could be a promising candidate for 
      preventing radiation damage when NRF2 is lacking.
CI  - Copyright © 2022 Elsevier Inc. All rights reserved.
FAU - Zhao, Xiaotong
AU  - Zhao X
AD  - Tianjin Key Laboratory of Radiation Medicine and Molecular Nuclear Medicine, 
      Institute of Radiation Medicine, Chinese Academy of Medical Sciences and Peking 
      Union Medical College, Tianjin, 300192, China.
FAU - Zhang, Manman
AU  - Zhang M
AD  - Tianjin Key Laboratory of Radiation Medicine and Molecular Nuclear Medicine, 
      Institute of Radiation Medicine, Chinese Academy of Medical Sciences and Peking 
      Union Medical College, Tianjin, 300192, China.
FAU - Wang, Jinhan
AU  - Wang J
AD  - Tianjin Key Laboratory of Radiation Medicine and Molecular Nuclear Medicine, 
      Institute of Radiation Medicine, Chinese Academy of Medical Sciences and Peking 
      Union Medical College, Tianjin, 300192, China.
FAU - Ji, Kaihua
AU  - Ji K
AD  - Tianjin Key Laboratory of Radiation Medicine and Molecular Nuclear Medicine, 
      Institute of Radiation Medicine, Chinese Academy of Medical Sciences and Peking 
      Union Medical College, Tianjin, 300192, China.
FAU - Wang, Yan
AU  - Wang Y
AD  - Tianjin Key Laboratory of Radiation Medicine and Molecular Nuclear Medicine, 
      Institute of Radiation Medicine, Chinese Academy of Medical Sciences and Peking 
      Union Medical College, Tianjin, 300192, China.
FAU - Sun, Xiaohui
AU  - Sun X
AD  - Tianjin Key Laboratory of Radiation Medicine and Molecular Nuclear Medicine, 
      Institute of Radiation Medicine, Chinese Academy of Medical Sciences and Peking 
      Union Medical College, Tianjin, 300192, China.
FAU - Xu, Chang
AU  - Xu C
AD  - Tianjin Key Laboratory of Radiation Medicine and Molecular Nuclear Medicine, 
      Institute of Radiation Medicine, Chinese Academy of Medical Sciences and Peking 
      Union Medical College, Tianjin, 300192, China.
FAU - Wang, Qin
AU  - Wang Q
AD  - Tianjin Key Laboratory of Radiation Medicine and Molecular Nuclear Medicine, 
      Institute of Radiation Medicine, Chinese Academy of Medical Sciences and Peking 
      Union Medical College, Tianjin, 300192, China.
FAU - He, Ningning
AU  - He N
AD  - Tianjin Key Laboratory of Radiation Medicine and Molecular Nuclear Medicine, 
      Institute of Radiation Medicine, Chinese Academy of Medical Sciences and Peking 
      Union Medical College, Tianjin, 300192, China.
FAU - Song, Huijuan
AU  - Song H
AD  - Tianjin Key Laboratory of Radiation Medicine and Molecular Nuclear Medicine, 
      Institute of Radiation Medicine, Chinese Academy of Medical Sciences and Peking 
      Union Medical College, Tianjin, 300192, China.
FAU - Du, Liqing
AU  - Du L
AD  - Tianjin Key Laboratory of Radiation Medicine and Molecular Nuclear Medicine, 
      Institute of Radiation Medicine, Chinese Academy of Medical Sciences and Peking 
      Union Medical College, Tianjin, 300192, China.
FAU - Wang, Feng
AU  - Wang F
AD  - Department of Genetics, School of Basic Medical Sciences, Tianjin Medical 
      University, Tianjin, China.
FAU - Huang, Hao
AU  - Huang H
AD  - Effepharm (Shanghai) Co. Ltd, No.1 Mid Wangdong Rd, Songjiang District, Shanghai, 
      201601, China.
FAU - Liu, Yang
AU  - Liu Y
AD  - Tianjin Key Laboratory of Radiation Medicine and Molecular Nuclear Medicine, 
      Institute of Radiation Medicine, Chinese Academy of Medical Sciences and Peking 
      Union Medical College, Tianjin, 300192, China. Electronic address: 
      liuyang@irm-cams.ac.cn.
FAU - Liu, Qiang
AU  - Liu Q
AD  - Tianjin Key Laboratory of Radiation Medicine and Molecular Nuclear Medicine, 
      Institute of Radiation Medicine, Chinese Academy of Medical Sciences and Peking 
      Union Medical College, Tianjin, 300192, China. Electronic address: 
      liuqiang@irm-cams.ac.cn.
LA  - eng
PT  - Journal Article
PT  - Research Support, Non-U.S. Gov't
DEP - 20221014
PL  - United States
TA  - Free Radic Biol Med
JT  - Free radical biology & medicine
JID - 8709159
RN  - 0 (NF-E2-Related Factor 2)
RN  - 0 (Reactive Oxygen Species)
RN  - EC 2.4.2.31 (Sirt6 protein, mouse)
RN  - 0 (Sirt7 protein, mouse)
RN  - EC 3.5.1.- (Sirtuins)
RN  - 0 (Nfe2l2 protein, mouse)
RN  - 1094-61-7 (Nicotinamide Mononucleotide)
SB  - IM
MH  - Animals
MH  - Mice
MH  - DNA Damage
MH  - *NF-E2-Related Factor 2/deficiency/genetics
MH  - Oxidative Stress
MH  - Reactive Oxygen Species
MH  - *Sirtuins/genetics/metabolism
MH  - *Nicotinamide Mononucleotide/pharmacology
MH  - *Radiation, Ionizing
OTO - NOTNLM
OT  - DNA damage
OT  - NMN
OT  - NRF2
OT  - ROS
OT  - SIRT6
OT  - SIRT7
COIS- Declaration of competing interest The authors declare no conflict of interest.
EDAT- 2022/10/18 06:00
MHDA- 2022/12/07 06:00
CRDT- 2022/10/17 19:26
PHST- 2022/05/26 00:00 [received]
PHST- 2022/09/18 00:00 [revised]
PHST- 2022/10/07 00:00 [accepted]
PHST- 2022/10/18 06:00 [pubmed]
PHST- 2022/12/07 06:00 [medline]
PHST- 2022/10/17 19:26 [entrez]
AID - S0891-5849(22)00897-8 [pii]
AID - 10.1016/j.freeradbiomed.2022.10.267 [doi]
PST - ppublish
SO  - Free Radic Biol Med. 2022 Nov 20;193(Pt 1):342-353. doi: 
      10.1016/j.freeradbiomed.2022.10.267. Epub 2022 Oct 14.

PMID- 36399125
OWN - NLM
STAT- MEDLINE
DCOM- 20221122
LR  - 20221128
IS  - 2050-084X (Electronic)
IS  - 2050-084X (Linking)
VI  - 11
DP  - 2022 Nov 18
TI  - Mettl3-mediated m(6)A modification of Fgf16 restricts cardiomyocyte proliferation 
      during heart regeneration.
LID - 10.7554/eLife.77014 [doi]
LID - e77014
AB  - Cardiovascular disease is the leading cause of death worldwide due to the 
      inability of adult heart to regenerate after injury. N(6)-methyladenosine (m(6)A) 
      methylation catalyzed by the enzyme methyltransferase-like 3 (Mettl3) plays an 
      important role in various physiological and pathological bioprocesses. However, 
      the role of m(6)A in heart regeneration remains largely unclear. To study m(6)A 
      function in heart regeneration, we modulated Mettl3 expression in vitro and in 
      vivo. Knockdown of Mettl3 significantly increased the proliferation of 
      cardiomyocytes and accelerated heart regeneration following heart injury in 
      neonatal and adult mice. However, Mettl3 overexpression decreased cardiomyocyte 
      proliferation and suppressed heart regeneration in postnatal mice. Conjoint 
      analysis of methylated RNA immunoprecipitation sequencing (MeRIP-seq) and RNA-seq 
      identified Fgf16 as a downstream target of Mettl3-mediated m(6)A modification 
      during postnatal heart regeneration. RIP-qPCR and luciferase reporter assays 
      revealed that Mettl3 negatively regulates Fgf16 mRNA expression in an 
      m(6)A-Ythdf2-dependent manner. The silencing of Fgf16 suppressed the 
      proliferation of cardiomyocytes. However, the overexpression of ΔFgf16, in which 
      the m(6)A consensus sequence was mutated, significantly increased cardiomyocyte 
      proliferation and accelerated heart regeneration in postnatal mice compared with 
      wild-type Fgf16. Our data demonstrate that Mettl3 post-transcriptionally reduces 
      Fgf16 mRNA levels through an m(6)A-Ythdf2-dependen pathway, thereby controlling 
      cardiomyocyte proliferation and heart regeneration.
CI  - © 2022, Jiang, Liu, Chen et al.
FAU - Jiang, Fu-Qing
AU  - Jiang FQ
AD  - Key Laboratory of Regenerative Medicine of Ministry of Education, Department of 
      Developmental & Regenerative Biology, Jinan University, Guangzhou, China.
FAU - Liu, Kun
AU  - Liu K
AUID- ORCID: 0000-0003-3512-4516
AD  - Key Laboratory of Regenerative Medicine of Ministry of Education, Department of 
      Developmental & Regenerative Biology, Jinan University, Guangzhou, China.
FAU - Chen, Jia-Xuan
AU  - Chen JX
AD  - Key Laboratory of Regenerative Medicine of Ministry of Education, Department of 
      Developmental & Regenerative Biology, Jinan University, Guangzhou, China.
FAU - Cao, Yan
AU  - Cao Y
AD  - Key Laboratory of Regenerative Medicine of Ministry of Education, Department of 
      Developmental & Regenerative Biology, Jinan University, Guangzhou, China.
FAU - Chen, Wu-Yun
AU  - Chen WY
AD  - Key Laboratory of Regenerative Medicine of Ministry of Education, Department of 
      Developmental & Regenerative Biology, Jinan University, Guangzhou, China.
FAU - Zhao, Wan-Ling
AU  - Zhao WL
AD  - Key Laboratory of Regenerative Medicine of Ministry of Education, Department of 
      Developmental & Regenerative Biology, Jinan University, Guangzhou, China.
FAU - Song, Guo-Hua
AU  - Song GH
AD  - College of Basic Medical Sciences, Shandong First Medical University & Shandong 
      Academy of Medical Science, Tai'an, China.
FAU - Liang, Chi-Qian
AU  - Liang CQ
AD  - Key Laboratory of Regenerative Medicine of Ministry of Education, Department of 
      Developmental & Regenerative Biology, Jinan University, Guangzhou, China.
FAU - Zhou, Yi-Min
AU  - Zhou YM
AD  - Key Laboratory of Regenerative Medicine of Ministry of Education, Department of 
      Developmental & Regenerative Biology, Jinan University, Guangzhou, China.
FAU - Huang, Huan-Lei
AU  - Huang HL
AD  - Department of Cardiovascular Surgery, Guangdong Cardiovascular Institute, 
      Guangdong Provincial People's Hospital & Guangdong Academy of Medical Sciences, 
      Guangzhou, China.
FAU - Huang, Rui-Jin
AU  - Huang RJ
AD  - Department of Neuroanatomy, Institute of Anatomy, University of Bonn, Bonn, 
      Germany.
FAU - Zhao, Hui
AU  - Zhao H
AD  - Stem Cell and Regeneration TRP, School of Biomedical Sciences, Chinese University 
      of Hong Kong, Hong Kong, China.
FAU - Park, Kyu-Sang
AU  - Park KS
AD  - Department of Physiology, Wonju College of Medicine, Yonsei University, Wonju, 
      Republic of Korea.
FAU - Ju, Zhenyu
AU  - Ju Z
AD  - Key Laboratory of Regenerative Medicine of Ministry of Education, Institute of 
      Aging and Regenerative Medicine, Guangzhou, China.
FAU - Cai, Dongqing
AU  - Cai D
AD  - Key Laboratory of Regenerative Medicine of Ministry of Education, Department of 
      Developmental & Regenerative Biology, Jinan University, Guangzhou, China.
FAU - Qi, Xu-Feng
AU  - Qi XF
AUID- ORCID: 0000-0002-5911-071X
AD  - Key Laboratory of Regenerative Medicine of Ministry of Education, Department of 
      Developmental & Regenerative Biology, Jinan University, Guangzhou, China.
LA  - eng
SI  - SRA/SRP224051
PT  - Journal Article
PT  - Research Support, Non-U.S. Gov't
DEP - 20221118
PL  - England
TA  - Elife
JT  - eLife
JID - 101579614
RN  - EC 2.1.1.- (Methyltransferases)
RN  - 0 (RNA, Messenger)
RN  - 0 (Transcription Factors)
RN  - EC 2.1.1.- (Mettl3 protein, mouse)
SB  - IM
MH  - Mice
MH  - Animals
MH  - *Myocytes, Cardiac/metabolism
MH  - *Methyltransferases/genetics/metabolism
MH  - RNA, Messenger/metabolism
MH  - Methylation
MH  - Transcription Factors/metabolism
MH  - Cell Proliferation
PMC - PMC9674341
OAB - Cardiovascular diseases are one of the world’s biggest killers. Even for patients 
      who survive a heart attack, recovery can be difficult. This is because – unlike 
      some amphibians and fish – humans lack the ability to produce enough new heart 
      muscle cells to replace damaged tissue after a heart injury. In other words, the 
      human heart cannot repair itself. Molecules known as messenger RNA (mRNA) carry 
      the ‘instructions’ from the DNA inside the cell nucleus to its protein-making 
      machinery in the cytoplasm of the cell. These messenger molecules can also be 
      altered by different enzymes that attach or remove chemical groups. These 
      modifications can change the stability of the mRNA, or even ‘silence’ it 
      altogether by stopping it from interacting with the protein-making machinery, 
      thus halting production of the protein it encodes. For example, a protein called 
      Mettl3 can attach a methyl group to a specific part of the mRNA, causing a 
      reversible mRNA modification known as m(6)A. This type of alteration has been 
      shown to play a role in many conditions, including heart disease, but it has been 
      unclear whether m(6)A could also be important for the regeneration of heart 
      tissue. To find out more, Jiang, Liu, Chen et al. studied heart injury in mice of 
      various ages. Newborn mice can regenerate their heart muscle for a short time, 
      but adult mice lack this ability, which makes them a useful model to study heart 
      disease. Analyses of the proteins and mRNAs in mouse heart cells confirmed that 
      both Mettl3 and m(6)A-modified mRNAs were present. The amount of each also 
      increased with age. Next, experiments in genetically manipulated mice revealed 
      that removing Mettl3 greatly improved tissue repair after heart injury in both 
      newborn and adult mice. In contrast, mouse hearts that produced abnormally high 
      quantities of Mettl3 were unable to regenerate – even if the mice were young. 
      Moreover, a detailed analysis of gene activity revealed that Mettl3 was 
      suppressing heart regeneration by decreasing the production of a growth-promoting 
      protein called FGF16. These results reveal a key biological mechanism controlling 
      the heart’s ability to repair itself after injury. In the future, Jiang et al. 
      hope that Mettl3 can be harnessed for new, effective therapies to promote heart 
      regeneration in patients suffering from heart disease.
OABL- eng
OTO - NOTNLM
OT  - Mettl3
OT  - cell biology
OT  - heart
OT  - m6A
OT  - mouse
OT  - regeneration
OT  - regenerative medicine
OT  - stem cells
COIS- FJ, KL, JC, YC, WC, WZ, GS, CL, YZ, HH, RH, HZ, KP, ZJ, DC, XQ No competing 
      interests declared
EDAT- 2022/11/19 06:00
MHDA- 2022/11/23 06:00
CRDT- 2022/11/18 10:53
PHST- 2022/01/12 00:00 [received]
PHST- 2022/10/17 00:00 [accepted]
PHST- 2022/11/18 10:53 [entrez]
PHST- 2022/11/19 06:00 [pubmed]
PHST- 2022/11/23 06:00 [medline]
AID - 77014 [pii]
AID - 10.7554/eLife.77014 [doi]
PST - epublish
SO  - Elife. 2022 Nov 18;11:e77014. doi: 10.7554/eLife.77014.

PMID- 36201626
OWN - NLM
STAT- MEDLINE
DCOM- 20221108
LR  - 20221109
IS  - 1582-4934 (Electronic)
IS  - 1582-1838 (Print)
IS  - 1582-1838 (Linking)
VI  - 26
IP  - 21
DP  - 2022 Nov
TI  - In vivo stress reporters as early biomarkers of the cellular changes associated 
      with progeria.
PG  - 5463-5472
LID - 10.1111/jcmm.17574 [doi]
AB  - Age-related diseases account for a high proportion of the total global burden of 
      disease. Despite recent advances in understanding their molecular basis, there is 
      a lack of suitable early biomarkers to test selected compounds and accelerate 
      their translation to clinical trials. We have investigated the utility of in vivo 
      stress reporter systems as surrogate early biomarkers of the degenerative disease 
      progression. We hypothesized that cellular stress observed in models of human 
      degenerative disease preceded overt cellular damage and at the same time will 
      identify potential cytoprotective pathways. To test this hypothesis, we generated 
      novel accelerated ageing (progeria) reporter mice by crossing the LmnaG609G mice 
      into our oxidative stress/inflammation (Hmox1) and DNA damage (p21) stress 
      reporter models. Histological analysis of reporter expression demonstrated a 
      time-dependent and tissue-specific activation of the reporters in tissues 
      directly associated with Progeria, including smooth muscle cells, the vasculature 
      and gastrointestinal tract. Importantly, reporter expression was detected prior 
      to any perceptible deleterious phenotype. Reporter expression can therefore be 
      used as an early marker of progeria pathogenesis and to test therapeutic 
      interventions. This work also demonstrates the potential to use stress reporter 
      approaches to study and find new treatments for other degenerative diseases.
CI  - © 2022 The Authors. Journal of Cellular and Molecular Medicine published by 
      Foundation for Cellular and Molecular Medicine and John Wiley &amp; Sons Ltd.
FAU - Inesta-Vaquera, Francisco
AU  - Inesta-Vaquera F
AUID- ORCID: 0000-0002-4579-7418
AD  - Division of Systems Medicine, School of Medicine, University of Dundee, Jacqui 
      Wood Cancer Centre, Ninewells Hospital, Dundee, UK.
FAU - Weiland, Florian
AU  - Weiland F
AD  - Department of Microbial and Molecular Systems (M2S), Centre for Food and 
      Microbial Technology (CLMT), Laboratory of Enzyme, Fermentation and Brewing 
      Technology (EFBT), Technology Campus Ghent, Ghent, Belgium.
FAU - Henderson, Colin J
AU  - Henderson CJ
AD  - Division of Systems Medicine, School of Medicine, University of Dundee, Jacqui 
      Wood Cancer Centre, Ninewells Hospital, Dundee, UK.
FAU - Wolf, Charles Roland
AU  - Wolf CR
AD  - Division of Systems Medicine, School of Medicine, University of Dundee, Jacqui 
      Wood Cancer Centre, Ninewells Hospital, Dundee, UK.
LA  - eng
GR  - ERC-2016-737534/H2020 European Research Council/
GR  - T18-19/Tenovus/
GR  - MR/R009848/1/MRC_/Medical Research Council/United Kingdom
PT  - Journal Article
PT  - Research Support, Non-U.S. Gov't
DEP - 20221006
PL  - England
TA  - J Cell Mol Med
JT  - Journal of cellular and molecular medicine
JID - 101083777
RN  - 0 (Biomarkers)
SB  - IM
MH  - Mice
MH  - Humans
MH  - Animals
MH  - *Progeria/genetics/metabolism
MH  - DNA Damage/genetics
MH  - Oxidative Stress
MH  - Biomarkers/metabolism
MH  - Phenotype
PMC - PMC9639039
OTO - NOTNLM
OT  - accelerated ageing
OT  - early biomarker
OT  - preclinical model
OT  - progeria
OT  - stress pathways
COIS- The authors declare no conflict of interest.
EDAT- 2022/10/07 06:00
MHDA- 2022/11/09 06:00
CRDT- 2022/10/06 14:23
PHST- 2022/09/15 00:00 [revised]
PHST- 2022/06/28 00:00 [received]
PHST- 2022/09/20 00:00 [accepted]
PHST- 2022/10/07 06:00 [pubmed]
PHST- 2022/11/09 06:00 [medline]
PHST- 2022/10/06 14:23 [entrez]
AID - JCMM17574 [pii]
AID - 10.1111/jcmm.17574 [doi]
PST - ppublish
SO  - J Cell Mol Med. 2022 Nov;26(21):5463-5472. doi: 10.1111/jcmm.17574. Epub 2022 Oct 
      6.

PMID- 35995095
OWN - NLM
STAT- MEDLINE
DCOM- 20221107
LR  - 20221214
IS  - 1873-2399 (Electronic)
IS  - 0301-472X (Linking)
VI  - 115
DP  - 2022 Nov
TI  - EGR1 Haploinsufficiency Confers a Fitness Advantage to Hematopoietic Stem Cells 
      Following Chemotherapy.
PG  - 54-67
LID - S0301-472X(22)00679-8 [pii]
LID - 10.1016/j.exphem.2022.08.003 [doi]
AB  - Therapy-related myeloid neoplasms (t-MNs) share many clinical and molecular 
      characteristics with AML de novo in the elderly. One common factor is that they 
      arise in the setting of chronic inflammation, likely because of advanced age or 
      chemotherapy-induced senescence. Here, we examined the effect of 
      haploinsufficient loss of the del(5q) tumor suppressor gene, EGR1, commonly 
      deleted in high-risk MNs. In mice, under the exogenous stress of either serial 
      transplant or successive doses of the alkylating agent N-ethyl-nitrosourea (ENU), 
      Egr1-haploinsufficient hematopoietic stem cells (HSCs) exhibit a clonal 
      advantage. Complete loss of EGR1 function is incompatible with transformation; 
      mutations of EGR1 are rare and are not observed in the remaining allele in 
      del(5q) patients, and complete knockout of Egr1 in mice leads to HSC exhaustion. 
      Using chromatin immunoprecipitation sequencing (ChIP-seq), we identified EGR1 
      binding sites in human CD34(+) cord blood-derived stem and progenitor cells 
      (HSPCs) and found that EGR1 binds genes critical for stem cell differentiation, 
      inflammatory signaling, and the DNA damage response. Notably, in the chromosome 5 
      sequences frequently deleted in patients, there is a significant enrichment of 
      innate and inflammatory genes, which may confer a fitness advantage in an 
      inflammatory environment. Short hairpin RNA (shRNA)-mediated silencing of EGR1 
      biases HSPCs toward a self-renewal transcriptional signature. In the absence of 
      EGR1, HSPCs are characterized by upregulated MYC-driven proliferative signals, 
      downregulated CDKN1A (p21), disrupted DNA damage response, and downregulated 
      inflammation-adaptations anticipated to confer a relative fitness advantage for 
      stem cells especially in an environment of chronic inflammation.
CI  - Copyright © 2022 ISEH -- Society for Hematology and Stem Cells. Published by 
      Elsevier Inc. All rights reserved.
FAU - Stoddart, Angela
AU  - Stoddart A
AD  - Department of Medicine, University of Chicago, Chicago, IL. Electronic address: 
      astoddar@bsd.uchicago.edu.
FAU - Fernald, Anthony A
AU  - Fernald AA
AD  - Department of Medicine, University of Chicago, Chicago, IL.
FAU - Davis, Elizabeth M
AU  - Davis EM
AD  - Department of Medicine, University of Chicago, Chicago, IL.
FAU - McNerney, Megan E
AU  - McNerney ME
AD  - Department of Pathology, University of Chicago, Chicago, IL; University of 
      Chicago Medicine Comprehensive Cancer Center, Chicago, IL; Department of 
      Pediatrics, University of Chicago, Chicago IL.
FAU - Le Beau, Michelle M
AU  - Le Beau MM
AD  - Department of Medicine, University of Chicago, Chicago, IL; University of Chicago 
      Medicine Comprehensive Cancer Center, Chicago, IL.
LA  - eng
GR  - R01 CA231880/CA/NCI NIH HHS/United States
GR  - R01 HL142782/HL/NHLBI NIH HHS/United States
GR  - R01 CA190372/CA/NCI NIH HHS/United States
GR  - P30 CA014599/CA/NCI NIH HHS/United States
PT  - Journal Article
PT  - Research Support, N.I.H., Extramural
PT  - Research Support, Non-U.S. Gov't
DEP - 20220820
PL  - Netherlands
TA  - Exp Hematol
JT  - Experimental hematology
JID - 0402313
RN  - 0 (Antigens, CD34)
RN  - P8M1T4190R (Ethylnitrosourea)
RN  - 0 (EGR1 protein, human)
RN  - 0 (Early Growth Response Protein 1)
RN  - 0 (Egr1 protein, mouse)
SB  - IM
MH  - Humans
MH  - Mice
MH  - Animals
MH  - Aged
MH  - *Haploinsufficiency
MH  - *Hematopoietic Stem Cells/metabolism
MH  - Antigens, CD34/metabolism
MH  - Ethylnitrosourea/metabolism
MH  - Inflammation/metabolism
MH  - Early Growth Response Protein 1/genetics/metabolism
COIS- Conflict of interest disclosure The authors declare no potential conflicts of 
      interest.
EDAT- 2022/08/23 06:00
MHDA- 2022/11/08 06:00
CRDT- 2022/08/22 19:23
PHST- 2022/07/12 00:00 [received]
PHST- 2022/08/11 00:00 [revised]
PHST- 2022/08/12 00:00 [accepted]
PHST- 2022/08/23 06:00 [pubmed]
PHST- 2022/11/08 06:00 [medline]
PHST- 2022/08/22 19:23 [entrez]
AID - S0301-472X(22)00679-8 [pii]
AID - 10.1016/j.exphem.2022.08.003 [doi]
PST - ppublish
SO  - Exp Hematol. 2022 Nov;115:54-67. doi: 10.1016/j.exphem.2022.08.003. Epub 2022 Aug 
      20.

PMID- 35987498
OWN - NLM
STAT- MEDLINE
DCOM- 20221011
LR  - 20221101
IS  - 2212-8778 (Electronic)
IS  - 2212-8778 (Linking)
VI  - 65
DP  - 2022 Nov
TI  - Pgc-1α controls epidermal stem cell fate and skin repair by sustaining NAD(+) 
      homeostasis during aging.
PG  - 101575
LID - S2212-8778(22)00144-2 [pii]
LID - 10.1016/j.molmet.2022.101575 [doi]
LID - 101575
AB  - OBJECTIVE: The epidermal barrier is renewed by the activation, proliferation, and 
      differentiation of keratinocyte stem cells after injury and aging impedes this 
      repair process through undefined mechanisms. We previously identified a gene 
      signature of metabolic dysfunction in aged murine epidermis, but the precise 
      regulators of epidermal repair and age-related growth defects are not well 
      established. Aged mouse models as well as mice with conditional epidermal loss of 
      the metabolic regulator peroxisome proliferator-activated receptor gamma 
      coactivator-1 alpha (Pgc-1α) were used to explore the cellular pathways which 
      control skin repair after injury and stress. METHODS: Aged mice or those with 
      epidermal Pgc-1α deletion (epiPgc-1α KO) and young or Pgc1a(fl/fl) controls were 
      subjected to wound injury, UVB exposure or the inflammatory agent TPA. In vivo 
      and ex vivo analyses of wound closure, skin structure, cell growth and stem cell 
      differentiation were used to understand changes in epidermal re-growth and repair 
      resulting from aging or Pgc-1α loss. RESULTS: Aging impairs epidermal re-growth 
      during wound healing and results in lower expression of Pgc-1α. Mice with 
      conditional deletion of epidermal Pgc-1α exhibit greater inflammation- and 
      UVB-induced cell differentiation, reduced proliferation, and slower wound 
      healing. epiPgc-1α KO mice also displayed reduced keratinocyte NAD(+) levels, 
      shorter telomeres, and greater poly ADP-ribosylation, resulting in enhanced 
      stress-stimulated p53 and p21 signaling. When NAD(+) was reduced by Pgc-1α loss 
      or pharmacologic inhibition of NAD(+) synthesis, there was reduced stress-induced 
      proliferation, increased differentiation, and protection against DNA damage via 
      enhanced epidermal shedding. Similarly, aged mice exhibit disrupted epidermal 
      NAD(+) homeostasis and enhanced p53 activation, resulting in p21 growth arrest 
      after wounding. NAD(+) precursor treatment restores epidermal growth from old 
      skin to that of young. CONCLUSIONS: Our studies identify a novel role for 
      epidermal Pgc-1α in controlling epidermal repair via its regulation of cellular 
      NAD(+) and downstream effects on p53-driven growth arrest. We also establish that 
      parallel mechanisms are evident in aged epidermis, showing that NAD(+) signaling 
      is an important controller of physiologic skin repair and that dysfunction of 
      this pathway contributes to age-related wound repair defects.
CI  - Copyright © 2022 The Authors. Published by Elsevier GmbH.. All rights reserved.
FAU - Wong, Wesley
AU  - Wong W
AD  - Department of Biology, Northeastern University, 360 Huntington Avenue, Boston, MA 
      02115, USA.
FAU - Crane, Elizabeth D
AU  - Crane ED
AD  - Department of Biology, Northeastern University, 360 Huntington Avenue, Boston, MA 
      02115, USA.
FAU - Zhang, Hui
AU  - Zhang H
AD  - Department of Biology, Northeastern University, 360 Huntington Avenue, Boston, MA 
      02115, USA.
FAU - Li, Jiahe
AU  - Li J
AD  - Department of Bioengineering, Northeastern University, 360 Huntington Avenue, 
      Boston, MA 02115, USA.
FAU - Day, Tovah A
AU  - Day TA
AD  - Department of Biology, Northeastern University, 360 Huntington Avenue, Boston, MA 
      02115, USA.
FAU - Green, Alex E
AU  - Green AE
AD  - Department of Biochemistry, Microbiology and Immunology, University of Ottawa, 
      Canada.
FAU - Menzies, Keir J
AU  - Menzies KJ
AD  - Department of Biochemistry, Microbiology and Immunology, University of Ottawa, 
      Canada.
FAU - Crane, Justin D
AU  - Crane JD
AD  - Department of Biology, Northeastern University, 360 Huntington Avenue, Boston, MA 
      02115, USA. Electronic address: j.crane@northeastern.edu.
LA  - eng
GR  - R21 EB030769/EB/NIBIB NIH HHS/United States
PT  - Journal Article
PT  - Research Support, N.I.H., Extramural
PT  - Research Support, Non-U.S. Gov't
DEP - 20220817
PL  - Germany
TA  - Mol Metab
JT  - Molecular metabolism
JID - 101605730
RN  - 0 (PPAR gamma)
RN  - 0 (Tumor Suppressor Protein p53)
RN  - 0U46U6E8UK (NAD)
SB  - IM
MH  - Aging/metabolism
MH  - Animals
MH  - Homeostasis
MH  - Mice
MH  - Mice, Inbred C57BL
MH  - *NAD/metabolism
MH  - *PPAR gamma/metabolism
MH  - Stem Cells/metabolism
MH  - Tumor Suppressor Protein p53
PMC - PMC9463389
OTO - NOTNLM
OT  - Aging
OT  - Epidermis
OT  - NAD(+)
OT  - Wound healing
EDAT- 2022/08/21 06:00
MHDA- 2022/10/12 06:00
CRDT- 2022/08/20 19:36
PHST- 2022/05/24 00:00 [received]
PHST- 2022/07/30 00:00 [revised]
PHST- 2022/08/11 00:00 [accepted]
PHST- 2022/08/21 06:00 [pubmed]
PHST- 2022/10/12 06:00 [medline]
PHST- 2022/08/20 19:36 [entrez]
AID - S2212-8778(22)00144-2 [pii]
AID - 101575 [pii]
AID - 10.1016/j.molmet.2022.101575 [doi]
PST - ppublish
SO  - Mol Metab. 2022 Nov;65:101575. doi: 10.1016/j.molmet.2022.101575. Epub 2022 Aug 
      17.

PMID- 36241685
OWN - NLM
STAT- MEDLINE
DCOM- 20221018
LR  - 20230104
IS  - 2045-2322 (Electronic)
IS  - 2045-2322 (Linking)
VI  - 12
IP  - 1
DP  - 2022 Oct 14
TI  - A pro-oxidant combination of resveratrol and copper down-regulates multiple 
      biological hallmarks of ageing and neurodegeneration in mice.
PG  - 17209
LID - 10.1038/s41598-022-21388-w [doi]
LID - 17209
AB  - Billions of cells die in the body every day, and cell-free chromatin particles 
      (cfChPs) which are released from them enter into the extracellular compartments 
      of the body, including into the circulation. cfChPs are known to readily enter 
      into healthy cells to damage their DNA and activate apoptotic and inflammatory 
      pathways. We have hypothesized that lifelong assault on healthy cells by cfChPs 
      is the underlying cause of ageing, and that ageing could be retarded by 
      deactivating extra-cellular cfChPs. The latter can be effected by oxygen radicals 
      that are generated upon admixing the nutraceuticals resveratrol and copper 
      (R-Cu). The present study investigated whether prolonged administration of R-Cu 
      would retard biological hallmarks of ageing. C57Bl/6 mice were divided into 3 
      equal groups; one group was sacrificed at age 3 months, and which acted as young 
      controls. The remaining mice were allowed to age, and at age 10 months the 
      experimental ageing group was given R-Cu by oral gavage twice daily for further 
      12 months at a dose of 1 mg/kg of R and 0.1 μg/kg of Cu. The control ageing group 
      was given water by oral gavage twice daily for 12 months. Animals of both groups 
      were sacrificed at age 22 months. R-Cu treatment led to reduction of several 
      biological hallmarks of ageing in brain cells which included telomere attrition, 
      amyloid deposition, DNA damage, apoptosis, inflammation, senescence, aneuploidy 
      and mitochondrial dysfunction. R-Cu treatment also led to significant reduction 
      in blood levels of glucose, cholesterol and C-reactive protein. These findings 
      suggest that cfChPs may act as global instigators of ageing and 
      neurodegeneration, and that therapeutic use of R-Cu may help to make healthy 
      ageing an attainable goal.
CI  - © 2022. The Author(s).
FAU - Pal, Kavita
AU  - Pal K
AD  - Translational Research Laboratory, Tata Memorial Centre, Advanced Centre for 
      Treatment, Research and Education in Cancer, Kharghar, Navi Mumbai, 410210, 
      India.
AD  - Homi Bhabha National Institute, Anushakti Nagar, Mumbai, 400094, India.
FAU - Raghuram, Gorantla V
AU  - Raghuram GV
AD  - Translational Research Laboratory, Tata Memorial Centre, Advanced Centre for 
      Treatment, Research and Education in Cancer, Kharghar, Navi Mumbai, 410210, 
      India.
AD  - Homi Bhabha National Institute, Anushakti Nagar, Mumbai, 400094, India.
FAU - Dsouza, Jenevieve
AU  - Dsouza J
AD  - Translational Research Laboratory, Tata Memorial Centre, Advanced Centre for 
      Treatment, Research and Education in Cancer, Kharghar, Navi Mumbai, 410210, 
      India.
AD  - Homi Bhabha National Institute, Anushakti Nagar, Mumbai, 400094, India.
FAU - Shinde, Sushma
AU  - Shinde S
AD  - Translational Research Laboratory, Tata Memorial Centre, Advanced Centre for 
      Treatment, Research and Education in Cancer, Kharghar, Navi Mumbai, 410210, 
      India.
AD  - Homi Bhabha National Institute, Anushakti Nagar, Mumbai, 400094, India.
FAU - Jadhav, Vishalkumar
AU  - Jadhav V
AD  - Translational Research Laboratory, Tata Memorial Centre, Advanced Centre for 
      Treatment, Research and Education in Cancer, Kharghar, Navi Mumbai, 410210, 
      India.
AD  - Homi Bhabha National Institute, Anushakti Nagar, Mumbai, 400094, India.
FAU - Shaikh, Alfina
AU  - Shaikh A
AD  - Translational Research Laboratory, Tata Memorial Centre, Advanced Centre for 
      Treatment, Research and Education in Cancer, Kharghar, Navi Mumbai, 410210, 
      India.
AD  - Homi Bhabha National Institute, Anushakti Nagar, Mumbai, 400094, India.
FAU - Rane, Bhagyeshri
AU  - Rane B
AD  - Translational Research Laboratory, Tata Memorial Centre, Advanced Centre for 
      Treatment, Research and Education in Cancer, Kharghar, Navi Mumbai, 410210, 
      India.
AD  - Homi Bhabha National Institute, Anushakti Nagar, Mumbai, 400094, India.
FAU - Tandel, Harshali
AU  - Tandel H
AD  - Translational Research Laboratory, Tata Memorial Centre, Advanced Centre for 
      Treatment, Research and Education in Cancer, Kharghar, Navi Mumbai, 410210, 
      India.
AD  - Homi Bhabha National Institute, Anushakti Nagar, Mumbai, 400094, India.
FAU - Kondhalkar, Dipali
AU  - Kondhalkar D
AD  - Translational Research Laboratory, Tata Memorial Centre, Advanced Centre for 
      Treatment, Research and Education in Cancer, Kharghar, Navi Mumbai, 410210, 
      India.
AD  - Homi Bhabha National Institute, Anushakti Nagar, Mumbai, 400094, India.
FAU - Chaudhary, Shahid
AU  - Chaudhary S
AD  - Translational Research Laboratory, Tata Memorial Centre, Advanced Centre for 
      Treatment, Research and Education in Cancer, Kharghar, Navi Mumbai, 410210, 
      India.
AD  - Homi Bhabha National Institute, Anushakti Nagar, Mumbai, 400094, India.
FAU - Mittra, Indraneel
AU  - Mittra I
AUID- ORCID: 0000-0002-5768-3821
AD  - Translational Research Laboratory, Tata Memorial Centre, Advanced Centre for 
      Treatment, Research and Education in Cancer, Kharghar, Navi Mumbai, 410210, 
      India. indraneel.mittra@gmail.com.
AD  - Homi Bhabha National Institute, Anushakti Nagar, Mumbai, 400094, India. 
      indraneel.mittra@gmail.com.
LA  - eng
PT  - Journal Article
PT  - Research Support, Non-U.S. Gov't
DEP - 20221014
PL  - England
TA  - Sci Rep
JT  - Scientific reports
JID - 101563288
RN  - 0 (Chromatin)
RN  - 0 (Reactive Oxygen Species)
RN  - 059QF0KO0R (Water)
RN  - 789U1901C5 (Copper)
RN  - 9007-41-4 (C-Reactive Protein)
RN  - IY9XDZ35W2 (Glucose)
RN  - Q369O8926L (Resveratrol)
SB  - IM
MH  - Animals
MH  - *C-Reactive Protein/genetics
MH  - Chromatin
MH  - *Copper
MH  - Glucose
MH  - Mice
MH  - Mice, Inbred C57BL
MH  - Reactive Oxygen Species/metabolism
MH  - Resveratrol/pharmacology
MH  - Water
PMC - PMC9568542
COIS- The authors declare no competing interests.
EDAT- 2022/10/15 06:00
MHDA- 2022/10/19 06:00
CRDT- 2022/10/14 23:20
PHST- 2022/06/30 00:00 [received]
PHST- 2022/09/27 00:00 [accepted]
PHST- 2022/10/14 23:20 [entrez]
PHST- 2022/10/15 06:00 [pubmed]
PHST- 2022/10/19 06:00 [medline]
AID - 10.1038/s41598-022-21388-w [pii]
AID - 21388 [pii]
AID - 10.1038/s41598-022-21388-w [doi]
PST - epublish
SO  - Sci Rep. 2022 Oct 14;12(1):17209. doi: 10.1038/s41598-022-21388-w.

PMID- 36313181
OWN - NLM
STAT- PubMed-not-MEDLINE
LR  - 20221212
IS  - 2673-6217 (Electronic)
IS  - 2673-6217 (Print)
IS  - 2673-6217 (Linking)
VI  - 3
DP  - 2022
TI  - The use of progeroid DNA repair-deficient mice for assessing anti-aging 
      compounds, illustrating the benefits of nicotinamide riboside.
PG  - 1005322
LID - 10.3389/fragi.2022.1005322 [doi]
LID - 1005322
AB  - Despite efficient repair, DNA damage inevitably accumulates with time affecting 
      proper cell function and viability, thereby driving systemic aging. Interventions 
      that either prevent DNA damage or enhance DNA repair are thus likely to extend 
      health- and lifespan across species. However, effective genome-protecting 
      compounds are largely lacking. Here, we use Ercc1 (Δ/-) and Xpg (-/-) DNA 
      repair-deficient mutants as two bona fide accelerated aging mouse models to test 
      propitious anti-aging pharmaceutical interventions. Ercc1 (Δ/-) and Xpg (-/-) 
      mice show shortened lifespan with accelerated aging across numerous organs and 
      tissues. Previously, we demonstrated that a well-established anti-aging 
      intervention, dietary restriction, reduced DNA damage, and dramatically improved 
      healthspan, strongly extended lifespan, and delayed all aging pathology 
      investigated. Here, we further utilize the short lifespan and early onset of 
      signs of neurological degeneration in Ercc1 (Δ/-) and Xpg (-/-) mice to test 
      compounds that influence nutrient sensing (metformin, acarbose, resveratrol), 
      inflammation (aspirin, ibuprofen), mitochondrial processes (idebenone, sodium 
      nitrate, dichloroacetate), glucose homeostasis (trehalose, GlcNAc) and 
      nicotinamide adenine dinucleotide (NAD(+)) metabolism. While some of the 
      compounds have shown anti-aging features in WT animals, most of them failed to 
      significantly alter lifespan or features of neurodegeneration of our mice. The 
      two NAD(+) precursors; nicotinamide riboside (NR) and nicotinic acid (NA), did 
      however induce benefits, consistent with the role of NAD(+) in facilitating DNA 
      damage repair. Together, our results illustrate the applicability of short-lived 
      repair mutants for systematic screening of anti-aging interventions capable of 
      reducing DNA damage accumulation.
CI  - Copyright © 2022 Birkisdóttir, van Galen, Brandt, Barnhoorn, van Vliet, van Dijk, 
      Nagarajah, Imholz, van Oostrom, Reiling, Gyenis, Mastroberardino, Jaarsma, van 
      Steeg, Hoeijmakers, Dollé and Vermeij.
FAU - Birkisdóttir, María B
AU  - Birkisdóttir MB
AD  - Princess Máxima Center for Pediatric Oncology, Utrecht, Netherlands.
AD  - Oncode Institute, Utrecht, Netherlands.
FAU - van Galen, Ivar
AU  - van Galen I
AD  - Princess Máxima Center for Pediatric Oncology, Utrecht, Netherlands.
AD  - Oncode Institute, Utrecht, Netherlands.
FAU - Brandt, Renata M C
AU  - Brandt RMC
AD  - Department of Molecular Genetics, Erasmus MC Cancer Institute, Erasmus University 
      Medical Center, Rotterdam, Netherlands.
FAU - Barnhoorn, Sander
AU  - Barnhoorn S
AD  - Department of Molecular Genetics, Erasmus MC Cancer Institute, Erasmus University 
      Medical Center, Rotterdam, Netherlands.
FAU - van Vliet, Nicole
AU  - van Vliet N
AD  - Department of Molecular Genetics, Erasmus MC Cancer Institute, Erasmus University 
      Medical Center, Rotterdam, Netherlands.
FAU - van Dijk, Claire
AU  - van Dijk C
AD  - Department of Molecular Genetics, Erasmus MC Cancer Institute, Erasmus University 
      Medical Center, Rotterdam, Netherlands.
AD  - Department of Hematology, Erasmus University Medical Center, Rotterdam, 
      Netherlands.
FAU - Nagarajah, Bhawani
AU  - Nagarajah B
AD  - Centre for Health Protection, National Institute for Public Health and the 
      Environment, (RIVM), Bilthoven, Netherlands.
FAU - Imholz, Sandra
AU  - Imholz S
AD  - Centre for Health Protection, National Institute for Public Health and the 
      Environment, (RIVM), Bilthoven, Netherlands.
FAU - van Oostrom, Conny T
AU  - van Oostrom CT
AD  - Centre for Health Protection, National Institute for Public Health and the 
      Environment, (RIVM), Bilthoven, Netherlands.
FAU - Reiling, Erwin
AU  - Reiling E
AD  - Centre for Health Protection, National Institute for Public Health and the 
      Environment, (RIVM), Bilthoven, Netherlands.
FAU - Gyenis, Ákos
AU  - Gyenis Á
AD  - , Faculty of Medicine, CECAD, Institute for Genome Stability in Aging and 
      Disease, University of Cologne, Cologne, Germany.
FAU - Mastroberardino, Pier G
AU  - Mastroberardino PG
AD  - Department of Molecular Genetics, Erasmus MC Cancer Institute, Erasmus University 
      Medical Center, Rotterdam, Netherlands.
AD  - IFOM-The FIRC Institute of Molecular Oncology, Milan, Italy.
AD  - Department of Life, Health, and Environmental Sciences, University of L'Aquila, 
      L'Aquila, Italy.
FAU - Jaarsma, Dick
AU  - Jaarsma D
AD  - Department of Neuroscience, Erasmus University Medical Center, Rotterdam, 
      Netherlands.
FAU - van Steeg, Harry
AU  - van Steeg H
AD  - Centre for Health Protection, National Institute for Public Health and the 
      Environment, (RIVM), Bilthoven, Netherlands.
FAU - Hoeijmakers, Jan H J
AU  - Hoeijmakers JHJ
AD  - Princess Máxima Center for Pediatric Oncology, Utrecht, Netherlands.
AD  - Oncode Institute, Utrecht, Netherlands.
AD  - Department of Molecular Genetics, Erasmus MC Cancer Institute, Erasmus University 
      Medical Center, Rotterdam, Netherlands.
AD  - , Faculty of Medicine, CECAD, Institute for Genome Stability in Aging and 
      Disease, University of Cologne, Cologne, Germany.
FAU - Dollé, Martijn E T
AU  - Dollé MET
AD  - Centre for Health Protection, National Institute for Public Health and the 
      Environment, (RIVM), Bilthoven, Netherlands.
FAU - Vermeij, Wilbert P
AU  - Vermeij WP
AD  - Princess Máxima Center for Pediatric Oncology, Utrecht, Netherlands.
AD  - Oncode Institute, Utrecht, Netherlands.
LA  - eng
PT  - Journal Article
DEP - 20221012
PL  - Switzerland
TA  - Front Aging
JT  - Frontiers in aging
JID - 9918231199706676
EIN - Front Aging. 2022 Nov 23;3:1086552. PMID: 36506463
PMC - PMC9596940
OTO - NOTNLM
OT  - DNA damage repair
OT  - NAD
OT  - aging
OT  - anti-aging interventions
OT  - dietary restriction mimetics
OT  - pharmacological screening
OT  - progeria
COIS- The authors declare that the research was conducted in the absence of any 
      commercial or financial relationships that could be construed as a potential 
      conflict of interest.
EDAT- 2022/11/01 06:00
MHDA- 2022/11/01 06:01
CRDT- 2022/10/31 04:52
PHST- 2022/07/28 00:00 [received]
PHST- 2022/09/14 00:00 [accepted]
PHST- 2022/10/31 04:52 [entrez]
PHST- 2022/11/01 06:00 [pubmed]
PHST- 2022/11/01 06:01 [medline]
AID - 1005322 [pii]
AID - 10.3389/fragi.2022.1005322 [doi]
PST - epublish
SO  - Front Aging. 2022 Oct 12;3:1005322. doi: 10.3389/fragi.2022.1005322. eCollection 
      2022.

PMID- 36040809
OWN - NLM
STAT- MEDLINE
DCOM- 20221011
LR  - 20221122
IS  - 2379-3708 (Electronic)
IS  - 2379-3708 (Linking)
VI  - 7
IP  - 19
DP  - 2022 Oct 10
TI  - Senescence plays a role in myotonic dystrophy type 1.
LID - 10.1172/jci.insight.159357 [doi]
LID - e159357
AB  - Myotonic dystrophy type 1 (DM1; MIM #160900) is an autosomal dominant disorder, 
      clinically characterized by progressive muscular weakness and multisystem 
      degeneration. The broad phenotypes observed in patients with DM1 resemble the 
      appearance of an accelerated aging process. However, the molecular mechanisms 
      underlying these phenotypes remain largely unknown. Transcriptomic analysis of 
      fibroblasts derived from patients with DM1 and healthy individuals revealed a 
      decrease in cell cycle activity, cell division, and DNA damage response in DM1, 
      all of which related to the accumulation of cellular senescence. The data from 
      transcriptome analyses were corroborated in human myoblasts and blood samples, as 
      well as in mouse and Drosophila models of the disease. Serial passage studies in 
      vitro confirmed the accelerated increase in senescence and the acquisition of a 
      senescence-associated secretory phenotype in DM1 fibroblasts, whereas the DM1 
      Drosophila model showed reduced longevity and impaired locomotor activity. 
      Moreover, functional studies highlighted the impact of BMI1 and downstream 
      p16INK4A/RB and ARF/p53/p21CIP pathways in DM1-associated cellular phenotypes. 
      Importantly, treatment with the senolytic compounds Quercetin, Dasatinib, or 
      Navitoclax reversed the accelerated aging phenotypes in both DM1 fibroblasts in 
      vitro and in Drosophila in vivo. Our results identify the accumulation of 
      senescence as part of DM1 pathophysiology and, therefore, demonstrate the 
      efficacy of senolytic compounds in the preclinical setting.
FAU - García-Puga, Mikel
AU  - García-Puga M
AD  - Cellular Oncology Group and.
AD  - Neuroscience Area, Biodonostia Health Research Institute, San Sebastian, Spain.
FAU - Saenz-Antoñanzas, Ander
AU  - Saenz-Antoñanzas A
AD  - Cellular Oncology Group and.
FAU - Gerenu, Gorka
AU  - Gerenu G
AD  - Neuroscience Area, Biodonostia Health Research Institute, San Sebastian, Spain.
FAU - Arrieta-Legorburu, Alex
AU  - Arrieta-Legorburu A
AD  - Cellular Oncology Group and.
FAU - Fernández-Torrón, Roberto
AU  - Fernández-Torrón R
AD  - Neuroscience Area, Biodonostia Health Research Institute, San Sebastian, Spain.
AD  - IKERBASQUE, Basque Foundation for Science, Bilbao, Spain.
FAU - Zulaica, Miren
AU  - Zulaica M
AD  - Neuroscience Area, Biodonostia Health Research Institute, San Sebastian, Spain.
FAU - Saenz, Amets
AU  - Saenz A
AD  - Neuroscience Area, Biodonostia Health Research Institute, San Sebastian, Spain.
FAU - Elizazu, Joseba
AU  - Elizazu J
AD  - Cellular Oncology Group and.
FAU - Nogales-Gadea, Gisela
AU  - Nogales-Gadea G
AD  - Neuromuscular and Neuropediatric Research Group, Germans Trias i Pujol, Health 
      Research Institute, Badalona, Spain.
FAU - Gadalla, Shahinaz M
AU  - Gadalla SM
AD  - Clinical Genetics Branch, National Cancer Institute, NIH, Bethesda, Maryland, 
      USA.
FAU - Araúzo-Bravo, Marcos J
AU  - Araúzo-Bravo MJ
AD  - IKERBASQUE, Basque Foundation for Science, Bilbao, Spain.
AD  - Computational Biology and Systems Biomedicine Group, Biodonostia Health Research 
      Institute, San Sebastian, Spain.
AD  - Centro de Investigación Biomédica en Red de Fragilidad y Envejecimiento 
      (CIBERfes), Carlos III Institute, Madrid, Spain.
FAU - López de Munain, Adolfo
AU  - López de Munain A
AD  - Neuroscience Area, Biodonostia Health Research Institute, San Sebastian, Spain.
AD  - Neurology Department. Donostia University Hospital, OSAKIDETZA, San Sebastian, 
      Spain.
AD  - Centro de Investigación Biomédica en Red de Enfermedades neurodegenerativas 
      (CIBERNED), Carlos III Institute, Madrid, Spain.
AD  - Faculty of Medicine and Nursery, Department of Neurosciences, University of the 
      Basque Country, San Sebastian, Spain.
FAU - Matheu, Ander
AU  - Matheu A
AD  - Cellular Oncology Group and.
AD  - IKERBASQUE, Basque Foundation for Science, Bilbao, Spain.
AD  - Centro de Investigación Biomédica en Red de Fragilidad y Envejecimiento 
      (CIBERfes), Carlos III Institute, Madrid, Spain.
LA  - eng
PT  - Journal Article
PT  - Research Support, Non-U.S. Gov't
DEP - 20221010
PL  - United States
TA  - JCI Insight
JT  - JCI insight
JID - 101676073
RN  - 0 (Senotherapeutics)
RN  - 0 (Tumor Suppressor Protein p53)
RN  - 9IKM0I5T1E (Quercetin)
RN  - RBZ1571X5H (Dasatinib)
SB  - IM
MH  - Animals
MH  - Dasatinib
MH  - Drosophila
MH  - Humans
MH  - Mice
MH  - *Myotonic Dystrophy/genetics
MH  - Quercetin
MH  - Senotherapeutics
MH  - Tumor Suppressor Protein p53
PMC - PMC9675450
OTO - NOTNLM
OT  - Aging
OT  - Cell Biology
OT  - Cellular senescence
OT  - Drug therapy
OT  - Neuromuscular disease
EDAT- 2022/08/31 06:00
MHDA- 2022/10/12 06:00
CRDT- 2022/08/30 12:03
PHST- 2022/02/14 00:00 [received]
PHST- 2022/08/19 00:00 [accepted]
PHST- 2022/08/31 06:00 [pubmed]
PHST- 2022/10/12 06:00 [medline]
PHST- 2022/08/30 12:03 [entrez]
AID - 159357 [pii]
AID - 10.1172/jci.insight.159357 [doi]
PST - epublish
SO  - JCI Insight. 2022 Oct 10;7(19):e159357. doi: 10.1172/jci.insight.159357.

PMID- 36036883
OWN - NLM
STAT- MEDLINE
DCOM- 20221230
LR  - 20221230
IS  - 2211-3436 (Electronic)
IS  - 2211-3428 (Linking)
VI  - 45
IP  - 5
DP  - 2022 Oct
TI  - HDAC6: A unique HDAC family member as a cancer target.
PG  - 779-829
LID - 10.1007/s13402-022-00704-6 [doi]
AB  - BACKGROUND: HDAC6, a structurally and functionally distinct member of the HDAC 
      family, is an integral part of multiple cellular functions such as cell 
      proliferation, apoptosis, senescence, DNA damage and genomic stability, all of 
      which when deregulated contribute to carcinogenesis. Among several HDAC family 
      members known so far, HDAC6 holds a unique position. It differs from the other 
      HDAC family members not only in terms of its subcellular localization, but also 
      in terms of its substrate repertoire and hence cellular functions. Recent 
      findings have considerably expanded the research related to the substrate pool, 
      biological functions and regulation of HDAC6. Studies in HDAC6 knockout mice 
      highlighted the importance of HDAC6 as a cell survival player in stressful 
      situations, making it an important anticancer target. There is ample evidence 
      stressing the importance of HDAC6 as an anti-cancer synergistic partner of many 
      chemotherapeutic drugs. HDAC6 inhibitors have been found to enhance the 
      effectiveness of conventional chemotherapeutic drugs such as DNA damaging agents, 
      proteasome inhibitors and microtubule inhibitors, thereby highlighting the 
      importance of combination therapies involving HDAC6 inhibitors and other 
      anti-cancer agents. CONCLUSIONS: Here, we present a review on HDAC6 with emphasis 
      on its role as a critical regulator of specific physiological cellular pathways 
      which when deregulated contribute to tumorigenesis, thereby highlighting the 
      importance of HDAC6 inhibitors as important anticancer agents alone and in 
      combination with other chemotherapeutic drugs. We also discuss the synergistic 
      anticancer effect of combination therapies of HDAC6 inhibitors with conventional 
      chemotherapeutic drugs.
CI  - © 2022. Springer Nature Switzerland AG.
FAU - Kaur, Sumeet
AU  - Kaur S
AD  - Laboratory of Molecular Modeling and Anticancer Drug Development, Dr. B. R. 
      Ambedkar Center for Biomedical Research, University of Delhi, Delhi, 110007, 
      India.
FAU - Rajoria, Prerna
AU  - Rajoria P
AD  - Laboratory of Molecular Modeling and Anticancer Drug Development, Dr. B. R. 
      Ambedkar Center for Biomedical Research, University of Delhi, Delhi, 110007, 
      India.
FAU - Chopra, Madhu
AU  - Chopra M
AUID- ORCID: 0000-0003-3154-7335
AD  - Laboratory of Molecular Modeling and Anticancer Drug Development, Dr. B. R. 
      Ambedkar Center for Biomedical Research, University of Delhi, Delhi, 110007, 
      India. mchopra@acbr.du.ac.in.
LA  - eng
GR  - 19/06/2016(I)EU-V/University Grants Commission/
GR  - DBT/2021-22/CBR/1593/Department of Biotechnology, Government of India/
PT  - Journal Article
PT  - Review
DEP - 20220829
PL  - Netherlands
TA  - Cell Oncol (Dordr)
JT  - Cellular oncology (Dordrecht)
JID - 101552938
RN  - 0 (Antineoplastic Agents)
RN  - EC 3.5.1.98 (Histone Deacetylase 6)
RN  - 0 (Histone Deacetylase Inhibitors)
RN  - 0 (Proteasome Inhibitors)
SB  - IM
MH  - Animals
MH  - Mice
MH  - *Antineoplastic Agents/pharmacology
MH  - Histone Deacetylase 6/genetics/metabolism
MH  - Histone Deacetylase Inhibitors/pharmacology
MH  - *Neoplasms/genetics
MH  - Proteasome Inhibitors
OTO - NOTNLM
OT  - Cancer
OT  - Combination therapy
OT  - HDAC6
OT  - Signaling pathways
OT  - Tumorigenesis
EDAT- 2022/08/30 06:00
MHDA- 2022/10/21 06:00
CRDT- 2022/08/29 11:16
PHST- 2022/08/10 00:00 [accepted]
PHST- 2022/08/30 06:00 [pubmed]
PHST- 2022/10/21 06:00 [medline]
PHST- 2022/08/29 11:16 [entrez]
AID - 10.1007/s13402-022-00704-6 [pii]
AID - 10.1007/s13402-022-00704-6 [doi]
PST - ppublish
SO  - Cell Oncol (Dordr). 2022 Oct;45(5):779-829. doi: 10.1007/s13402-022-00704-6. Epub 
      2022 Aug 29.

PMID- 35881298
OWN - NLM
STAT- MEDLINE
DCOM- 20221021
LR  - 20221128
IS  - 1573-7365 (Electronic)
IS  - 0885-7490 (Linking)
VI  - 37
IP  - 7
DP  - 2022 Oct
TI  - Neuroprotective effect of mildronate and L-carnitine on the cognitive parameters 
      of aged mice and mice with LPS-induced inflammation.
PG  - 2497-2510
LID - 10.1007/s11011-022-01047-9 [doi]
AB  - Mildronate (MD) is a cardioprotective drug used for the treatment of 
      cardiovascular diseases by switching metabolism from the fatty acids to glucose 
      oxidation. This effect is achieved via inhibition of synthesis of L-carnitine 
      (L-car), a common supplement, which is used for improving of fatty acid 
      metabolism. Both MD and L-car have similar neuroprotective effect. Our goal was 
      to investigate the effect of two drugs on the cognitive parameters of mice under 
      different conditions (aging and lipopolysaccharide (LPS)-induced inflammation). 
      We showed that L-car partly improved the memory and decreased the extent of mtDNA 
      damage in the hippocampus of mice with the LPS-induced inflammation. L-car 
      induced mitochondrial biogenesis and mitophagy in the Nrf2-dependent manner. Both 
      MD and L-car upregulated expression of genes involved in the mitochondrial 
      quality control. In 15-month-old mice, MD improved long-term and short-term 
      memory, reduced the extent of mtDNA damage, and decreased the concentration of 
      diene conjugates in the hippocampus in the Nrf2-independent manner. L-car as a 
      Nrf2 activator had a better neuroprotective effect by normalizing mitochondrial 
      quality control in the reversible cognitive impairment caused by the LPS-induced 
      inflammation, while MD had a better neuroprotective effect in the irreversible 
      cognitive impairment in aged mice, possibly due to a deeper restructuring of 
      metabolism and reduction of oxidative stress.
CI  - © 2022. The Author(s), under exclusive licence to Springer Science+Business 
      Media, LLC, part of Springer Nature.
FAU - Shaforostova, Ekaterina A
AU  - Shaforostova EA
AUID- ORCID: 0000-0002-7873-5117
AD  - Department of Genetics, Cytology and Bioengineering, Voronezh State University, 
      Voronezh, Russia. ekaterina-shaforostova@mail.ru.
FAU - Gureev, Artem P
AU  - Gureev AP
AD  - Department of Genetics, Cytology and Bioengineering, Voronezh State University, 
      Voronezh, Russia.
AD  - Voronezh State University of Engineering Technology, Voronezh, Russia.
FAU - Volodina, Daria E
AU  - Volodina DE
AD  - Department of Genetics, Cytology and Bioengineering, Voronezh State University, 
      Voronezh, Russia.
FAU - Popov, Vasily N
AU  - Popov VN
AD  - Department of Genetics, Cytology and Bioengineering, Voronezh State University, 
      Voronezh, Russia.
AD  - Voronezh State University of Engineering Technology, Voronezh, Russia.
LA  - eng
PT  - Journal Article
PT  - Research Support, Non-U.S. Gov't
DEP - 20220726
PL  - United States
TA  - Metab Brain Dis
JT  - Metabolic brain disease
JID - 8610370
RN  - 73H7UDN6EC (3-(2,2,2-trimethylhydrazine)propionate)
RN  - S7UI8SM58A (Carnitine)
RN  - 0 (Lipopolysaccharides)
RN  - 0 (Neuroprotective Agents)
RN  - 0 (NF-E2-Related Factor 2)
RN  - 0 (Fatty Acids)
RN  - IY9XDZ35W2 (Glucose)
RN  - 0 (DNA, Mitochondrial)
SB  - IM
MH  - Rats
MH  - Animals
MH  - Mice
MH  - *Carnitine/pharmacology/therapeutic use/metabolism
MH  - Lipopolysaccharides
MH  - *Neuroprotective Agents/pharmacology/therapeutic use
MH  - NF-E2-Related Factor 2
MH  - Rats, Wistar
MH  - Fatty Acids
MH  - Glucose
MH  - Inflammation/chemically induced/drug therapy
MH  - DNA, Mitochondrial
MH  - Cognition
OTO - NOTNLM
OT  - Aging
OT  - L-carnitine
OT  - LPS
OT  - Memory
OT  - Mildronate
OT  - Nrf2
EDAT- 2022/07/27 06:00
MHDA- 2022/10/22 06:00
CRDT- 2022/07/26 11:20
PHST- 2022/04/16 00:00 [received]
PHST- 2022/07/03 00:00 [accepted]
PHST- 2022/07/27 06:00 [pubmed]
PHST- 2022/10/22 06:00 [medline]
PHST- 2022/07/26 11:20 [entrez]
AID - 10.1007/s11011-022-01047-9 [pii]
AID - 10.1007/s11011-022-01047-9 [doi]
PST - ppublish
SO  - Metab Brain Dis. 2022 Oct;37(7):2497-2510. doi: 10.1007/s11011-022-01047-9. Epub 
      2022 Jul 26.

PMID- 35862118
OWN - NLM
STAT- MEDLINE
DCOM- 20220909
LR  - 20221105
IS  - 1524-4563 (Electronic)
IS  - 0194-911X (Linking)
VI  - 79
IP  - 10
DP  - 2022 Oct
TI  - Telomere Shortening in Hypertensive Heart Disease Depends on Oxidative DNA Damage 
      and Predicts Impaired Recovery of Cardiac Function in Heart Failure.
PG  - 2173-2184
LID - 10.1161/HYPERTENSIONAHA.121.18935 [doi]
AB  - BACKGROUND: Heart failure (HF) coincides with cardiomyocyte telomere shortening. 
      Arterial hypertension is the most prominent risk factor for HF. Both HF and 
      arterial hypertension are associated with dysregulation of the neurohormonal 
      axis. How neurohormonal activation is linked to telomere shortening in the 
      pathogenesis of HF is incompletely understood. METHODS: Cardiomyocyte telomere 
      length was assessed in a mouse model of hypertensive HF induced by excess 
      neurohormonal activation (AngII [angiotensin II] infusion, high salt diet, and 
      uninephrectomy), in AngII-stimulated cardiomyocytes and in endomyocardial 
      biopsies from patients with HF. Superoxide production, expression of NOX2 (NADPH 
      oxidase 2) and PRDX1 (peroxiredoxin 1) and HDAC6 (histone deacetylase 6) activity 
      were assessed. RESULTS: Telomere shortening occurred in vitro and in vivo, 
      correlating with both left ventricular (LV) dilatation and LV systolic function 
      impairment. Telomere shortening coincided with increased superoxide production, 
      increased NOX2 expression, increased HDAC6 activity, loss of the 
      telomere-specific antioxidant PRDX1, and increased oxidative DNA-damage. NOX2 
      knockout prevented PRDX1 depletion, DNA-damage and telomere shortening confirming 
      this enzyme as a critical source of reactive oxygen species. Cotreatment with the 
      NOX inhibitor apocynin ameliorated hypertensive HF and telomere shortening. 
      Similarly, treatment with the HDAC6 inhibitor tubastatin A, which increases PRDX1 
      bioavailability, prevented telomere shortening in adult cardiomyocytes. To 
      explore the clinical relevance of our findings, we examined endomyocardial 
      biopsies from an all-comer population of patients with HF with reduced ejection 
      fraction. Here, cardiomyocyte telomere length predicted the recovery of cardiac 
      function. CONCLUSIONS: Cardiomyocyte telomere shortening and oxidative damage in 
      heart failure with reduced ejection fraction induced by excess neurohormonal 
      activation depends on NOX2-derived superoxide and may help to stratify HF 
      therapy.
FAU - Brandt, Moritz
AU  - Brandt M
AD  - Department of Cardiology' University Medical Center Mainz' Mainz' Germany (M.B., 
      H.D., S.K., T.K., J.R., S.K., V.G., M.M., S.G., S.H.K., T.M., A.D., P.W.).
AD  - Center for Thrombosis and Hemostasis' University Medical Center Mainz' Mainz' 
      Germany (M.B., H.D., T.K., J.R., V.G., M.M., S.H.K., T.M., A.D., P.W.).
AD  - German Center for Cardiovascular Research (DZHK) - Partner site Rhine-Main (M.B., 
      T.K., J.R., V.G., M.M., S.G., S.H.K., T.M., A.D., P.W.).
FAU - Dörschmann, Hendrik
AU  - Dörschmann H
AUID- ORCID: 0000-0001-5790-0227
AD  - Department of Cardiology' University Medical Center Mainz' Mainz' Germany (M.B., 
      H.D., S.K., T.K., J.R., S.K., V.G., M.M., S.G., S.H.K., T.M., A.D., P.W.).
FAU - Khraisat, Sana'a
AU  - Khraisat S
AD  - Department of Cardiology' University Medical Center Mainz' Mainz' Germany (M.B., 
      H.D., S.K., T.K., J.R., S.K., V.G., M.M., S.G., S.H.K., T.M., A.D., P.W.).
FAU - Knopp, Tanja
AU  - Knopp T
AD  - Department of Cardiology' University Medical Center Mainz' Mainz' Germany (M.B., 
      H.D., S.K., T.K., J.R., S.K., V.G., M.M., S.G., S.H.K., T.M., A.D., P.W.).
AD  - Center for Thrombosis and Hemostasis' University Medical Center Mainz' Mainz' 
      Germany (M.B., H.D., T.K., J.R., V.G., M.M., S.H.K., T.M., A.D., P.W.).
AD  - German Center for Cardiovascular Research (DZHK) - Partner site Rhine-Main (M.B., 
      T.K., J.R., V.G., M.M., S.G., S.H.K., T.M., A.D., P.W.).
FAU - Ringen, Julia
AU  - Ringen J
AD  - Department of Cardiology' University Medical Center Mainz' Mainz' Germany (M.B., 
      H.D., S.K., T.K., J.R., S.K., V.G., M.M., S.G., S.H.K., T.M., A.D., P.W.).
AD  - Center for Thrombosis and Hemostasis' University Medical Center Mainz' Mainz' 
      Germany (M.B., H.D., T.K., J.R., V.G., M.M., S.H.K., T.M., A.D., P.W.).
AD  - German Center for Cardiovascular Research (DZHK) - Partner site Rhine-Main (M.B., 
      T.K., J.R., V.G., M.M., S.G., S.H.K., T.M., A.D., P.W.).
FAU - Kalinovic, Sanela
AU  - Kalinovic S
AD  - Department of Cardiology' University Medical Center Mainz' Mainz' Germany (M.B., 
      H.D., S.K., T.K., J.R., S.K., V.G., M.M., S.G., S.H.K., T.M., A.D., P.W.).
FAU - Garlapati, Venkata
AU  - Garlapati V
AD  - Department of Cardiology' University Medical Center Mainz' Mainz' Germany (M.B., 
      H.D., S.K., T.K., J.R., S.K., V.G., M.M., S.G., S.H.K., T.M., A.D., P.W.).
AD  - Center for Thrombosis and Hemostasis' University Medical Center Mainz' Mainz' 
      Germany (M.B., H.D., T.K., J.R., V.G., M.M., S.H.K., T.M., A.D., P.W.).
AD  - German Center for Cardiovascular Research (DZHK) - Partner site Rhine-Main (M.B., 
      T.K., J.R., V.G., M.M., S.G., S.H.K., T.M., A.D., P.W.).
FAU - Siemer, Svenja
AU  - Siemer S
AD  - Department of Otolaryngology, Head and Neck Surgery, University Medical Center 
      Mainz' Mainz' Germany (S.S., R.S.).
FAU - Molitor, Michael
AU  - Molitor M
AUID- ORCID: 0000-0001-6075-4996
AD  - Department of Cardiology' University Medical Center Mainz' Mainz' Germany (M.B., 
      H.D., S.K., T.K., J.R., S.K., V.G., M.M., S.G., S.H.K., T.M., A.D., P.W.).
AD  - Center for Thrombosis and Hemostasis' University Medical Center Mainz' Mainz' 
      Germany (M.B., H.D., T.K., J.R., V.G., M.M., S.H.K., T.M., A.D., P.W.).
AD  - German Center for Cardiovascular Research (DZHK) - Partner site Rhine-Main (M.B., 
      T.K., J.R., V.G., M.M., S.G., S.H.K., T.M., A.D., P.W.).
FAU - Göbel, Sebastian
AU  - Göbel S
AD  - Department of Cardiology' University Medical Center Mainz' Mainz' Germany (M.B., 
      H.D., S.K., T.K., J.R., S.K., V.G., M.M., S.G., S.H.K., T.M., A.D., P.W.).
FAU - Stauber, Roland
AU  - Stauber R
AD  - Department of Otolaryngology, Head and Neck Surgery, University Medical Center 
      Mainz' Mainz' Germany (S.S., R.S.).
FAU - Karbach, Susanne Helena
AU  - Karbach SH
AUID- ORCID: 0000-0003-4462-3747
AD  - Department of Cardiology' University Medical Center Mainz' Mainz' Germany (M.B., 
      H.D., S.K., T.K., J.R., S.K., V.G., M.M., S.G., S.H.K., T.M., A.D., P.W.).
AD  - Center for Thrombosis and Hemostasis' University Medical Center Mainz' Mainz' 
      Germany (M.B., H.D., T.K., J.R., V.G., M.M., S.H.K., T.M., A.D., P.W.).
AD  - German Center for Cardiovascular Research (DZHK) - Partner site Rhine-Main (M.B., 
      T.K., J.R., V.G., M.M., S.G., S.H.K., T.M., A.D., P.W.).
FAU - Münzel, Thomas
AU  - Münzel T
AUID- ORCID: 0000-0001-5503-4150
AD  - Department of Cardiology' University Medical Center Mainz' Mainz' Germany (M.B., 
      H.D., S.K., T.K., J.R., S.K., V.G., M.M., S.G., S.H.K., T.M., A.D., P.W.).
AD  - Center for Thrombosis and Hemostasis' University Medical Center Mainz' Mainz' 
      Germany (M.B., H.D., T.K., J.R., V.G., M.M., S.H.K., T.M., A.D., P.W.).
AD  - German Center for Cardiovascular Research (DZHK) - Partner site Rhine-Main (M.B., 
      T.K., J.R., V.G., M.M., S.G., S.H.K., T.M., A.D., P.W.).
FAU - Daiber, Andreas
AU  - Daiber A
AUID- ORCID: 0000-0002-2769-0094
AD  - Department of Cardiology' University Medical Center Mainz' Mainz' Germany (M.B., 
      H.D., S.K., T.K., J.R., S.K., V.G., M.M., S.G., S.H.K., T.M., A.D., P.W.).
AD  - Center for Thrombosis and Hemostasis' University Medical Center Mainz' Mainz' 
      Germany (M.B., H.D., T.K., J.R., V.G., M.M., S.H.K., T.M., A.D., P.W.).
AD  - German Center for Cardiovascular Research (DZHK) - Partner site Rhine-Main (M.B., 
      T.K., J.R., V.G., M.M., S.G., S.H.K., T.M., A.D., P.W.).
FAU - Wenzel, Philip
AU  - Wenzel P
AUID- ORCID: 0000-0002-5397-2781
AD  - Department of Cardiology' University Medical Center Mainz' Mainz' Germany (M.B., 
      H.D., S.K., T.K., J.R., S.K., V.G., M.M., S.G., S.H.K., T.M., A.D., P.W.).
AD  - Center for Thrombosis and Hemostasis' University Medical Center Mainz' Mainz' 
      Germany (M.B., H.D., T.K., J.R., V.G., M.M., S.H.K., T.M., A.D., P.W.).
AD  - German Center for Cardiovascular Research (DZHK) - Partner site Rhine-Main (M.B., 
      T.K., J.R., V.G., M.M., S.G., S.H.K., T.M., A.D., P.W.).
AD  - Department of Biochemistry, Cardiovascular Research Institute Maastricht School 
      for Cardiovascular Diseases (CARIM), Maastricht University, Maastricht, the 
      Netherlands (P.W.).
LA  - eng
PT  - Journal Article
PT  - Research Support, Non-U.S. Gov't
DEP - 20220718
PL  - United States
TA  - Hypertension
JT  - Hypertension (Dallas, Tex. : 1979)
JID - 7906255
RN  - 0 (Reactive Oxygen Species)
RN  - 11062-77-4 (Superoxides)
RN  - 9007-49-2 (DNA)
RN  - EC 1.6.3.- (NADPH Oxidases)
SB  - IM
CIN - Hypertension. 2022 Oct;79(10):2185-2187. PMID: 36074986
MH  - Animals
MH  - DNA
MH  - *Heart Failure
MH  - *Hypertension
MH  - Mice
MH  - NADPH Oxidases/metabolism
MH  - Oxidative Stress
MH  - Reactive Oxygen Species/metabolism
MH  - Superoxides/metabolism
MH  - Telomere Shortening
OTO - NOTNLM
OT  - NOX2
OT  - heart failure
OT  - histone deacetylase 6
OT  - hypertension
OT  - peroxiredoxin 1
OT  - reactive oxygen species
OT  - telomere
EDAT- 2022/07/22 06:00
MHDA- 2022/09/11 06:00
CRDT- 2022/07/21 11:44
PHST- 2022/07/22 06:00 [pubmed]
PHST- 2022/09/11 06:00 [medline]
PHST- 2022/07/21 11:44 [entrez]
AID - 10.1161/HYPERTENSIONAHA.121.18935 [doi]
PST - ppublish
SO  - Hypertension. 2022 Oct;79(10):2173-2184. doi: 10.1161/HYPERTENSIONAHA.121.18935. 
      Epub 2022 Jul 18.

PMID- 35441939
OWN - NLM
STAT- MEDLINE
DCOM- 20220929
LR  - 20220929
IS  - 1573-4978 (Electronic)
IS  - 0301-4851 (Linking)
VI  - 49
IP  - 10
DP  - 2022 Oct
TI  - The role of nicotinamide mononucleotide (NMN) in anti-aging, longevity, and its 
      potential for treating chronic conditions.
PG  - 9737-9748
LID - 10.1007/s11033-022-07459-1 [doi]
AB  - Biosynthesis and regulation of nicotinamide adenine dinucleotide (NAD(+)) has 
      recently gained a lot of attention. A systemic decline in NAD(+) across many 
      tissues is associated with all the hallmarks of aging. NAD(+) can affect a 
      variety of cellular processes, including metabolic pathways, DNA repair, and 
      immune cell activity, both directly and indirectly. These cellular processes play 
      a vital role in maintaining homeostasis, but as people get older, their tissue 
      and cellular NAD(+) levels decrease, and this drop in NAD(+) levels has been 
      connected to a number of age-related disorders. By restoring NAD(+) levels, 
      several of these age-related disorders can be delayed or even reversed. Some of 
      the new studies conducted in mice and humans have targeted the NAD(+) metabolism 
      with NAD(+) intermediates. Of these, nicotinamide mononucleotide (NMN) has been 
      shown to offer great therapeutic potential with promising results in age-related 
      chronic conditions such as diabetes, cardiovascular issues, cognitive impairment, 
      and many others. Further, human interventions are required to study the long-term 
      effects of supplementing NMN with varying doses. The paper focuses on reviewing 
      the importance of NAD(+) on human aging and survival, biosynthesis of NAD(+) from 
      its precursors, key clinical trial findings, and the role of NMN on various 
      health conditions.
CI  - © 2022. The Author(s), under exclusive licence to Springer Nature B.V.
FAU - Soma, Mounica
AU  - Soma M
AUID- ORCID: 0000-0002-3232-0290
AD  - Nebraska Medicine, Omaha, NE, USA. msoma@nebraskamed.com.
FAU - Lalam, Satya Kumar
AU  - Lalam SK
AD  - University of Nebraska Medical Center, Omaha, NE, USA.
LA  - eng
PT  - Journal Article
PT  - Review
DEP - 20220420
PL  - Netherlands
TA  - Mol Biol Rep
JT  - Molecular biology reports
JID - 0403234
RN  - 0U46U6E8UK (NAD)
RN  - 1094-61-7 (Nicotinamide Mononucleotide)
SB  - IM
MH  - Aging/metabolism
MH  - Animals
MH  - Chronic Disease
MH  - Humans
MH  - Longevity
MH  - Mice
MH  - *NAD/metabolism
MH  - *Nicotinamide Mononucleotide/metabolism/pharmacology/therapeutic use
OTO - NOTNLM
OT  - Age-related disorders
OT  - Anti-aging
OT  - NAD+
OT  - NMN
OT  - Nicotinamide adenine dinucleotide
OT  - Nicotinamide mononucleotide
OT  - Therapeutic potential
EDAT- 2022/04/21 06:00
MHDA- 2022/09/30 06:00
CRDT- 2022/04/20 12:06
PHST- 2022/02/11 00:00 [received]
PHST- 2022/04/06 00:00 [accepted]
PHST- 2022/04/21 06:00 [pubmed]
PHST- 2022/09/30 06:00 [medline]
PHST- 2022/04/20 12:06 [entrez]
AID - 10.1007/s11033-022-07459-1 [pii]
AID - 10.1007/s11033-022-07459-1 [doi]
PST - ppublish
SO  - Mol Biol Rep. 2022 Oct;49(10):9737-9748. doi: 10.1007/s11033-022-07459-1. Epub 
      2022 Apr 20.

PMID- 36170369
OWN - NLM
STAT- MEDLINE
DCOM- 20220930
LR  - 20221112
IS  - 2375-2548 (Electronic)
IS  - 2375-2548 (Linking)
VI  - 8
IP  - 39
DP  - 2022 Sep 30
TI  - Neurons burdened by DNA double-strand breaks incite microglia activation through 
      antiviral-like signaling in neurodegeneration.
PG  - eabo4662
LID - 10.1126/sciadv.abo4662 [doi]
LID - eabo4662
AB  - DNA double-strand breaks (DSBs) are linked to neurodegeneration and senescence. 
      However, it is not clear how DSB-bearing neurons influence neuroinflammation 
      associated with neurodegeneration. Here, we characterize DSB-bearing neurons from 
      the CK-p25 mouse model of neurodegeneration using single-nucleus, bulk, and 
      spatial transcriptomic techniques. DSB-bearing neurons enter a late-stage DNA 
      damage response marked by nuclear factor κB (NFκB)-activated senescent and 
      antiviral immune pathways. In humans, Alzheimer's disease pathology is closely 
      associated with immune activation in excitatory neurons. Spatial transcriptomics 
      reveal that regions of CK-p25 brain tissue dense with DSB-bearing neurons harbor 
      signatures of inflammatory microglia, which is ameliorated by NFκB knockdown in 
      neurons. Inhibition of NFκB in DSB-bearing neurons also reduces microglia 
      activation in organotypic mouse brain slice culture. In conclusion, DSBs activate 
      immune pathways in neurons, which in turn adopt a senescence-associated secretory 
      phenotype to elicit microglia activation. These findings highlight a previously 
      unidentified role for neurons in the mechanism of disease-associated 
      neuroinflammation.
FAU - Welch, Gwyneth M
AU  - Welch GM
AUID- ORCID: 0000-0003-1635-1190
AD  - Picower Institute for Learning and Memory, Massachusetts Institute of Technology, 
      Cambridge, MA, USA.
AD  - Department of Brain and Cognitive Sciences, Massachusetts Institute of 
      Technology, Cambridge, MA, USA.
FAU - Boix, Carles A
AU  - Boix CA
AUID- ORCID: 0000-0001-9212-856X
AD  - Computer Science and Artificial Intelligence Laboratory, Massachusetts Institute 
      of Technology, Cambridge, MA, USA.
FAU - Schmauch, Eloi
AU  - Schmauch E
AUID- ORCID: 0000-0002-2123-8777
AD  - Computer Science and Artificial Intelligence Laboratory, Massachusetts Institute 
      of Technology, Cambridge, MA, USA.
AD  - Broad Institute of Harvard and MIT, Cambridge, MA, USA.
AD  - A.I. Virtanen Institute for Molecular Sciences, University of Eastern Finland, 
      Kuopio, Finland.
FAU - Davila-Velderrain, Jose
AU  - Davila-Velderrain J
AUID- ORCID: 0000-0003-0271-6267
AD  - Computer Science and Artificial Intelligence Laboratory, Massachusetts Institute 
      of Technology, Cambridge, MA, USA.
FAU - Victor, Matheus B
AU  - Victor MB
AUID- ORCID: 0000-0003-4364-4028
AD  - Picower Institute for Learning and Memory, Massachusetts Institute of Technology, 
      Cambridge, MA, USA.
AD  - Department of Brain and Cognitive Sciences, Massachusetts Institute of 
      Technology, Cambridge, MA, USA.
FAU - Dileep, Vishnu
AU  - Dileep V
AUID- ORCID: 0000-0001-9181-2191
AD  - Picower Institute for Learning and Memory, Massachusetts Institute of Technology, 
      Cambridge, MA, USA.
AD  - Department of Brain and Cognitive Sciences, Massachusetts Institute of 
      Technology, Cambridge, MA, USA.
FAU - Bozzelli, P Lorenzo
AU  - Bozzelli PL
AUID- ORCID: 0000-0002-3760-521X
AD  - Picower Institute for Learning and Memory, Massachusetts Institute of Technology, 
      Cambridge, MA, USA.
AD  - Department of Brain and Cognitive Sciences, Massachusetts Institute of 
      Technology, Cambridge, MA, USA.
FAU - Su, Qiao
AU  - Su Q
AUID- ORCID: 0000-0002-7882-6182
AD  - Departments of Computational Biology and Biology and Neuroscience Institute, 
      Carnegie Mellon University, Pittsburgh, PA, USA.
FAU - Cheng, Jemmie D
AU  - Cheng JD
AD  - Picower Institute for Learning and Memory, Massachusetts Institute of Technology, 
      Cambridge, MA, USA.
AD  - Department of Brain and Cognitive Sciences, Massachusetts Institute of 
      Technology, Cambridge, MA, USA.
FAU - Lee, Audrey
AU  - Lee A
AD  - Picower Institute for Learning and Memory, Massachusetts Institute of Technology, 
      Cambridge, MA, USA.
AD  - Department of Brain and Cognitive Sciences, Massachusetts Institute of 
      Technology, Cambridge, MA, USA.
FAU - Leary, Noelle S
AU  - Leary NS
AD  - Picower Institute for Learning and Memory, Massachusetts Institute of Technology, 
      Cambridge, MA, USA.
AD  - Department of Brain and Cognitive Sciences, Massachusetts Institute of 
      Technology, Cambridge, MA, USA.
FAU - Pfenning, Andreas R
AU  - Pfenning AR
AUID- ORCID: 0000-0002-3447-9801
AD  - Departments of Computational Biology and Biology and Neuroscience Institute, 
      Carnegie Mellon University, Pittsburgh, PA, USA.
FAU - Kellis, Manolis
AU  - Kellis M
AUID- ORCID: 0000-0001-7113-9630
AD  - Computer Science and Artificial Intelligence Laboratory, Massachusetts Institute 
      of Technology, Cambridge, MA, USA.
AD  - Broad Institute of Harvard and MIT, Cambridge, MA, USA.
FAU - Tsai, Li-Huei
AU  - Tsai LH
AUID- ORCID: 0000-0003-1262-0592
AD  - Picower Institute for Learning and Memory, Massachusetts Institute of Technology, 
      Cambridge, MA, USA.
AD  - Department of Brain and Cognitive Sciences, Massachusetts Institute of 
      Technology, Cambridge, MA, USA.
AD  - Broad Institute of Harvard and MIT, Cambridge, MA, USA.
LA  - eng
GR  - T32 GM087237/GM/NIGMS NIH HHS/United States
PT  - Journal Article
DEP - 20220928
PL  - United States
TA  - Sci Adv
JT  - Science advances
JID - 101653440
RN  - 0 (Antiviral Agents)
RN  - 0 (NF-kappa B)
RN  - 9007-49-2 (DNA)
SB  - IM
MH  - Animals
MH  - Antiviral Agents/metabolism
MH  - DNA/metabolism
MH  - *DNA Breaks, Double-Stranded
MH  - Humans
MH  - Mice
MH  - *Microglia/metabolism
MH  - NF-kappa B/metabolism
MH  - Neurons/metabolism
PMC - PMC9519048
EDAT- 2022/09/29 06:00
MHDA- 2022/10/01 06:00
CRDT- 2022/09/28 14:05
PHST- 2022/09/28 14:05 [entrez]
PHST- 2022/09/29 06:00 [pubmed]
PHST- 2022/10/01 06:00 [medline]
AID - abo4662 [pii]
AID - 10.1126/sciadv.abo4662 [doi]
PST - ppublish
SO  - Sci Adv. 2022 Sep 30;8(39):eabo4662. doi: 10.1126/sciadv.abo4662. Epub 2022 Sep 
      28.

PMID- 36231003
OWN - NLM
STAT- MEDLINE
DCOM- 20221017
LR  - 20221130
IS  - 2073-4409 (Electronic)
IS  - 2073-4409 (Linking)
VI  - 11
IP  - 19
DP  - 2022 Sep 28
TI  - Glucose 6-P Dehydrogenase-An Antioxidant Enzyme with Regulatory Functions in 
      Skeletal Muscle during Exercise.
LID - 10.3390/cells11193041 [doi]
LID - 3041
AB  - Hypomorphic Glucose 6-P dehydrogenase (G6PD) alleles, which cause G6PD 
      deficiency, affect around one in twenty people worldwide. The high incidence of 
      G6PD deficiency may reflect an evolutionary adaptation to the widespread 
      prevalence of malaria, as G6PD-deficient red blood cells (RBCs) are hostile to 
      the malaria parasites that infect humans. Although medical interest in this 
      enzyme deficiency has been mainly focused on RBCs, more recent evidence suggests 
      that there are broader implications for G6PD deficiency in health, including in 
      skeletal muscle diseases. G6PD catalyzes the rate-limiting step in the pentose 
      phosphate pathway (PPP), which provides the precursors of nucleotide synthesis 
      for DNA replication as well as reduced nicotinamide adenine dinucleotide 
      phosphate (NADPH). NADPH is involved in the detoxification of cellular reactive 
      oxygen species (ROS) and de novo lipid synthesis. An association between 
      increased PPP activity and the stimulation of cell growth has been reported in 
      different tissues including the skeletal muscle, liver, and kidney. PPP activity 
      is increased in skeletal muscle during embryogenesis, denervation, ischemia, 
      mechanical overload, the injection of myonecrotic agents, and physical exercise. 
      In fact, the highest relative increase in the activity of skeletal muscle enzymes 
      after one bout of exhaustive exercise is that of G6PD, suggesting that the 
      activation of the PPP occurs in skeletal muscle to provide substrates for muscle 
      repair. The age-associated loss in muscle mass and strength leads to a decrease 
      in G6PD activity and protein content in skeletal muscle. G6PD overexpression in 
      Drosophila Melanogaster and mice protects against metabolic stress, oxidative 
      damage, and age-associated functional decline, and results in an extended median 
      lifespan. This review discusses whether the well-known positive effects of 
      exercise training in skeletal muscle are mediated through an increase in G6PD.
FAU - García-Domínguez, Esther
AU  - García-Domínguez E
AUID- ORCID: 0000-0001-6276-4944
AD  - Freshage Research Group, Department of Physiology, Faculty of Medicine, 
      University of Valencia and CIBERFES, Fundación Investigación Hospital Clínico 
      Universitario/INCLIVA, 46010 Valencia, Spain.
FAU - Carretero, Aitor
AU  - Carretero A
AUID- ORCID: 0000-0002-0585-9565
AD  - Freshage Research Group, Department of Physiology, Faculty of Medicine, 
      University of Valencia and CIBERFES, Fundación Investigación Hospital Clínico 
      Universitario/INCLIVA, 46010 Valencia, Spain.
FAU - Viña-Almunia, Aurora
AU  - Viña-Almunia A
AD  - Centro de Salud San Isidro, Consorcio Hospital General Universitario de Valencia, 
      46014 Valencia, Spain.
FAU - Domenech-Fernandez, Julio
AU  - Domenech-Fernandez J
AUID- ORCID: 0000-0001-9488-8159
AD  - Health Care Department Arnau-Lliria, Servicio de Cirugía Ortopédica y 
      Traumatología, Hospital Arnau de Vilanova y Hospital de Liria, 46015 Valencia, 
      Spain.
FAU - Olaso-Gonzalez, Gloria
AU  - Olaso-Gonzalez G
AUID- ORCID: 0000-0002-3138-3513
AD  - Freshage Research Group, Department of Physiology, Faculty of Medicine, 
      University of Valencia and CIBERFES, Fundación Investigación Hospital Clínico 
      Universitario/INCLIVA, 46010 Valencia, Spain.
FAU - Viña, Jose
AU  - Viña J
AUID- ORCID: 0000-0001-9709-0089
AD  - Freshage Research Group, Department of Physiology, Faculty of Medicine, 
      University of Valencia and CIBERFES, Fundación Investigación Hospital Clínico 
      Universitario/INCLIVA, 46010 Valencia, Spain.
FAU - Gomez-Cabrera, Mari Carmen
AU  - Gomez-Cabrera MC
AUID- ORCID: 0000-0003-4000-1684
AD  - Freshage Research Group, Department of Physiology, Faculty of Medicine, 
      University of Valencia and CIBERFES, Fundación Investigación Hospital Clínico 
      Universitario/INCLIVA, 46010 Valencia, Spain.
LA  - eng
PT  - Journal Article
PT  - Research Support, Non-U.S. Gov't
PT  - Review
DEP - 20220928
PL  - Switzerland
TA  - Cells
JT  - Cells
JID - 101600052
RN  - 0 (Antioxidants)
RN  - 0 (Lipids)
RN  - 0 (Reactive Oxygen Species)
RN  - 53-59-8 (NADP)
RN  - EC 1.1.1.47 (Glucose 1-Dehydrogenase)
RN  - EC 1.1.1.49 (Glucosephosphate Dehydrogenase)
RN  - IY9XDZ35W2 (Glucose)
SB  - IM
MH  - Animals
MH  - Antioxidants
MH  - Drosophila melanogaster/metabolism
MH  - Glucose
MH  - Glucose 1-Dehydrogenase
MH  - Glucosephosphate Dehydrogenase/genetics
MH  - *Glucosephosphate Dehydrogenase Deficiency
MH  - Humans
MH  - Lipids
MH  - *Malaria
MH  - Mice
MH  - Muscle, Skeletal/metabolism
MH  - NADP/metabolism
MH  - Reactive Oxygen Species
PMC - PMC9563910
OTO - NOTNLM
OT  - G6PD
OT  - NADPH
OT  - aging
OT  - pentose phosphate pathway
OT  - physical training
OT  - skeletal muscle
COIS- The authors have no conflict of interest to declare.
EDAT- 2022/10/15 06:00
MHDA- 2022/10/18 06:00
CRDT- 2022/10/14 01:54
PHST- 2022/07/11 00:00 [received]
PHST- 2022/09/21 00:00 [revised]
PHST- 2022/09/23 00:00 [accepted]
PHST- 2022/10/14 01:54 [entrez]
PHST- 2022/10/15 06:00 [pubmed]
PHST- 2022/10/18 06:00 [medline]
AID - cells11193041 [pii]
AID - cells-11-03041 [pii]
AID - 10.3390/cells11193041 [doi]
PST - epublish
SO  - Cells. 2022 Sep 28;11(19):3041. doi: 10.3390/cells11193041.

PMID- 36234931
OWN - NLM
STAT- MEDLINE
DCOM- 20221017
LR  - 20221019
IS  - 1420-3049 (Electronic)
IS  - 1420-3049 (Linking)
VI  - 27
IP  - 19
DP  - 2022 Sep 27
TI  - Protective Effects of Orange Sweet Pepper Juices Prepared by High-Speed Blender 
      and Low-Speed Masticating Juicer against UVB-induced Skin Damage in SKH-1 
      Hairless Mice.
LID - 10.3390/molecules27196394 [doi]
LID - 6394
AB  - Sweet pepper fruits (Capsicum annuum L.) contain various nutrients and 
      phytochemicals that enhance human health and prevent the pathogenesis of certain 
      diseases. Here, we report that oral administration of orange sweet pepper juices 
      prepared by a high-speed blender and low-speed masticating juicer reduces 
      UVB-induced skin damage in SKH-1 hairless mice. Sweet pepper juices reduced 
      UVB-induced skin photoaging by the regulation of genes involved in dermal matrix 
      production and maintenance such as collagen type I α 1 and matrix 
      metalloproteinase-2, 3, 9. Administration of sweet pepper juices also restored 
      total collagen levels in UVB-exposed mice. In addition, sweet pepper juices 
      downregulated the expression of pro-inflammatory proteins such as 
      cyclooxygenase-2, interleukin (IL)-1β, IL-17, and IL-23, which was likely via 
      inhibiting the NF-κB pathway. Moreover, primary antioxidant enzymes in the skin 
      were enhanced by oral supplementation of sweet pepper juices, as evidenced by 
      increased expression of catalase, glutathione peroxidase, and superoxide 
      dismutase-2. Immunohistochemical staining showed that sweet pepper juices reduced 
      UVB-induced DNA damage by preventing 8-OHdG formation. These results suggest that 
      sweet pepper juices may offer a protective effect against photoaging by 
      inhibiting the breakdown of dermal matrix, inflammatory response, and DNA damage 
      as well as enhancing antioxidant defense, which leads to an overall reduction in 
      skin damage.
FAU - Truong, Van-Long
AU  - Truong VL
AD  - Food and Bio-Industry Research Institute, School of Food Science and 
      Biotechnology, College of Agriculture and Life Sciences, Kyungpook National 
      University, Daegu 41566, Korea.
FAU - Rarison, Razanamanana H G
AU  - Rarison RHG
AD  - Food and Bio-Industry Research Institute, School of Food Science and 
      Biotechnology, College of Agriculture and Life Sciences, Kyungpook National 
      University, Daegu 41566, Korea.
FAU - Jeong, Woo-Sik
AU  - Jeong WS
AUID- ORCID: 0000-0002-7717-3626
AD  - Food and Bio-Industry Research Institute, School of Food Science and 
      Biotechnology, College of Agriculture and Life Sciences, Kyungpook National 
      University, Daegu 41566, Korea.
LA  - eng
PT  - Journal Article
DEP - 20220927
PL  - Switzerland
TA  - Molecules
JT  - Molecules (Basel, Switzerland)
JID - 100964009
RN  - 0 (Antioxidants)
RN  - 0 (Collagen Type I)
RN  - 0 (Interleukin-17)
RN  - 0 (Interleukin-23)
RN  - 0 (NF-kappa B)
RN  - 0 (Phytochemicals)
RN  - EC 1.11.1.6 (Catalase)
RN  - EC 1.11.1.9 (Glutathione Peroxidase)
RN  - EC 1.14.99.1 (Cyclooxygenase 2)
RN  - EC 3.4.24.24 (Matrix Metalloproteinase 2)
SB  - IM
MH  - Animals
MH  - Antioxidants/pharmacology
MH  - *Capsicum/metabolism
MH  - Catalase
MH  - Collagen Type I
MH  - Cyclooxygenase 2
MH  - Glutathione Peroxidase
MH  - Humans
MH  - Interleukin-17
MH  - Interleukin-23
MH  - Matrix Metalloproteinase 2
MH  - Mice
MH  - Mice, Hairless
MH  - NF-kappa B/metabolism
MH  - Phytochemicals
MH  - Skin/metabolism
MH  - *Skin Aging
MH  - Ultraviolet Rays/adverse effects
PMC - PMC9572457
OTO - NOTNLM
OT  - UVB radiation
OT  - high-speed blender
OT  - low-speed masticating juicer
OT  - skin health
OT  - sweet pepper juice
COIS- The authors declare no conflict of interest.
EDAT- 2022/10/15 06:00
MHDA- 2022/10/18 06:00
CRDT- 2022/10/14 02:26
PHST- 2022/08/10 00:00 [received]
PHST- 2022/09/21 00:00 [revised]
PHST- 2022/09/25 00:00 [accepted]
PHST- 2022/10/14 02:26 [entrez]
PHST- 2022/10/15 06:00 [pubmed]
PHST- 2022/10/18 06:00 [medline]
AID - molecules27196394 [pii]
AID - molecules-27-06394 [pii]
AID - 10.3390/molecules27196394 [doi]
PST - epublish
SO  - Molecules. 2022 Sep 27;27(19):6394. doi: 10.3390/molecules27196394.

PMID- 36166083
OWN - NLM
STAT- Publisher
LR  - 20220927
IS  - 1432-0711 (Electronic)
IS  - 0932-0067 (Linking)
DP  - 2022 Sep 27
TI  - Effects of chemotherapy on ovaries of pregnant mice.
LID - 10.1007/s00404-022-06793-w [doi]
AB  - PURPOSE: It is unknown if future fertility is compromised by the administration 
      of chemotherapy during pregnancy. The aim of this study was to identify if 
      chemotherapy affects the maternal ovaries during pregnancy and whether these 
      effects depend on type of chemotherapy and duration of exposure. METHODS: 
      Pregnant 8-week-old female BL6 mice were exposed to 6 different single 
      chemotherapeutic agents (carboplatin, cisplatin, paclitaxel, epirubicin, 
      doxorubicin, or cyclophosphamide) or saline at gestational day (GD) 13.5. The 
      mice were sacrificed at GD 15.5 or GD 18.5. Ovaries were assessed by 
      histopathology and immunohistochemistry. Follicle count was determined per 
      follicle stage and per treatment modality. RESULTS: Maternal ovarian damage was 
      demonstrated by the presence of apoptosis and necrosis in preantral follicles. 
      The extent of this damage depends upon type of chemotherapy and duration of 
      exposure (2 or 5 days). After short exposure, 81% of ovaries showed 
      histopathologic signs of damage compared to 36% after long exposure, which might 
      suggest a transient effect. Loss of primordial follicles (PMFs) was observed 
      after both short and long exposure, with a reduction of more than 70%. Evidence 
      of DNA damage, as demonstrated by phospho-H2AX expression, was present in 23% 
      (range 0-89%) of PMFs exposed to chemotherapy, but only in the short exposure 
      group. Overall, the least damage was seen after administration of paclitaxel. 
      CONCLUSION: Despite physiological ovarian function suppression during gestation, 
      chemotherapy-induced damage of the ovaries occurs in pregnant mouse models, 
      potentially affecting future fertility.
CI  - © 2022. The Author(s), under exclusive licence to Springer-Verlag GmbH Germany, 
      part of Springer Nature.
FAU - Schuurman, Teska
AU  - Schuurman T
AUID- ORCID: 0000-0001-8540-2030
AD  - Department of Gynecologic Oncology, Netherlands Cancer Institute, Antoni Van 
      Leeuwenhoek, Amsterdam, The Netherlands.
FAU - Song, Ji-Ying
AU  - Song JY
AUID- ORCID: 0000-0002-6296-1996
AD  - Department of Experimental Animal Pathology, Netherlands Cancer Institute, 
      Amsterdam, The Netherlands.
FAU - Wolters, Vera
AU  - Wolters V
AUID- ORCID: 0000-0002-0169-3262
AD  - Department of Gynecologic Oncology, Netherlands Cancer Institute, Antoni Van 
      Leeuwenhoek, Amsterdam, The Netherlands.
FAU - van de Ven, Marieke
AU  - van de Ven M
AUID- ORCID: 0000-0001-6779-9353
AD  - Mouse Clinic for Cancer and Aging (MCCA), Preclinical Intervention Unit, 
      Netherlands Cancer Institute, Amsterdam, The Netherlands.
FAU - van Trommel, Nienke
AU  - van Trommel N
AUID- ORCID: 0000-0003-3656-947X
AD  - Department of Gynecologic Oncology, Netherlands Cancer Institute, Antoni Van 
      Leeuwenhoek, Amsterdam, The Netherlands.
FAU - Beerendonk, Ina
AU  - Beerendonk I
AUID- ORCID: 0000-0003-3179-3763
AD  - Department of Obstetrics and Gynecology, Radboud University Medical Center, 
      Nijmegen, The Netherlands.
FAU - Amant, Frédéric
AU  - Amant F
AUID- ORCID: 0000-0002-5452-4905
AD  - Department of Gynecologic Oncology, Netherlands Cancer Institute, Antoni Van 
      Leeuwenhoek, Amsterdam, The Netherlands.
AD  - Department of Gynecologic Oncology, UZ Leuven, Leuven, Belgium.
FAU - Lok, Christianne
AU  - Lok C
AUID- ORCID: 0000-0001-8693-7299
AD  - Department of Gynecologic Oncology, Netherlands Cancer Institute, Antoni Van 
      Leeuwenhoek, Amsterdam, The Netherlands. c.lok@nki.nl.
LA  - eng
PT  - Journal Article
DEP - 20220927
PL  - Germany
TA  - Arch Gynecol Obstet
JT  - Archives of gynecology and obstetrics
JID - 8710213
SB  - IM
OTO - NOTNLM
OT  - Cancer in pregnancy
OT  - Chemotherapy
OT  - Fertility
OT  - Ovarian follicles
EDAT- 2022/09/28 06:00
MHDA- 2022/09/28 06:00
CRDT- 2022/09/27 11:56
PHST- 2022/05/22 00:00 [received]
PHST- 2022/09/09 00:00 [accepted]
PHST- 2022/09/27 11:56 [entrez]
PHST- 2022/09/28 06:00 [pubmed]
PHST- 2022/09/28 06:00 [medline]
AID - 10.1007/s00404-022-06793-w [pii]
AID - 10.1007/s00404-022-06793-w [doi]
PST - aheadofprint
SO  - Arch Gynecol Obstet. 2022 Sep 27. doi: 10.1007/s00404-022-06793-w.

PMID- 36185477
OWN - NLM
STAT- PubMed-not-MEDLINE
LR  - 20221004
IS  - 1663-4365 (Print)
IS  - 1663-4365 (Electronic)
IS  - 1663-4365 (Linking)
VI  - 14
DP  - 2022
TI  - Nicotinamide adenine dinucleotide supplementation drives gut microbiota variation 
      in Alzheimer's mouse model.
PG  - 993615
LID - 10.3389/fnagi.2022.993615 [doi]
LID - 993615
AB  - Alzheimer's disease (AD) is the most common neurodegenerative disease. Growing 
      evidence suggests an important role for gut dysbiosis and gut microbiota-host 
      interactions in aging and neurodegeneration. Our previous works have demonstrated 
      that supplementation with the nicotinamide adenine dinucleotide (NAD(+)) 
      precursor, nicotinamide riboside (NR), reduced the brain features of AD, 
      including neuroinflammation, deoxyribonucleic acid (DNA) damage, synaptic 
      dysfunction, and cognitive impairment. However, the impact of NR administration 
      on the intestinal microbiota of AD remains unknown. In this study, we 
      investigated the relationship between gut microbiota and NR treatment in APP/PS1 
      transgenic (AD) mice. Compared with wild type (WT) mice, the gut microbiota 
      diversity in AD mice was lower and the microbiota composition and enterotype were 
      significantly different. Moreover, there were gender differences in gut 
      microbiome between female and male AD mice. After supplementation with NR for 8 
      weeks, the decreased diversity and perturbated microbial compositions were 
      normalized in AD mice. This included the species Oscillospira, Butyricicoccus, 
      Desulfovibrio, Bifidobacterium, Olsenella, Adlercreutzia, Bacteroides, 
      Akkermansia, and Lactobacillus. Our results indicate an interplay between NR and 
      host-microbiota in APP/PS1 mice, suggesting that the effect of NR on gut 
      dysbiosis may be an important component in its therapeutic functions in AD.
CI  - Copyright © 2022 Chu, Hou, Meng, Croteau, Wei, De, Becker and Bohr.
FAU - Chu, Xixia
AU  - Chu X
AD  - DNA Repair Section, National Institute on Aging, Baltimore, MD, United States.
FAU - Hou, Yujun
AU  - Hou Y
AD  - DNA Repair Section, National Institute on Aging, Baltimore, MD, United States.
AD  - Institute for Regenerative Medicine, Shanghai East Hospital, Shanghai Key 
      Laboratory of Signaling and Disease Research, Frontier Science Center for Stem 
      Cell Research, School of Life Sciences and Technology, Tongji University, 
      Shanghai, China.
FAU - Meng, Qiong
AU  - Meng Q
AD  - Laboratory of Genetics and Genomics, National Institute on Aging, Baltimore, MD, 
      United States.
FAU - Croteau, Deborah L
AU  - Croteau DL
AD  - DNA Repair Section, National Institute on Aging, Baltimore, MD, United States.
AD  - Laboratory of Genetics and Genomics, National Institute on Aging, Baltimore, MD, 
      United States.
FAU - Wei, Yong
AU  - Wei Y
AD  - DNA Repair Section, National Institute on Aging, Baltimore, MD, United States.
FAU - De, Supriyo
AU  - De S
AD  - Laboratory of Genetics and Genomics, National Institute on Aging, Baltimore, MD, 
      United States.
FAU - Becker, Kevin G
AU  - Becker KG
AD  - Laboratory of Genetics and Genomics, National Institute on Aging, Baltimore, MD, 
      United States.
FAU - Bohr, Vilhelm A
AU  - Bohr VA
AD  - DNA Repair Section, National Institute on Aging, Baltimore, MD, United States.
LA  - eng
PT  - Journal Article
DEP - 20220915
PL  - Switzerland
TA  - Front Aging Neurosci
JT  - Frontiers in aging neuroscience
JID - 101525824
PMC - PMC9520302
OTO - NOTNLM
OT  - APP/PS1 transgenic mice
OT  - Alzheimer’s disease
OT  - aging
OT  - gut microbiome
OT  - neuroinflammation
OT  - nicotinamide riboside
COIS- Author VB had a CRADA agreement with Chromadex, Inc. but receives no personal 
      financial benefit. The remaining authors declare that the research was conducted 
      in the absence of any commercial or financial relationships that could be 
      construed as a potential conflict of interest.
EDAT- 2022/10/04 06:00
MHDA- 2022/10/04 06:01
CRDT- 2022/10/03 04:20
PHST- 2022/07/13 00:00 [received]
PHST- 2022/08/22 00:00 [accepted]
PHST- 2022/10/03 04:20 [entrez]
PHST- 2022/10/04 06:00 [pubmed]
PHST- 2022/10/04 06:01 [medline]
AID - 10.3389/fnagi.2022.993615 [doi]
PST - epublish
SO  - Front Aging Neurosci. 2022 Sep 15;14:993615. doi: 10.3389/fnagi.2022.993615. 
      eCollection 2022.

PMID- 35944844
OWN - NLM
STAT- MEDLINE
DCOM- 20220928
LR  - 20221220
IS  - 1535-9484 (Electronic)
IS  - 1535-9476 (Print)
IS  - 1535-9476 (Linking)
VI  - 21
IP  - 9
DP  - 2022 Sep
TI  - Temporal and Sex-Linked Protein Expression Dynamics in a Familial Model of 
      Alzheimer's Disease.
PG  - 100280
LID - S1535-9476(22)00088-3 [pii]
LID - 10.1016/j.mcpro.2022.100280 [doi]
LID - 100280
AB  - Mouse models of Alzheimer's disease (AD) show progression through stages 
      reflective of human pathology. Proteomics identification of temporal and 
      sex-linked factors driving AD-related pathways can be used to dissect initiating 
      and propagating events of AD stages to develop biomarkers or design 
      interventions. In the present study, we conducted label-free proteome 
      measurements of mouse hippocampus tissue with variables of time (3, 6, and 9 
      months), genetic background (5XFAD versus WT), and sex (equal males and females). 
      These time points are associated with well-defined phenotypes with respect to the 
      following: Aβ42 plaque deposition, memory deficits, and neuronal loss, allowing 
      correlation of proteome-based molecular signatures with the mouse model stages. 
      Our data show 5XFAD mice exhibit increases in known human AD biomarkers as 
      amyloid-beta peptide, APOE, GFAP, and ITM2B are upregulated across all time 
      points/stages. At the same time, 23 proteins are here newly associated with 
      Alzheimer's pathology as they are also dysregulated in 5XFAD mice. At a pathways 
      level, the 5XFAD-specific upregulated proteins are significantly enriched for DNA 
      damage and stress-induced senescence at 3-month only, while at 6-month, the 
      AD-specific proteome signature is altered and significantly enriched for membrane 
      trafficking and vesicle-mediated transport protein annotations. By 9-month, 
      AD-specific dysregulation is also characterized by significant neuroinflammation 
      with innate immune system, platelet activation, and hyper-reactive 
      astrocyte-related enrichments. Aside from these temporal changes, analysis of 
      sex-linked differences in proteome signatures uncovered novel sex and 
      AD-associated proteins. Pathway analysis revealed sex-linked differences in the 
      5XFAD model to be involved in the regulation of well-known human AD-related 
      processes of amyloid fibril formation, wound healing, lysosome biogenesis, and 
      DNA damage. Verification of the discovery results by Western blot and parallel 
      reaction monitoring confirm the fundamental conclusions of the study and poise 
      the 5XFAD model for further use as a molecular tool for understanding AD.
CI  - Copyright © 2022 The Authors. Published by Elsevier Inc. All rights reserved.
FAU - Blasco Tavares Pereira Lopes, Filipa
AU  - Blasco Tavares Pereira Lopes F
AD  - Department of Nutrition, School of Medicine, Case Western Reserve University, 
      Cleveland, Ohio, USA; Center for Proteomics and Bioinformatics, School of 
      Medicine, Case Western Reserve University, Cleveland, Ohio, USA.
FAU - Schlatzer, Daniela
AU  - Schlatzer D
AD  - Department of Nutrition, School of Medicine, Case Western Reserve University, 
      Cleveland, Ohio, USA; Center for Proteomics and Bioinformatics, School of 
      Medicine, Case Western Reserve University, Cleveland, Ohio, USA.
FAU - Wang, Rihua
AU  - Wang R
AD  - Department of Physiology & Biophysics, School of Medicine, Case Western Reserve 
      University, Cleveland, Ohio, USA; Center for Mitochondrial Diseases, School of 
      Medicine, Case Western Reserve University, Cleveland, Ohio, USA.
FAU - Li, Xiaolin
AU  - Li X
AD  - Department of Nutrition, School of Medicine, Case Western Reserve University, 
      Cleveland, Ohio, USA; Center for Proteomics and Bioinformatics, School of 
      Medicine, Case Western Reserve University, Cleveland, Ohio, USA.
FAU - Feng, Emily
AU  - Feng E
AD  - Department of Nutrition, School of Medicine, Case Western Reserve University, 
      Cleveland, Ohio, USA; Center for Proteomics and Bioinformatics, School of 
      Medicine, Case Western Reserve University, Cleveland, Ohio, USA.
FAU - Koyutürk, Mehmet
AU  - Koyutürk M
AD  - Center for Proteomics and Bioinformatics, School of Medicine, Case Western 
      Reserve University, Cleveland, Ohio, USA; Department of Computer and Data 
      Sciences, Case School of Engineering, Case Western Reserve University, Cleveland, 
      Ohio, USA.
FAU - Qi, Xin
AU  - Qi X
AD  - Department of Physiology & Biophysics, School of Medicine, Case Western Reserve 
      University, Cleveland, Ohio, USA; Center for Mitochondrial Diseases, School of 
      Medicine, Case Western Reserve University, Cleveland, Ohio, USA.
FAU - Chance, Mark R
AU  - Chance MR
AD  - Department of Nutrition, School of Medicine, Case Western Reserve University, 
      Cleveland, Ohio, USA; Center for Proteomics and Bioinformatics, School of 
      Medicine, Case Western Reserve University, Cleveland, Ohio, USA. Electronic 
      address: mark.chance@case.edu.
LA  - eng
GR  - S10 OD028614/OD/NIH HHS/United States
GR  - R01 GM117208/GM/NIGMS NIH HHS/United States
GR  - S10 OD026882/OD/NIH HHS/United States
GR  - RF1 AG074346/AG/NIA NIH HHS/United States
GR  - R01 AG065240/AG/NIA NIH HHS/United States
GR  - R01 NS115903/NS/NINDS NIH HHS/United States
PT  - Journal Article
PT  - Research Support, N.I.H., Extramural
DEP - 20220806
PL  - United States
TA  - Mol Cell Proteomics
JT  - Molecular & cellular proteomics : MCP
JID - 101125647
RN  - 0 (Amyloid)
RN  - 0 (Amyloid beta-Peptides)
RN  - 0 (Apolipoproteins E)
RN  - 0 (Biomarkers)
RN  - 0 (Proteome)
SB  - IM
MH  - *Alzheimer Disease/metabolism
MH  - Amyloid
MH  - Amyloid beta-Peptides/metabolism
MH  - Animals
MH  - Apolipoproteins E/metabolism
MH  - Biomarkers
MH  - Disease Models, Animal
MH  - Female
MH  - Humans
MH  - Male
MH  - Mice
MH  - Mice, Transgenic
MH  - Proteome
PMC - PMC9483563
OTO - NOTNLM
OT  - 5XFAD
OT  - Alzheimer's Disease
OT  - Pathway analysis
OT  - Proteome
OT  - Sex differences
OT  - Temporal dynamics
COIS- Conflict of interest The authors declare no competing interests.
EDAT- 2022/08/10 06:00
MHDA- 2022/09/28 06:00
CRDT- 2022/08/09 19:36
PHST- 2021/12/14 00:00 [received]
PHST- 2022/07/27 00:00 [revised]
PHST- 2022/08/03 00:00 [accepted]
PHST- 2022/08/10 06:00 [pubmed]
PHST- 2022/09/28 06:00 [medline]
PHST- 2022/08/09 19:36 [entrez]
AID - S1535-9476(22)00088-3 [pii]
AID - 100280 [pii]
AID - 10.1016/j.mcpro.2022.100280 [doi]
PST - ppublish
SO  - Mol Cell Proteomics. 2022 Sep;21(9):100280. doi: 10.1016/j.mcpro.2022.100280. 
      Epub 2022 Aug 6.

PMID- 35872044
OWN - NLM
STAT- MEDLINE
DCOM- 20220816
LR  - 20220816
IS  - 1872-7786 (Electronic)
IS  - 0009-2797 (Linking)
VI  - 364
DP  - 2022 Sep 1
TI  - A novel glycosylated indolocarbazole derivative LCS1269 effectively inhibits 
      growth of human cancer cells in vitro and in vivo through driving of both 
      apoptosis and senescence by inducing of DNA damage and modulating of AKT/mTOR/S6K 
      and ERK pathways.
PG  - 110056
LID - S0009-2797(22)00261-7 [pii]
LID - 10.1016/j.cbi.2022.110056 [doi]
AB  - In recent decades, indolocarbazole glycosides containing sugar moieties have 
      attracted attention due to their diverse anti-tumor activities. In the present 
      study, a series of new indolo [2,3-a]pyrrolo [3,4-c]carbazole derivatives were 
      synthesized for the first time. First of all, we have shown that compound 6e 
      (LCS1269) had the most pronounced effect on inhibiting tumor growth in the 
      transferable solid and non-solid murine tumors as compared with other synthesized 
      indolocarbazole derivatives. The results of the in vivo nude mice xenoraft study 
      also confirmed that LCS1269 treatment strongly suppressed the growth of human 
      colon cancer SW620 xenografts. It is important to note that the antiproliferative 
      activity of LCS1269 against three human cancer cell lines (MCF-7, HCT-116 and 
      A549) was considerably higher than that against the non-tumor cell lines 
      (immortalized breast cells and normal embryonic fibroblasts). Furthermore, the 
      treatment of MCF-7, HCT-116 and A549 cells with LCS1269 caused the statistically 
      significant inhibition of anchorage-dependent and anchorage-independent colony 
      formation. We further revealed that LCS1269 treatment of investigated human 
      cancer cells resulted in the DNA damage and G2/M cell cycle arrest followed by 
      the decrease of mitochondrial membrane potential with subsequent initiation of 
      intrinsic apoptosis and the triggering of senescence via p53-dependent 
      mechanisms. In addition, our western blotting findings and molecular docking data 
      suppose that LCS1269 could at least partially attenuate cancer cells growth by 
      modulation of AKT/mTOR/S6K and ERK signaling pathways. Therefore, we concluded 
      that LCS1269 might be the promising compound for implementation and probable use 
      in the clinical practice.
CI  - Copyright © 2022 Elsevier B.V. All rights reserved.
FAU - Kalitin, Nikolay N
AU  - Kalitin NN
AD  - N.N. Blokhin National Medical Research Center of Oncology, 24 Kashirskoe Shosse, 
      115478, Moscow, Russia. Electronic address: f.oskolov@mail.ru.
FAU - Ektova, Lidia V
AU  - Ektova LV
AD  - N.N. Blokhin National Medical Research Center of Oncology, 24 Kashirskoe Shosse, 
      115478, Moscow, Russia.
FAU - Kostritsa, Natalia S
AU  - Kostritsa NS
AD  - M.V. Lomonosov Moscow State University, 1 Leninskiye Gory, 119234, Moscow, 
      Russia.
FAU - Sivirinova, Anastasia S
AU  - Sivirinova AS
AD  - M.V. Lomonosov Moscow State University, 1 Leninskiye Gory, 119234, Moscow, 
      Russia.
FAU - Kostarev, Alexander V
AU  - Kostarev AV
AD  - University of Tübingen, Geschwister-Scholl-Platz, 72074, Tübingen, Germany.
FAU - Smirnova, Galina B
AU  - Smirnova GB
AD  - N.N. Blokhin National Medical Research Center of Oncology, 24 Kashirskoe Shosse, 
      115478, Moscow, Russia.
FAU - Borisova, Yulia A
AU  - Borisova YA
AD  - N.N. Blokhin National Medical Research Center of Oncology, 24 Kashirskoe Shosse, 
      115478, Moscow, Russia.
FAU - Golubeva, Irina S
AU  - Golubeva IS
AD  - N.N. Blokhin National Medical Research Center of Oncology, 24 Kashirskoe Shosse, 
      115478, Moscow, Russia.
FAU - Ermolaeva, Elisaveta V
AU  - Ermolaeva EV
AD  - I.M. Sechenov First Moscow State Medical University, 8-2 Trubetskaya Street, 
      119991, Moscow, Russia.
FAU - Vergun, Maria A
AU  - Vergun MA
AD  - I.M. Sechenov First Moscow State Medical University, 8-2 Trubetskaya Street, 
      119991, Moscow, Russia.
FAU - Babaeva, Maria A
AU  - Babaeva MA
AD  - M.V. Lomonosov Moscow State University, 1 Leninskiye Gory, 119234, Moscow, 
      Russia.
FAU - Lushnikova, Anna A
AU  - Lushnikova AA
AD  - N.N. Blokhin National Medical Research Center of Oncology, 24 Kashirskoe Shosse, 
      115478, Moscow, Russia.
FAU - Karamysheva, Aida F
AU  - Karamysheva AF
AD  - N.N. Blokhin National Medical Research Center of Oncology, 24 Kashirskoe Shosse, 
      115478, Moscow, Russia.
LA  - eng
PT  - Journal Article
DEP - 20220721
PL  - Ireland
TA  - Chem Biol Interact
JT  - Chemico-biological interactions
JID - 0227276
RN  - 0 (Antineoplastic Agents)
RN  - 0 (Carbazoles)
RN  - 0 (Glycosides)
RN  - 0 (LCS1269)
RN  - EC 2.7.1.1 (MTOR protein, human)
RN  - EC 2.7.11.1 (Proto-Oncogene Proteins c-akt)
RN  - EC 2.7.11.1 (TOR Serine-Threonine Kinases)
SB  - IM
MH  - Animals
MH  - *Antineoplastic Agents/pharmacology
MH  - Apoptosis
MH  - Carbazoles/pharmacology
MH  - Cell Line, Tumor
MH  - Cell Proliferation
MH  - DNA Damage
MH  - Glycosides/pharmacology
MH  - Humans
MH  - MAP Kinase Signaling System
MH  - Mice
MH  - Mice, Nude
MH  - Molecular Docking Simulation
MH  - *Neoplasms
MH  - Proto-Oncogene Proteins c-akt/metabolism
MH  - TOR Serine-Threonine Kinases/metabolism
OTO - NOTNLM
OT  - Apoptosis
OT  - DNA damage
OT  - Glycosylated indolocarbazoles
OT  - LCS1269
OT  - Senescence
OT  - Signaling pathways
EDAT- 2022/07/26 06:00
MHDA- 2022/08/17 06:00
CRDT- 2022/07/25 01:47
PHST- 2022/03/14 00:00 [received]
PHST- 2022/06/21 00:00 [revised]
PHST- 2022/07/13 00:00 [accepted]
PHST- 2022/07/26 06:00 [pubmed]
PHST- 2022/08/17 06:00 [medline]
PHST- 2022/07/25 01:47 [entrez]
AID - S0009-2797(22)00261-7 [pii]
AID - 10.1016/j.cbi.2022.110056 [doi]
PST - ppublish
SO  - Chem Biol Interact. 2022 Sep 1;364:110056. doi: 10.1016/j.cbi.2022.110056. Epub 
      2022 Jul 21.

PMID- 35834822
OWN - NLM
STAT- MEDLINE
DCOM- 20220909
LR  - 20221019
IS  - 1938-5404 (Electronic)
IS  - 0033-7587 (Linking)
VI  - 198
IP  - 3
DP  - 2022 Sep 1
TI  - Quantifying Cellular Repair, Misrepair and Apoptosis Induced by Boron Ions, Gamma 
      Rays and PRIMA-1 Using the RHR Formulation.
PG  - 271-296
LID - 10.1667/RADE-22-00011.1 [doi]
AB  - The recent interaction cross-section-based formulation for radiation-induced 
      direct cellular inactivation, mild and severe sublethal damage, DNA-repair and 
      cell survival have been developed to accurately describe cellular repair, 
      misrepair and apoptosis in TP53 wild-type and mutant cells. The principal idea of 
      this new non-homologous repairable-homologous repairable (RHR) damage formulation 
      is to separately describe the mild damage that can be rapidly handled by the most 
      basic repair processes including the non-homologous end joining (NHEJ), and more 
      complex damage requiring longer repair times and high-fidelity homologous 
      recombination (HR) repair. Taking the interaction between these two key mammalian 
      DNA repair processes more accurately into account has significantly improved the 
      method as indicated in the original publication. Based on the principal 
      mechanisms of 7 repair and 8 misrepair processes presently derived, it has been 
      possible to quite accurately describe the probability that some of these repair 
      processes when unsuccessful can induce cellular apoptosis with increasing doses 
      of γrays, boron ions and PRIMA-1. Interestingly, for all LETs studied (≈0.3-160 
      eV/nm) the increase in apoptosis saturates when the cell survival reaches about 
      10% and the fraction of un-hit cells is well below the 1% level. It is shown that 
      most of the early cell kill for low-to-medium LETs are due to apoptosis since the 
      cell survival as well as the non-apoptotic cells agree very well at low doses and 
      other death processes dominate beyond D > 1 Gy. The low-dose apoptosis is due to 
      the fact that the full activation of the checkpoint kinases ATM and Chk2 requires 
      >8 and >18 DSBs per cell to phosphorylate p53 at serine 15 and 20. Therefore, DNA 
      repair is not fully activated until well after 1/2 Gy, and the cellular response 
      may be apoptotic by default before the low-dose hyper sensitivity (LDHS) is 
      replaced by an increased radiation tolerance as the DNA repair processes get 
      maximal efficiency. In effect, simultaneously explaining the LDHS and inverse 
      dose rate phenomena. The partial contributions by the eight newly derived 
      misrepair processes was determined so they together accurately described the 
      experimental apoptosis induction data for γ rays and boron ions. Through these 
      partial misrepair contributions it was possible to predict the apoptotic response 
      based solely on carefully analyzed cell survival data, demonstrating the 
      usefulness of an accurate DNA repair-based cell survival approach. The peak 
      relative biological effectiveness (RBE) of the boron ions was 3.5 at 160 eV/nm 
      whereas the analogous peak relative apoptotic effectiveness (RAE) was 3.4 but at 
      40 eV/nm indicating the clinical value of the lower LET light ions (15 ≤ LET ≤ 55 
      eV/nm, 2 ≤ Z ≤5) in therapeutic applications to maximize tumor apoptosis and 
      senescence. The new survival expressions were also applied on mouse embryonic 
      fibroblasts with key knocked-out repair genes, showing a good agreement between 
      the principal non-homologous and homologous repair terms and also a reasonable 
      prediction of the associated apoptotic induction. Finally, the formulation was 
      used to estimate the increase in DNA repair and apoptotic response in combination 
      with the mutant p53 reactivating compound PRIMA-1 and γ rays, indicating a 10-2 
      times increase in apoptosis with 5 µM of the compound reaching apoptosis levels 
      not far from peak apoptosis boron ions in a TP53 mutant cell line. To utilize 
      PRIMA-1 induced apoptosis and cellular sensitization for reactive oxygen species 
      (ROS), concomitant biologically optimized radiation therapy is proposed to 
      maximize the complication free tumor cure for the multitude of TP53 mutant tumors 
      seen in the clinic. The experimental data also indicated the clinically very 
      important high-absorbed dose ROS effect of PRIMA-1.
CI  - ©2022 by Radiation Research Society. All rights of reproduction in any form 
      reserved.
FAU - Brahme, Anders
AU  - Brahme A
AD  - Department of Oncology-Pathology, Karolinska Institutet, Stockholm, Sweden.
LA  - eng
PT  - Journal Article
PL  - United States
TA  - Radiat Res
JT  - Radiation research
JID - 0401245
RN  - 0 (Aza Compounds)
RN  - 0 (Bridged Bicyclo Compounds, Heterocyclic)
RN  - 0 (Ions)
RN  - 0 (Reactive Oxygen Species)
RN  - 0 (Tumor Suppressor Protein p53)
RN  - GHC34M30BG (2,2-bis(hydroxymethyl)-1-azabicyclo(2,2,2,)octan-3-one)
RN  - N9E3X5056Q (Boron)
SB  - IM
MH  - Animals
MH  - Apoptosis
MH  - Aza Compounds
MH  - Boron
MH  - Bridged Bicyclo Compounds, Heterocyclic
MH  - DNA Damage
MH  - DNA Repair
MH  - Fibroblasts/radiation effects
MH  - Gamma Rays
MH  - Ions
MH  - *Linear Energy Transfer
MH  - Mammals
MH  - Mice
MH  - *Neoplasms
MH  - Reactive Oxygen Species
MH  - Recombinational DNA Repair
MH  - Tumor Suppressor Protein p53/genetics
EDAT- 2022/07/15 06:00
MHDA- 2022/09/11 06:00
CRDT- 2022/07/14 17:42
PHST- 2021/12/26 00:00 [received]
PHST- 2022/06/14 00:00 [accepted]
PHST- 2022/07/15 06:00 [pubmed]
PHST- 2022/09/11 06:00 [medline]
PHST- 2022/07/14 17:42 [entrez]
AID - 483829 [pii]
AID - 10.1667/RADE-22-00011.1 [doi]
PST - ppublish
SO  - Radiat Res. 2022 Sep 1;198(3):271-296. doi: 10.1667/RADE-22-00011.1.

PMID- 35792445
OWN - NLM
STAT- MEDLINE
DCOM- 20220809
LR  - 20220815
IS  - 1618-095X (Electronic)
IS  - 0944-7113 (Linking)
VI  - 104
DP  - 2022 Sep
TI  - Berberine-mediated REDD1 down-regulation ameliorates senescence of retinal 
      pigment epithelium by interrupting the ROS-DDR positive feedback loop.
PG  - 154181
LID - S0944-7113(22)00259-8 [pii]
LID - 10.1016/j.phymed.2022.154181 [doi]
AB  - BACKGROUND: Accumulation of age-associated senescent cells accompanied with 
      increased reactive oxygen species (ROS) and inflammatory factors contributes to 
      the progression of age-related macular degeneration (AMD), the main cause of 
      blindness in the elderly. Berberine (BBR) has shown efficacy in the treatment of 
      age-related diseases including diabetes and obesity by decreasing ROS. However, 
      the pharmacological effect of BBR on alleviating retinal aging remains largely 
      unknown. PURPOSE: Our study aimed to investigate the pharmacological effect of 
      BBR as an anti-aging agent in retinal aging and its further molecular mechanisms. 
      METHODS: D-galactose (DG)-induced ARPE-19 cell senescence and retinal aging were 
      employed to evaluate the anti-aging effect of BBR in vivo and in vitro. The siRNA 
      transfection, Western-Blot analyses, SA-β-Gal assay and immunofluorescence were 
      performed to investigate the potential mechanisms of BBR on anti-aging of RPE. 
      RESULTS: In RPE-choroid of both natural aged and DG-induced accelerated aged 
      mice, oxidative stress was increased along with the up-regulation of p21 
      expression, which was ameliorated by BBR treatment. BBR down-regulated the 
      expression of REDD1 to decrease intracellular ROS content, attenuating DG-induced 
      senescence in vitro and in vivo. Furthermore, p53 instead of HIF-1α was 
      identified as the transcriptional regulator of REDD1 in DG-induced premature 
      senescence. Importantly, NAC and BBR reversed the expression of p53 and the 
      content of 8-OHdG, indicating that the positive feedback loop of ROS-DNA damage 
      response (DDR) was formed, and BBR interrupted this feedback loop to alleviate 
      DG-induced premature senescence by reducing REDD1 expression. In addition, BBR 
      restored DG-damaged autophagy flux by up-regulating TFEB-mediated lysosomal 
      biosynthesis by inhibiting REDD1 expression, thereby attenuating cellular 
      senescence. CONCLUSION: BBR down-regulates REDD1 expression to interrupt the 
      ROS-DDR positive feedback loop and restore autophagic flux, thereby reducing 
      premature senescence of RPE. Our findings elucidate the promising effects of 
      REDD1 on cellular senescence and the great potential of BBR as a therapeutic 
      approach.
CI  - Copyright © 2022. Published by Elsevier GmbH.
FAU - Chen, Qingqiu
AU  - Chen Q
AD  - Laboratory of Ethnopharmacology, Tissue-orientated Property of Chinese Medicine 
      Key Laboratory of Sichuan Province, West China School of Medicine, West China 
      Hospital, Sichuan University, Chengdu, Sichuan, China.
FAU - Xin, Guang
AU  - Xin G
AD  - Laboratory of Ethnopharmacology, Tissue-orientated Property of Chinese Medicine 
      Key Laboratory of Sichuan Province, West China School of Medicine, West China 
      Hospital, Sichuan University, Chengdu, Sichuan, China.
FAU - Li, Shiyi
AU  - Li S
AD  - Laboratory of Ethnopharmacology, Tissue-orientated Property of Chinese Medicine 
      Key Laboratory of Sichuan Province, West China School of Medicine, West China 
      Hospital, Sichuan University, Chengdu, Sichuan, China.
FAU - Dong, Yuman
AU  - Dong Y
AD  - Laboratory of Ethnopharmacology, Tissue-orientated Property of Chinese Medicine 
      Key Laboratory of Sichuan Province, West China School of Medicine, West China 
      Hospital, Sichuan University, Chengdu, Sichuan, China.
FAU - Yu, Xiuxian
AU  - Yu X
AD  - Laboratory of Ethnopharmacology, Tissue-orientated Property of Chinese Medicine 
      Key Laboratory of Sichuan Province, West China School of Medicine, West China 
      Hospital, Sichuan University, Chengdu, Sichuan, China.
FAU - Wan, Chengyu
AU  - Wan C
AD  - Laboratory of Ethnopharmacology, Tissue-orientated Property of Chinese Medicine 
      Key Laboratory of Sichuan Province, West China School of Medicine, West China 
      Hospital, Sichuan University, Chengdu, Sichuan, China.
FAU - Wei, Zeliang
AU  - Wei Z
AD  - Laboratory of Ethnopharmacology, Tissue-orientated Property of Chinese Medicine 
      Key Laboratory of Sichuan Province, West China School of Medicine, West China 
      Hospital, Sichuan University, Chengdu, Sichuan, China.
FAU - Zhu, Yuda
AU  - Zhu Y
AD  - Laboratory of Ethnopharmacology, Tissue-orientated Property of Chinese Medicine 
      Key Laboratory of Sichuan Province, West China School of Medicine, West China 
      Hospital, Sichuan University, Chengdu, Sichuan, China.
FAU - Zhang, Kun
AU  - Zhang K
AD  - Laboratory of Ethnopharmacology, Tissue-orientated Property of Chinese Medicine 
      Key Laboratory of Sichuan Province, West China School of Medicine, West China 
      Hospital, Sichuan University, Chengdu, Sichuan, China.
FAU - Wang, Yilan
AU  - Wang Y
AD  - Laboratory of Ethnopharmacology, Tissue-orientated Property of Chinese Medicine 
      Key Laboratory of Sichuan Province, West China School of Medicine, West China 
      Hospital, Sichuan University, Chengdu, Sichuan, China.
FAU - Li, Fan
AU  - Li F
AD  - Laboratory of Ethnopharmacology, Tissue-orientated Property of Chinese Medicine 
      Key Laboratory of Sichuan Province, West China School of Medicine, West China 
      Hospital, Sichuan University, Chengdu, Sichuan, China.
FAU - Zhang, Cuicui
AU  - Zhang C
AD  - Laboratory of Ethnopharmacology, Tissue-orientated Property of Chinese Medicine 
      Key Laboratory of Sichuan Province, West China School of Medicine, West China 
      Hospital, Sichuan University, Chengdu, Sichuan, China.
FAU - Wen, E
AU  - Wen E
AD  - Laboratory of Ethnopharmacology, Tissue-orientated Property of Chinese Medicine 
      Key Laboratory of Sichuan Province, West China School of Medicine, West China 
      Hospital, Sichuan University, Chengdu, Sichuan, China.
FAU - Li, Yulong
AU  - Li Y
AD  - Laboratory of Ethnopharmacology, Tissue-orientated Property of Chinese Medicine 
      Key Laboratory of Sichuan Province, West China School of Medicine, West China 
      Hospital, Sichuan University, Chengdu, Sichuan, China.
FAU - Niu, Hai
AU  - Niu H
AD  - Laboratory of Ethnopharmacology, Tissue-orientated Property of Chinese Medicine 
      Key Laboratory of Sichuan Province, West China School of Medicine, West China 
      Hospital, Sichuan University, Chengdu, Sichuan, China.
FAU - Huang, Wen
AU  - Huang W
AD  - Laboratory of Ethnopharmacology, Tissue-orientated Property of Chinese Medicine 
      Key Laboratory of Sichuan Province, West China School of Medicine, West China 
      Hospital, Sichuan University, Chengdu, Sichuan, China. Electronic address: 
      huangwen@scu.edu.cn.
LA  - eng
PT  - Journal Article
DEP - 20220523
PL  - Germany
TA  - Phytomedicine
JT  - Phytomedicine : international journal of phytotherapy and phytopharmacology
JID - 9438794
RN  - 0 (Ddit4 protein, mouse)
RN  - 0 (Reactive Oxygen Species)
RN  - 0 (Transcription Factors)
RN  - 0 (Tumor Suppressor Protein p53)
RN  - 0I8Y3P32UF (Berberine)
RN  - EC 2.7.10.1 (Discoidin Domain Receptors)
SB  - IM
MH  - Animals
MH  - *Berberine/pharmacology
MH  - Cellular Senescence
MH  - Discoidin Domain Receptors/metabolism
MH  - Down-Regulation
MH  - Feedback
MH  - Mice
MH  - Oxidative Stress
MH  - Reactive Oxygen Species/metabolism
MH  - *Retinal Pigment Epithelium
MH  - Transcription Factors/*metabolism
MH  - Tumor Suppressor Protein p53/metabolism
OTO - NOTNLM
OT  - Autophagic flux
OT  - Berberine
OT  - REDD1
OT  - Retinal pigment epithelium
OT  - Senescence
EDAT- 2022/07/07 06:00
MHDA- 2022/08/10 06:00
CRDT- 2022/07/06 09:55
PHST- 2022/02/02 00:00 [received]
PHST- 2022/04/20 00:00 [revised]
PHST- 2022/05/16 00:00 [accepted]
PHST- 2022/07/07 06:00 [pubmed]
PHST- 2022/08/10 06:00 [medline]
PHST- 2022/07/06 09:55 [entrez]
AID - S0944-7113(22)00259-8 [pii]
AID - 10.1016/j.phymed.2022.154181 [doi]
PST - ppublish
SO  - Phytomedicine. 2022 Sep;104:154181. doi: 10.1016/j.phymed.2022.154181. Epub 2022 
      May 23.

PMID- 35618244
OWN - NLM
STAT- MEDLINE
DCOM- 20220801
LR  - 20221023
IS  - 1873-4847 (Electronic)
IS  - 0955-2863 (Linking)
VI  - 107
DP  - 2022 Sep
TI  - Long-term consumption of green tea EGCG enhances murine health span by mitigating 
      multiple aspects of cellular senescence in mitotic and post-mitotic tissues, gut 
      dysbiosis, and immunosenescence.
PG  - 109068
LID - S0955-2863(22)00139-5 [pii]
LID - 10.1016/j.jnutbio.2022.109068 [doi]
AB  - Cellular senescence is emerging as a major hallmark of aging, and its modulation 
      presents an effective anti-aging strategy. This study attempted to understand the 
      progression of cellular senescence in vivo, and whether it can be mitigated by 
      chronic consumption of green tea catechin epigallocatechin gallate (EGCG). We 
      profiled cellular senescence in various organs of mice at four different 
      time-points of lifespan, and then explored the influence of EGCG consumption in 
      impacting markers of cellular senescence, inflamm-aging, immunosenescence, and 
      gut dysbiosis. We report that visceral adipose and intestinal tissues are highly 
      vulnerable to cellular senescence due to an increase in DNA damage response, 
      activation of cell cycle inhibitors, and senescence-associated secretory 
      phenotype regulators. With advancing age, dysregulation in nutrient signaling 
      mediators (AMPK/AKT/SIRT3/5), and a decrease in autophagy was also observed. 
      Inflamm-aging markers (TNF-α/IL-1β) and splenic CD4/CD8 T cell ratio increased 
      with age, while NK cell population decreased. Metagenomic analyses revealed an 
      age-related decrease in the diversity of microbial species and an increase in the 
      abundance of various pathogenic bacterial species. On the other hand, long-term 
      EGCG consumption significantly attenuated markers of DNA damage, cell cycle 
      inhibitors, senescence-associated secretory phenotype regulators, AMPK/AKT 
      signaling, and enhanced SIRT3/5 expression and autophagy. Systemic inflamm-aging 
      indicators decreased, while early T cell activation increased in EGCG fed 
      animals. EGCG also suppressed the abundance of pathogenic bacteria and preserved 
      microbial diversity. Our results suggest that adipose and intestine tissues are 
      prone to cellular senescence and that chronic consumption of EGCG can attenuate 
      several deleterious aspects of aging which could be implicated in developing 
      anti-aging strategies.
CI  - Copyright © 2022 Elsevier Inc. All rights reserved.
FAU - Sharma, Rohit
AU  - Sharma R
AD  - Academy of Scientific & Innovative Research, Dietetics & Nutrition Technology 
      Division, CSIR-Institute of Himalayan Bioresource Technology, Palampur, India. 
      Electronic address: rohit25sharma@gmail.com.
FAU - Kumar, Ravi
AU  - Kumar R
AD  - Academy of Scientific & Innovative Research, Dietetics & Nutrition Technology 
      Division, CSIR-Institute of Himalayan Bioresource Technology, Palampur, India.
FAU - Sharma, Anamika
AU  - Sharma A
AD  - Academy of Scientific & Innovative Research, Dietetics & Nutrition Technology 
      Division, CSIR-Institute of Himalayan Bioresource Technology, Palampur, India.
FAU - Goel, Abhishek
AU  - Goel A
AD  - Academy of Scientific & Innovative Research, Dietetics & Nutrition Technology 
      Division, CSIR-Institute of Himalayan Bioresource Technology, Palampur, India.
FAU - Padwad, Yogendra
AU  - Padwad Y
AD  - Academy of Scientific & Innovative Research, Dietetics & Nutrition Technology 
      Division, CSIR-Institute of Himalayan Bioresource Technology, Palampur, India. 
      Electronic address: yogendra@ihbt.res.in.
LA  - eng
PT  - Journal Article
PT  - Research Support, Non-U.S. Gov't
DEP - 20220523
PL  - United States
TA  - J Nutr Biochem
JT  - The Journal of nutritional biochemistry
JID - 9010081
RN  - 0 (Tea)
RN  - 8R1V1STN48 (Catechin)
RN  - BQM438CTEL (epigallocatechin gallate)
RN  - EC 2.7.11.1 (Proto-Oncogene Proteins c-akt)
RN  - EC 2.7.11.31 (AMP-Activated Protein Kinases)
RN  - EC 3.5.1.- (Sirtuin 3)
SB  - IM
MH  - AMP-Activated Protein Kinases
MH  - Animals
MH  - *Catechin/analogs & derivatives/pharmacology
MH  - Cellular Senescence
MH  - Dysbiosis
MH  - *Immunosenescence
MH  - Mice
MH  - Proto-Oncogene Proteins c-akt
MH  - *Sirtuin 3
MH  - Tea
OTO - NOTNLM
OT  - Autophagy
OT  - EGCG
OT  - Microbiota
OT  - Nutrient signaling
OT  - SASP
OT  - Senescence
COIS- Declaration of Competing Interest The authors declare that they have no competing 
      interests.
EDAT- 2022/05/27 06:00
MHDA- 2022/08/02 06:00
CRDT- 2022/05/26 19:27
PHST- 2021/05/09 00:00 [received]
PHST- 2022/04/27 00:00 [revised]
PHST- 2022/04/27 00:00 [accepted]
PHST- 2022/05/27 06:00 [pubmed]
PHST- 2022/08/02 06:00 [medline]
PHST- 2022/05/26 19:27 [entrez]
AID - S0955-2863(22)00139-5 [pii]
AID - 10.1016/j.jnutbio.2022.109068 [doi]
PST - ppublish
SO  - J Nutr Biochem. 2022 Sep;107:109068. doi: 10.1016/j.jnutbio.2022.109068. Epub 
      2022 May 23.

PMID- 35716965
OWN - NLM
STAT- MEDLINE
DCOM- 20220830
LR  - 20220915
IS  - 1873-7544 (Electronic)
IS  - 0306-4522 (Print)
IS  - 0306-4522 (Linking)
VI  - 498
DP  - 2022 Aug 21
TI  - Δ133p53α Protects Human Astrocytes from Amyloid-beta Induced Senescence and 
      Neurotoxicity.
PG  - 190-202
LID - S0306-4522(22)00289-5 [pii]
LID - 10.1016/j.neuroscience.2022.06.004 [doi]
AB  - Cellular senescence is an important contributor to aging and age-related diseases 
      such as Alzheimer's disease (AD). Senescent cells are characterized by a durable 
      cell proliferation arrest and the acquisition of a proinflammatory 
      senescence-associated secretory phenotype (SASP), which participates in the 
      progression of neurodegenerative disorders. Clearance of senescent glial cells in 
      an AD mouse model prevented cognitive decline suggesting pharmacological agents 
      targeting cellular senescence might provide novel therapeutic approaches for AD. 
      Δ133p53α, a natural protein isoform of p53, was previously shown to be a negative 
      regulator of cellular senescence in primary human astrocytes, with clinical 
      implications from its diminished expression in brain tissues from AD patients. 
      Here we show that treatment of proliferating human astrocytes in culture with 
      amyloid-beta oligomers (Aβ), an endogenous pathogenic agent of AD, results in 
      reduced expression of Δ133p53α, as well as induces the cells to become senescent 
      and express proinflammatory SASP cytokines such as IL-6, IL-1β and TNFα. Our data 
      suggest that Aβ-induced astrocyte cellular senescence is associated with 
      accelerated DNA damage, and upregulation of full-length p53 and its 
      senescence-inducing target gene p21(WAF1). We also show that exogenously enhanced 
      expression of Δ133p53α rescues human astrocytes from Aβ-induced cellular 
      senescence and SASP through both protection from DNA damage and dominant-negative 
      inhibition of full-length p53, leading to inhibition of Aβ-induced, 
      astrocyte-mediated neurotoxicity. The results presented here demonstrate that 
      Δ133p53α manipulation could modulate cellular senescence in the context of AD, 
      possibly opening new therapeutic avenues.
CI  - Published by Elsevier Ltd.
FAU - Ungerleider, Kyra
AU  - Ungerleider K
AD  - Laboratory of Human Carcinogenesis, Center for Cancer Research, National Cancer 
      Institute, National Institutes of Health, Bethesda, MD 20892, USA.
FAU - Beck, Jessica A
AU  - Beck JA
AD  - Laboratory of Human Carcinogenesis, Center for Cancer Research, National Cancer 
      Institute, National Institutes of Health, Bethesda, MD 20892, USA; Department of 
      Comparative Pathobiology, Purdue University, West Layfette, IN 47907, USA.
FAU - Lissa, Delphine
AU  - Lissa D
AD  - Laboratory of Human Carcinogenesis, Center for Cancer Research, National Cancer 
      Institute, National Institutes of Health, Bethesda, MD 20892, USA.
FAU - Joruiz, Sebastien
AU  - Joruiz S
AD  - Laboratory of Human Carcinogenesis, Center for Cancer Research, National Cancer 
      Institute, National Institutes of Health, Bethesda, MD 20892, USA.
FAU - Horikawa, Izumi
AU  - Horikawa I
AD  - Laboratory of Human Carcinogenesis, Center for Cancer Research, National Cancer 
      Institute, National Institutes of Health, Bethesda, MD 20892, USA.
FAU - Harris, Curtis C
AU  - Harris CC
AD  - Laboratory of Human Carcinogenesis, Center for Cancer Research, National Cancer 
      Institute, National Institutes of Health, Bethesda, MD 20892, USA. Electronic 
      address: harrisc@mail.nih.gov.
LA  - eng
GR  - ZIA BC011496/ImNIH/Intramural NIH HHS/United States
PT  - Journal Article
PT  - Research Support, N.I.H., Intramural
PT  - Research Support, Non-U.S. Gov't
DEP - 20220615
PL  - United States
TA  - Neuroscience
JT  - Neuroscience
JID - 7605074
RN  - 0 (Amyloid beta-Peptides)
RN  - 0 (Tumor Suppressor Protein p53)
SB  - IM
MH  - *Alzheimer Disease
MH  - Amyloid beta-Peptides
MH  - Astrocytes
MH  - Cellular Senescence
MH  - Humans
MH  - *Neurotoxicity Syndromes
MH  - Tumor Suppressor Protein p53
PMC - PMC9420812
MID - NIHMS1816615
OTO - NOTNLM
OT  - Alzheimer’s
OT  - DNA damage
OT  - SASP
OT  - p53
OT  - p53 isoforms
COIS- Competing Interest Statement: No competing interests to declare.
EDAT- 2022/06/19 06:00
MHDA- 2022/08/31 06:00
PMCR- 2023/08/21
CRDT- 2022/06/18 19:37
PHST- 2021/09/03 00:00 [received]
PHST- 2022/05/26 00:00 [revised]
PHST- 2022/06/01 00:00 [accepted]
PHST- 2023/08/21 00:00 [pmc-release]
PHST- 2022/06/19 06:00 [pubmed]
PHST- 2022/08/31 06:00 [medline]
PHST- 2022/06/18 19:37 [entrez]
AID - S0306-4522(22)00289-5 [pii]
AID - 10.1016/j.neuroscience.2022.06.004 [doi]
PST - ppublish
SO  - Neuroscience. 2022 Aug 21;498:190-202. doi: 10.1016/j.neuroscience.2022.06.004. 
      Epub 2022 Jun 15.

PMID- 35973910
OWN - NLM
STAT- Publisher
LR  - 20220816
IS  - 0975-9476 (Print)
IS  - 0975-9476 (Linking)
DP  - 2022 Aug 13
TI  - Understanding the effects of Abhraka Bhasma on genotoxicity and its DNA repair 
      potential in mouse model.
PG  - 100598
LID - S0975-9476(22)00057-2 [pii]
LID - 10.1016/j.jaim.2022.100598 [doi]
AB  - BACKGROUND: Metal toxicity is of major concern to human health. The metals may 
      modulate molecular mechanisms of various pathways. Rasashastra, the branch of 
      Ayurveda, narrates the properties, unique preparation, processing techniques, and 
      therapeutic uses of minerals. The use of herbal metallic preparations has evoked 
      concern for their potential to produce toxicity, interest in efficacy as 
      therapeutic agents and safety related issues. Abhraka Bhasma, is one such 
      incinerated herbo-metallic preparation of mica, widely used by traditional 
      medicine practitioners. Although there are reports of Abhraka Bhasma on 
      beneficial effects, clear evidence is lacking on the effect of Abhraka Bhasma on 
      genotoxicity and DNA repair. OBJECTIVE: The present study aims to understand the 
      effects of Abhraka Bhasma on geno toxicity, DNA repair, and other mechanisms in 
      the mice test model. MATERIAL AND METHODS: The experiments were conducted in 
      in vivo Swiss albino mice. The acute oral toxicity was performed as per the OECD 
      guidelines. The mice were treated with Abhraka Bhasma (120 or 360 mg/kg body 
      weight) for 7 days. They were then challenged with ethyl methanesulfonate and the 
      DNA repair was analyzed. RESULTS: The data obtained indicated that the Abhraka 
      Bhasma is not a genotoxic and reproductive toxic formulation. The selected higher 
      concentration of Abhraka Bhasma showed a protective role against ethyl 
      methanesulfonate induced chromosomal damages and enhanced constitutive DNA base 
      excision repair in mice. CONCLUSION: The anti-oxidant, potentiation of DNA repair 
      and hematinic properties of Abhraka Bhasma may be attributed to the synergistic 
      actions of its bioactive components.
CI  - Copyright © 2022 The Authors. Published by Elsevier B.V. All rights reserved.
FAU - Kulala, Divya S
AU  - Kulala DS
AD  - Department of Ageing Research, Manipal School of Life Sciences, Manipal Academy 
      of Higher Education, Manipal, India.
FAU - Prasad, Keshava
AU  - Prasad K
AD  - Department of Cell and Molecular Biology, Manipal School of Life Sciences, 
      Manipal Academy of Higher Education, Manipal, India.
FAU - Reddy, Poojitha S
AU  - Reddy PS
AD  - Department of Ageing Research, Manipal School of Life Sciences, Manipal Academy 
      of Higher Education, Manipal, India.
FAU - Maruthiyodan, Swathi
AU  - Maruthiyodan S
AD  - Department of Ageing Research, Manipal School of Life Sciences, Manipal Academy 
      of Higher Education, Manipal, India.
FAU - Joshi, Manjunath B
AU  - Joshi MB
AD  - Department of Ageing Research, Manipal School of Life Sciences, Manipal Academy 
      of Higher Education, Manipal, India; Centre for Ayurvedic Biology, Manipal School 
      of Life Sciences, Manipal Academy of Higher Education, Manipal, India.
FAU - Satyamoorthy, Kapaettu
AU  - Satyamoorthy K
AD  - Department of Cell and Molecular Biology, Manipal School of Life Sciences, 
      Manipal Academy of Higher Education, Manipal, India; Centre for Ayurvedic 
      Biology, Manipal School of Life Sciences, Manipal Academy of Higher Education, 
      Manipal, India.
FAU - Guruprasad, Kanive P
AU  - Guruprasad KP
AD  - Department of Ageing Research, Manipal School of Life Sciences, Manipal Academy 
      of Higher Education, Manipal, India; Centre for Ayurvedic Biology, Manipal School 
      of Life Sciences, Manipal Academy of Higher Education, Manipal, India. Electronic 
      address: guruprasad.kp@manipal.edu.
LA  - eng
PT  - Journal Article
DEP - 20220813
PL  - United States
TA  - J Ayurveda Integr Med
JT  - Journal of Ayurveda and integrative medicine
JID - 101551404
OTO - NOTNLM
OT  - Abhraka Bhasma
OT  - Chromosomal aberrations
OT  - DNA repair
OT  - Genotoxicity
OT  - reproductive toxicity
COIS- Declaration of competing interest The authors declare there are no conflict of 
      interests with the content in the article.
EDAT- 2022/08/17 06:00
MHDA- 2022/08/17 06:00
CRDT- 2022/08/16 22:06
PHST- 2022/02/05 00:00 [received]
PHST- 2022/05/24 00:00 [revised]
PHST- 2022/05/27 00:00 [accepted]
PHST- 2022/08/16 22:06 [entrez]
PHST- 2022/08/17 06:00 [pubmed]
PHST- 2022/08/17 06:00 [medline]
AID - S0975-9476(22)00057-2 [pii]
AID - 10.1016/j.jaim.2022.100598 [doi]
PST - aheadofprint
SO  - J Ayurveda Integr Med. 2022 Aug 13:100598. doi: 10.1016/j.jaim.2022.100598.

PMID- 36010559
OWN - NLM
STAT- MEDLINE
DCOM- 20220829
LR  - 20221126
IS  - 2073-4409 (Electronic)
IS  - 2073-4409 (Linking)
VI  - 11
IP  - 16
DP  - 2022 Aug 10
TI  - Combination of dl922-947 Oncolytic Adenovirus and G-Quadruplex Binders Uncovers 
      Improved Antitumor Activity in Breast Cancer.
LID - 10.3390/cells11162482 [doi]
LID - 2482
AB  - G-quadruplexes (G4s) are nucleic secondary structures characterized by G-tetrads. 
      G4 motif stabilization induces DNA damage and cancer cell death; therefore, 
      G4-targeting small molecules are the focus of clinical investigation. DNA 
      destabilization induced by G4 ligands might potentiate the anticancer activity of 
      agents targeting DNA or inhibiting its repair such as oncolytic viruses. This 
      study represents the first approach combining G4 ligands, BRACO-19 (B19), 
      pyridostatin (PDS), and the adenovirus dl922-947 in breast cancer cells. We 
      demonstrated that G4 binders and dl922-947 induce cytotoxicity in breast cancer 
      cells (MDA-MB-231 and MCF-7) and at higher doses in other neoplastic cell lines 
      of thyroid (BHT-101 cells) and prostate (PC3 cells). G4 binders induce G4 motifs 
      distributed in the S and G2/M phases in MCF-7 cells. G4 binder/dl922-947 
      combination increases cell cytotoxicity and the accumulation in subG0/G1. Indeed, 
      G4 binders favor viral entry and replication with no effect on coxsackie and 
      adenovirus receptor. Notably, dl922-947 induces G4 motifs and its combination 
      with PDS potentiates this effect in MCF-7 cells. The agents alone or in 
      combination similarly enhanced cell senescence. Additionally, PDS/dl922-947 
      combination inactivates STING signaling in MDA-MB-231 cells. Our results suggest 
      that G4 binder/virotherapy combination may represent a novel therapeutic 
      anticancer approach.
FAU - Napolitano, Fabiana
AU  - Napolitano F
AUID- ORCID: 0000-0002-9242-6046
AD  - Department of Translational Medical Sciences, University of Naples Federico II, 
      80131 Naples, Italy.
FAU - Di Somma, Sarah
AU  - Di Somma S
AD  - Department of Translational Medical Sciences, University of Naples Federico II, 
      80131 Naples, Italy.
FAU - Castellano, Giuliano
AU  - Castellano G
AD  - Department of Translational Medical Sciences, University of Naples Federico II, 
      80131 Naples, Italy.
FAU - Amato, Jussara
AU  - Amato J
AUID- ORCID: 0000-0001-6096-3544
AD  - Department of Pharmacy, University of Naples Federico II, 80131 Naples, Italy.
FAU - Pagano, Bruno
AU  - Pagano B
AUID- ORCID: 0000-0002-7716-9010
AD  - Department of Pharmacy, University of Naples Federico II, 80131 Naples, Italy.
FAU - Randazzo, Antonio
AU  - Randazzo A
AD  - Department of Pharmacy, University of Naples Federico II, 80131 Naples, Italy.
FAU - Portella, Giuseppe
AU  - Portella G
AUID- ORCID: 0000-0001-8276-9769
AD  - Department of Translational Medical Sciences, University of Naples Federico II, 
      80131 Naples, Italy.
FAU - Malfitano, Anna Maria
AU  - Malfitano AM
AUID- ORCID: 0000-0002-6193-2835
AD  - Department of Translational Medical Sciences, University of Naples Federico II, 
      80131 Naples, Italy.
LA  - eng
PT  - Journal Article
PT  - Research Support, Non-U.S. Gov't
DEP - 20220810
PL  - Switzerland
TA  - Cells
JT  - Cells
JID - 101600052
RN  - 9007-49-2 (DNA)
SB  - IM
MH  - Adenoviridae/genetics
MH  - *Adenoviridae Infections
MH  - Animals
MH  - *Breast Neoplasms/therapy
MH  - DNA
MH  - *G-Quadruplexes
MH  - Humans
MH  - Male
MH  - Mice
MH  - Mice, Nude
PMC - PMC9406944
OTO - NOTNLM
OT  - G-quadruplex
OT  - STING
OT  - adenovirus
OT  - breast cancer
OT  - oncolytic virus
OT  - senescence
COIS- The authors declare no conflict of interest.
EDAT- 2022/08/27 06:00
MHDA- 2022/08/30 06:00
CRDT- 2022/08/26 01:11
PHST- 2022/06/08 00:00 [received]
PHST- 2022/08/02 00:00 [revised]
PHST- 2022/08/03 00:00 [accepted]
PHST- 2022/08/26 01:11 [entrez]
PHST- 2022/08/27 06:00 [pubmed]
PHST- 2022/08/30 06:00 [medline]
AID - cells11162482 [pii]
AID - cells-11-02482 [pii]
AID - 10.3390/cells11162482 [doi]
PST - epublish
SO  - Cells. 2022 Aug 10;11(16):2482. doi: 10.3390/cells11162482.

PMID- 35914158
OWN - NLM
STAT- MEDLINE
DCOM- 20220803
LR  - 20230202
IS  - 1091-6490 (Electronic)
IS  - 0027-8424 (Print)
IS  - 0027-8424 (Linking)
VI  - 119
IP  - 32
DP  - 2022 Aug 9
TI  - CFI-402257, a TTK inhibitor, effectively suppresses hepatocellular carcinoma.
PG  - e2119514119
LID - 10.1073/pnas.2119514119 [doi]
LID - e2119514119
AB  - Deregulation of cell cycle is a typical feature of cancer cells. Normal cells 
      rely on the strictly coordinated spindle assembly checkpoint (SAC) to maintain 
      the genome integrity and survive. However, cancer cells could bypass this 
      checkpoint mechanism. In this study, we showed the clinical relevance of 
      threonine tyrosine kinase (TTK) protein kinase, a central regulator of the SAC, 
      in hepatocellular carcinoma (HCC) and its potential as therapeutic target. Here, 
      we reported that a newly developed, orally active small molecule inhibitor 
      targeting TTK (CFI-402257) effectively suppressed HCC growth and induced highly 
      aneuploid HCC cells, DNA damage, and micronuclei formation. We identified that 
      CFI-402257 also induced cytosolic DNA, senescence-like response, and activated 
      DDX41-STING cytosolic DNA sensing pathway to produce senescence-associated 
      secretory phenotypes (SASPs) in HCC cells. These SASPs subsequently led to 
      recruitment of different subsets of immune cells (natural killer cells, CD4(+) T 
      cells, and CD8(+) T cells) for tumor clearance. Our mass cytometry data 
      illustrated the dynamic changes in the tumor-infiltrating immune populations 
      after treatment with CFI-402257. Further, CFI-402257 improved survival in 
      HCC-bearing mice treated with anti-PD-1, suggesting the possibility of 
      combination treatment with immune checkpoint inhibitors in HCC patients. In 
      summary, our study characterized CFI-402257 as a potential therapeutic for HCC, 
      both used as a single agent and in combination therapy.
FAU - Chan, Cerise Yuen-Ki
AU  - Chan CY
AD  - Department of Pathology, The University of Hong Kong, Pok Fu Lam, Hong Kong 
      Island, Hong Kong.
AD  - Centre for Oncology and Immunology, Hong Kong Science Park, Hong Kong.
FAU - Chiu, David Kung-Chun
AU  - Chiu DK
AD  - Department of Pathology, The University of Hong Kong, Pok Fu Lam, Hong Kong 
      Island, Hong Kong.
FAU - Yuen, Vincent Wai-Hin
AU  - Yuen VW
AD  - Department of Pathology, The University of Hong Kong, Pok Fu Lam, Hong Kong 
      Island, Hong Kong.
AD  - Centre for Oncology and Immunology, Hong Kong Science Park, Hong Kong.
FAU - Law, Cheuk-Ting
AU  - Law CT
AD  - Department of Pathology, The University of Hong Kong, Pok Fu Lam, Hong Kong 
      Island, Hong Kong.
FAU - Wong, Bowie Po-Yee
AU  - Wong BP
AD  - Department of Pathology, The University of Hong Kong, Pok Fu Lam, Hong Kong 
      Island, Hong Kong.
FAU - Thu, Kelsie Lynn
AU  - Thu KL
AD  - The Campbell Family Institute for Breast Cancer Research, Princess Margaret 
      Cancer Centre, Toronto, ON, Canada.
FAU - Cescon, David Ward
AU  - Cescon DW
AD  - The Campbell Family Institute for Breast Cancer Research, Princess Margaret 
      Cancer Centre, Toronto, ON, Canada.
FAU - Soria-Bretones, Isabel
AU  - Soria-Bretones I
AD  - The Campbell Family Institute for Breast Cancer Research, Princess Margaret 
      Cancer Centre, Toronto, ON, Canada.
FAU - Cheu, Jacinth Wing-Sum
AU  - Cheu JW
AD  - Department of Pathology, The University of Hong Kong, Pok Fu Lam, Hong Kong 
      Island, Hong Kong.
AD  - Centre for Oncology and Immunology, Hong Kong Science Park, Hong Kong.
FAU - Lee, Derek
AU  - Lee D
AD  - Department of Pathology, The University of Hong Kong, Pok Fu Lam, Hong Kong 
      Island, Hong Kong.
AD  - Centre for Oncology and Immunology, Hong Kong Science Park, Hong Kong.
FAU - Tse, Aki Pui-Wah
AU  - Tse AP
AD  - Department of Pathology, The University of Hong Kong, Pok Fu Lam, Hong Kong 
      Island, Hong Kong.
AD  - Centre for Oncology and Immunology, Hong Kong Science Park, Hong Kong.
FAU - Zhang, Misty Shuo
AU  - Zhang MS
AD  - Department of Pathology, The University of Hong Kong, Pok Fu Lam, Hong Kong 
      Island, Hong Kong.
AD  - Centre for Oncology and Immunology, Hong Kong Science Park, Hong Kong.
FAU - Tan, Kel Vin
AU  - Tan KV
AUID- ORCID: 0000-0002-5762-6958
AD  - Department of Diagnostic Radiology, The University of Hong Kong, Pok Fu Lam, Hong 
      Kong Island, Hong Kong.
FAU - Ng, Irene Oi-Lin
AU  - Ng IO
AD  - Department of Pathology, The University of Hong Kong, Pok Fu Lam, Hong Kong 
      Island, Hong Kong.
AD  - State Key Laboratory of Liver Research, The University of Hong Kong, Pok Fu Lam, 
      Hong Kong Island, Hong Kong.
FAU - Khong, Pek-Lan
AU  - Khong PL
AD  - Department of Diagnostic Radiology, The University of Hong Kong, Pok Fu Lam, Hong 
      Kong Island, Hong Kong.
FAU - Yau, Thomas Chung-Cheung
AU  - Yau TC
AD  - Department of Medicine, The University of Hong Kong, Pok Fu Lam, Hong Kong 
      Island, Hong Kong.
AD  - State Key Laboratory of Liver Research, The University of Hong Kong, Pok Fu Lam, 
      Hong Kong Island, Hong Kong.
FAU - Bray, Mark Robert
AU  - Bray MR
AD  - The Campbell Family Institute for Breast Cancer Research, Princess Margaret 
      Cancer Centre, Toronto, ON, Canada.
FAU - Mak, Tak Wah
AU  - Mak TW
AUID- ORCID: 0000-0001-6766-861X
AD  - The Campbell Family Institute for Breast Cancer Research, Princess Margaret 
      Cancer Centre, Toronto, ON, Canada.
AD  - Centre for Oncology and Immunology, Hong Kong Science Park, Hong Kong.
FAU - Wong, Carmen Chak-Lui
AU  - Wong CC
AD  - Department of Pathology, The University of Hong Kong, Pok Fu Lam, Hong Kong 
      Island, Hong Kong.
AD  - State Key Laboratory of Liver Research, The University of Hong Kong, Pok Fu Lam, 
      Hong Kong Island, Hong Kong.
AD  - Centre for Oncology and Immunology, Hong Kong Science Park, Hong Kong.
LA  - eng
PT  - Journal Article
PT  - Research Support, Non-U.S. Gov't
DEP - 20220801
PL  - United States
TA  - Proc Natl Acad Sci U S A
JT  - Proceedings of the National Academy of Sciences of the United States of America
JID - 7505876
RN  - 0 (CFI-402257)
RN  - 0 (Cell Cycle Proteins)
RN  - 0 (Protein Kinase Inhibitors)
RN  - 0 (Pyrazoles)
RN  - 0 (Pyrimidines)
RN  - EC 2.7.10.1 (Protein-Tyrosine Kinases)
RN  - EC 2.7.11.1 (Protein Serine-Threonine Kinases)
SB  - IM
MH  - Animals
MH  - CD4-Positive T-Lymphocytes/metabolism
MH  - CD8-Positive T-Lymphocytes/metabolism
MH  - *Carcinoma, Hepatocellular/drug therapy/genetics
MH  - Cell Cycle Proteins/metabolism
MH  - Cell Line, Tumor
MH  - Cell Proliferation
MH  - Killer Cells, Natural/metabolism
MH  - *Liver Neoplasms/drug therapy/genetics
MH  - Mice
MH  - *Protein Kinase Inhibitors/therapeutic use
MH  - Protein Serine-Threonine Kinases
MH  - Protein-Tyrosine Kinases/metabolism
MH  - *Pyrazoles/therapeutic use
MH  - *Pyrimidines/therapeutic use
PMC - PMC9371652
OTO - NOTNLM
OT  - CFI-402257
OT  - STING pathway
OT  - TTK inhibitor
OT  - cytosolic DNA sensing
OT  - senescence
COIS- Competing interest statement: T.W.M. and M.R.B. are co-founders and own stock in 
      Treadwell Therapeutics. D.W.C. provides consultation for AstraZeneca, Exact 
      Sciences, Eisai, Gilead, Novartis, GlaxoSmithKline, Merck, Pfizer, and Roche; has 
      received grants from Inivata, GlaxoSmithKline, Merck, Pfizer, and Roche; and is 
      the owner of patent US62/675,228. T.C.-C.Y. and A.L. are co-authors of guidelines 
      article (doi:10.1136/jitc-2021-002794).
EDAT- 2022/08/02 06:00
MHDA- 2022/08/04 06:00
CRDT- 2022/08/01 15:23
PHST- 2022/08/01 15:23 [entrez]
PHST- 2022/08/02 06:00 [pubmed]
PHST- 2022/08/04 06:00 [medline]
AID - 202119514 [pii]
AID - 10.1073/pnas.2119514119 [doi]
PST - ppublish
SO  - Proc Natl Acad Sci U S A. 2022 Aug 9;119(32):e2119514119. doi: 
      10.1073/pnas.2119514119. Epub 2022 Aug 1.

PMID- 35697164
OWN - NLM
STAT- MEDLINE
DCOM- 20220623
LR  - 20220623
IS  - 1879-0003 (Electronic)
IS  - 0141-8130 (Linking)
VI  - 213
DP  - 2022 Jul 31
TI  - G-quadruplex stabilizer Tetra-Pt(bpy) disrupts telomere maintenance and impairs 
      FAK-mediated migration of telomerase-positive cells.
PG  - 858-870
LID - S0141-8130(22)01209-0 [pii]
LID - 10.1016/j.ijbiomac.2022.06.015 [doi]
AB  - G-quadruplex regulates a wide spectrum of biological processes, including 
      telomere maintenance, DNA replication and transcription. The development of small 
      molecules to selectively target G-quadruplex and their application remain 
      hotspots in cancer therapy. Here, we explored the biological effect of 
      G-quadruplexes stabilizer Tetra-Pt(bpy) in telomerase-positive cancer cells. 
      Telomere maintenance was evaluated by telomerase repeat amplification protocol, 
      chromosome orientation fluorescence in situ hybridization and telomere 
      restriction fragment assays. We found that Tetra-Pt(bpy) accelerates telomere 
      shortening through dual inhibition of telomerase activity and telomere sister 
      chromatin exchanges mediated by telomeric G-quadruplexes. Consequently, 
      Tetra-Pt(bpy)-treated cancer cells became enriched with extremely short telomeres 
      and produced a strong telomeric DNA damage response following long-term 
      treatment, leading to cell proliferation inhibition and senescence. Experimental 
      evidence from RNA seq and cell migration-related assays showed that Tetra-Pt(bpy) 
      decreased cell-matrix adhesion and inhibited the migration of non-senescent tumor 
      cells. Mechanistically, Tetra-Pt(bpy) induced the formation of G-quadruplexes in 
      focal adhesion kinase (FAK)-encoding gene PTK2, resulting in FAK transcription 
      inhibition. Tetra-Pt(bpy) reduced xenograft tumor formation and inhibited tumor 
      cell growth and migration in mice. This study further elucidates the function of 
      G-quadruplexes in the human genome and reveals the potential of Tetra-Pt(bpy) as 
      a novel chemotherapeutic agent for targeting telomerase-positive cancer cells.
CI  - Copyright © 2022. Published by Elsevier B.V.
FAU - Shen, Zhe
AU  - Shen Z
AD  - Chemical Biology Research Center at School of Pharmaceutical Sciences, Wenzhou 
      Medical University, 1210 University Town, Wenzhou 325035, Zhejiang, China.
FAU - Zheng, Ruiling
AU  - Zheng R
AD  - Chemical Biology Research Center at School of Pharmaceutical Sciences, Wenzhou 
      Medical University, 1210 University Town, Wenzhou 325035, Zhejiang, China.
FAU - Yang, Huamao
AU  - Yang H
AD  - Chemical Biology Research Center at School of Pharmaceutical Sciences, Wenzhou 
      Medical University, 1210 University Town, Wenzhou 325035, Zhejiang, China.
FAU - Xing, Sunhui
AU  - Xing S
AD  - Chemical Biology Research Center at School of Pharmaceutical Sciences, Wenzhou 
      Medical University, 1210 University Town, Wenzhou 325035, Zhejiang, China.
FAU - Jin, Xiangxiang
AU  - Jin X
AD  - Chemical Biology Research Center at School of Pharmaceutical Sciences, Wenzhou 
      Medical University, 1210 University Town, Wenzhou 325035, Zhejiang, China.
FAU - Yan, Hao
AU  - Yan H
AD  - Chemical Biology Research Center at School of Pharmaceutical Sciences, Wenzhou 
      Medical University, 1210 University Town, Wenzhou 325035, Zhejiang, China.
FAU - Zhu, Jufan
AU  - Zhu J
AD  - Department of Gynecology, The First Affiliated Hospital of Wenzhou Medical 
      University, Wenzhou 325000, Zhejiang, China.
FAU - Mei, Yanan
AU  - Mei Y
AD  - Chemical Biology Research Center at School of Pharmaceutical Sciences, Wenzhou 
      Medical University, 1210 University Town, Wenzhou 325035, Zhejiang, China.
FAU - Lin, Feng
AU  - Lin F
AD  - Department of Gynecology, The First Affiliated Hospital of Wenzhou Medical 
      University, Wenzhou 325000, Zhejiang, China; Department of Gynecology, Key 
      Laboratory of Clinical Laboratory Diagnosis and Translational Research of 
      Zhejiang Province, The First Affiliated Hospital of Wenzhou Medical University, 
      Wenzhou 325000, Zhejiang, China. Electronic address: lin801026@163.com.
FAU - Zheng, Xiaohui
AU  - Zheng X
AD  - Chemical Biology Research Center at School of Pharmaceutical Sciences, Wenzhou 
      Medical University, 1210 University Town, Wenzhou 325035, Zhejiang, China. 
      Electronic address: zhengxh@wmu.edu.cn.
LA  - eng
PT  - Journal Article
DEP - 20220610
PL  - Netherlands
TA  - Int J Biol Macromol
JT  - International journal of biological macromolecules
JID - 7909578
RN  - 0 (Antineoplastic Agents)
RN  - EC 2.7.7.49 (Telomerase)
SB  - IM
MH  - Animals
MH  - *Antineoplastic Agents/pharmacology/therapeutic use
MH  - *G-Quadruplexes
MH  - Humans
MH  - In Situ Hybridization, Fluorescence
MH  - Mice
MH  - *Neoplasms/drug therapy
MH  - *Telomerase/genetics/metabolism
MH  - Telomere/genetics/metabolism
OTO - NOTNLM
OT  - Anti-migration
OT  - Anticancer activity
OT  - Focal adhesion kinase (FAK)
OT  - G-quadruplex
OT  - Platinum complex
EDAT- 2022/06/14 06:00
MHDA- 2022/06/24 06:00
CRDT- 2022/06/13 19:25
PHST- 2022/03/29 00:00 [received]
PHST- 2022/05/18 00:00 [revised]
PHST- 2022/06/05 00:00 [accepted]
PHST- 2022/06/14 06:00 [pubmed]
PHST- 2022/06/24 06:00 [medline]
PHST- 2022/06/13 19:25 [entrez]
AID - S0141-8130(22)01209-0 [pii]
AID - 10.1016/j.ijbiomac.2022.06.015 [doi]
PST - ppublish
SO  - Int J Biol Macromol. 2022 Jul 31;213:858-870. doi: 
      10.1016/j.ijbiomac.2022.06.015. Epub 2022 Jun 10.

PMID- 35954347
OWN - NLM
STAT- PubMed-not-MEDLINE
LR  - 20220815
IS  - 2072-6694 (Print)
IS  - 2072-6694 (Electronic)
IS  - 2072-6694 (Linking)
VI  - 14
IP  - 15
DP  - 2022 Jul 28
TI  - IKKε Inhibitor Amlexanox Promotes Olaparib Sensitivity through the 
      C/EBP-β-Mediated Transcription of Rad51 in Castrate-Resistant Prostate Cancer.
LID - 10.3390/cancers14153684 [doi]
LID - 3684
AB  - The progression of prostate cancer (PC) is often characterized by the development 
      of castrate-resistant PC (CRPC). Patients with CRPC are treated with a variety of 
      agents including new generation hormonal therapies or chemotherapy. However, as 
      the cancer develops more resistance mechanisms, these drugs eventually become 
      less effective and finding new therapeutic approaches is critical to improving 
      patient outcomes. Previously, we have shown that IKKε depletion and IKKε 
      inhibitors, BX795 and Amlexanox, decrease CRPC cell proliferation in vitro and in 
      vivo and that IKKε inhibitors induce a senescence phenotype accompanied by 
      increased DNA damage and genomic instability in CRPC cells. Here, we describe a 
      new role for IKKε in DNA damage repair involving Rad51 and examine the 
      therapeutic potential of Amlexanox combined with the PARP inhibitor Olaparib in 
      CRPC cell lines. Combining Amlexanox with Olaparib decreased CRPC cell 
      proliferation and enhanced DNA damage through the inhibition of Olaparib-induced 
      Rad51 recruitment and expression in CRPC cells or IKKε-depleted PC-3 cells. We 
      demonstrated that Rad51 promoter activity, measured by luciferase assay, was 
      decreased with Amlexanox treatment or IKKε depletion and that Amlexanox treatment 
      decreased the occupancy of transcription factor C/EBP-β on the Rad51 promoter. 
      Our mouse model also showed that Amlexanox combined with Olaparib inhibited tumor 
      growth of CRPC xenografts. Our study highlights a new role for IKKε in DNA damage 
      repair through the regulation of Rad51 transcription and provides a rationale for 
      the combination of Amlexanox and Olaparib in the treatment of patients with CRPC.
FAU - Gilbert, Sophie
AU  - Gilbert S
AD  - Centre de Recherche du Centre Hospitalier de l'Université de Montréal (CRCHUM) et 
      Institut du Cancer de Montréal, Montréal, QC H2X 0A9, Canada.
FAU - Péant, Benjamin
AU  - Péant B
AD  - Centre de Recherche du Centre Hospitalier de l'Université de Montréal (CRCHUM) et 
      Institut du Cancer de Montréal, Montréal, QC H2X 0A9, Canada.
FAU - Mes-Masson, Anne-Marie
AU  - Mes-Masson AM
AUID- ORCID: 0000-0002-6498-266X
AD  - Centre de Recherche du Centre Hospitalier de l'Université de Montréal (CRCHUM) et 
      Institut du Cancer de Montréal, Montréal, QC H2X 0A9, Canada.
AD  - Department of Medicine, Université de Montréal, Montréal, QC H3C 3J7, Canada.
FAU - Saad, Fred
AU  - Saad F
AUID- ORCID: 0000-0003-2986-5617
AD  - Centre de Recherche du Centre Hospitalier de l'Université de Montréal (CRCHUM) et 
      Institut du Cancer de Montréal, Montréal, QC H2X 0A9, Canada.
AD  - Department of Surgery, Université de Montréal, Montréal, QC H3C 3J7, Canada.
LA  - eng
PT  - Journal Article
DEP - 20220728
PL  - Switzerland
TA  - Cancers (Basel)
JT  - Cancers
JID - 101526829
PMC - PMC9367422
OTO - NOTNLM
OT  - DNA damage
OT  - DNA damage repair
OT  - PARP inhibitors
OT  - combination therapy
OT  - transcription
COIS- The authors declare no conflict of interest.
EDAT- 2022/08/13 06:00
MHDA- 2022/08/13 06:01
CRDT- 2022/08/12 01:04
PHST- 2022/06/25 00:00 [received]
PHST- 2022/07/22 00:00 [revised]
PHST- 2022/07/26 00:00 [accepted]
PHST- 2022/08/12 01:04 [entrez]
PHST- 2022/08/13 06:00 [pubmed]
PHST- 2022/08/13 06:01 [medline]
AID - cancers14153684 [pii]
AID - cancers-14-03684 [pii]
AID - 10.3390/cancers14153684 [doi]
PST - epublish
SO  - Cancers (Basel). 2022 Jul 28;14(15):3684. doi: 10.3390/cancers14153684.

PMID- 35892652
OWN - NLM
STAT- PubMed-not-MEDLINE
LR  - 20220731
IS  - 2076-3921 (Print)
IS  - 2076-3921 (Electronic)
IS  - 2076-3921 (Linking)
VI  - 11
IP  - 8
DP  - 2022 Jul 26
TI  - Preventive Effect of Cocoa Flavonoids via Suppression of Oxidative Stress-Induced 
      Apoptosis in Auditory Senescent Cells.
LID - 10.3390/antiox11081450 [doi]
LID - 1450
AB  - Presbycusis or Age-related hearing loss (ARHL) is a sensorineural hearing loss 
      that affects communication, leading to depression and social isolation. 
      Currently, there are no effective treatments against ARHL. It is known that cocoa 
      products have high levels of polyphenol content (mainly flavonoids), that are 
      potent anti-inflammatory and antioxidant agents with proven benefits for health. 
      The objective is to determine the protective effect of cocoa at the cellular and 
      molecular levels in Presbycusis. For in vitro study, we used House Ear 
      Institute-Organ of Corti 1 (HEI-OC1), stria vascularis (SV-k1), and organ of 
      Corti (OC-k3) cells (derived from the auditory organ of a transgenic mouse). Each 
      cell line was divided into a control group (CTR) and an H(2)O(2) group (induction 
      of senescence by an oxygen radical). Additionally, every group of every cell line 
      was treated with the cocoa polyphenolic extract (CPE), measuring different 
      markers of apoptosis, viability, the activity of antioxidant enzymes, and 
      oxidative/nitrosative stress. The data show an increase of reactive oxidative and 
      nitrogen species (ROS and RNS, respectively) in senescent cells compared to 
      control ones. CPE treatment effectively reduced these high levels and correlated 
      with a significant reduction in apoptosis cells by inhibiting the 
      mitochondrial-apoptotic pathway. Furthermore, in senescence cells, the activity 
      of antioxidant enzymes (Superoxide dismutase, SOD; Catalase, CAT; and Glutathione 
      peroxidase, GPx) was recovered after CPE treatment. Administration of CPE also 
      decreased oxidative DNA damage in the auditory senescent cells. In conclusion, 
      CPE inhibits the activation of senescence-related apoptotic signaling by 
      decreasing oxidative stress in auditory senescent cells.
FAU - Del Mar Rivas-Chacón, Luz
AU  - Del Mar Rivas-Chacón L
AD  - Department Clinical Analysis, Hospital Universitario de Getafe, Carretera de 
      Toledo, Km 12.5, 28905 Getafe, Madrid, Spain.
FAU - Yanes-Díaz, Joaquín
AU  - Yanes-Díaz J
AD  - Department Otolaryngology, Hospital Universitario de Getafe, Carretera de Toledo, 
      Km 12.5, 28905 Getafe, Madrid, Spain.
AD  - Department of Medicine, Faculty of Biomedical and Health Sciences, Universidad 
      Europea de Madrid, 28670 Madrid, Spain.
FAU - de Lucas, Beatriz
AU  - de Lucas B
AD  - Department of Medicine, Faculty of Biomedical and Health Sciences, Universidad 
      Europea de Madrid, 28670 Madrid, Spain.
FAU - Riestra-Ayora, Juan Ignacio
AU  - Riestra-Ayora JI
AUID- ORCID: 0000-0003-0297-2711
AD  - Department Otolaryngology, Hospital Universitario de Getafe, Carretera de Toledo, 
      Km 12.5, 28905 Getafe, Madrid, Spain.
AD  - Department of Medicine, Faculty of Biomedical and Health Sciences, Universidad 
      Europea de Madrid, 28670 Madrid, Spain.
FAU - Madrid-García, Raquel
AU  - Madrid-García R
AUID- ORCID: 0000-0003-4094-261X
AD  - Department of Medicine, Faculty of Biomedical and Health Sciences, Universidad 
      Europea de Madrid, 28670 Madrid, Spain.
FAU - Sanz-Fernández, Ricardo
AU  - Sanz-Fernández R
AD  - Department Otolaryngology, Hospital Universitario de Getafe, Carretera de Toledo, 
      Km 12.5, 28905 Getafe, Madrid, Spain.
AD  - Department of Medicine, Faculty of Biomedical and Health Sciences, Universidad 
      Europea de Madrid, 28670 Madrid, Spain.
FAU - Sánchez-Rodríguez, Carolina
AU  - Sánchez-Rodríguez C
AUID- ORCID: 0000-0001-6246-0449
AD  - Department of Medicine, Faculty of Biomedical and Health Sciences, Universidad 
      Europea de Madrid, 28670 Madrid, Spain.
LA  - eng
GR  - P19/01524/Instituto de Salud Carlos III/
PT  - Journal Article
DEP - 20220726
PL  - Switzerland
TA  - Antioxidants (Basel)
JT  - Antioxidants (Basel, Switzerland)
JID - 101668981
PMC - PMC9330887
OTO - NOTNLM
OT  - age-related hearing loss
OT  - antioxidant agents
OT  - apoptosis
OT  - cocoa
OT  - mitochondrial-apoptotic pathway
OT  - oxidative stress
OT  - senescence
OT  - viability
COIS- The authors declare no conflict of interest.
EDAT- 2022/07/28 06:00
MHDA- 2022/07/28 06:01
CRDT- 2022/07/27 04:54
PHST- 2022/06/14 00:00 [received]
PHST- 2022/07/22 00:00 [revised]
PHST- 2022/07/22 00:00 [accepted]
PHST- 2022/07/27 04:54 [entrez]
PHST- 2022/07/28 06:00 [pubmed]
PHST- 2022/07/28 06:01 [medline]
AID - antiox11081450 [pii]
AID - antioxidants-11-01450 [pii]
AID - 10.3390/antiox11081450 [doi]
PST - epublish
SO  - Antioxidants (Basel). 2022 Jul 26;11(8):1450. doi: 10.3390/antiox11081450.

PMID- 35819193
OWN - NLM
STAT- MEDLINE
DCOM- 20220725
LR  - 20220809
IS  - 1362-4962 (Electronic)
IS  - 0305-1048 (Print)
IS  - 0305-1048 (Linking)
VI  - 50
IP  - 13
DP  - 2022 Jul 22
TI  - Division of labor within the DNA damage tolerance system reveals non-epistatic 
      and clinically actionable targets for precision cancer medicine.
PG  - 7420-7435
LID - 10.1093/nar/gkac545 [doi]
AB  - Crosslink repair depends on the Fanconi anemia pathway and translesion synthesis 
      polymerases that replicate over unhooked crosslinks. Translesion synthesis is 
      regulated via ubiquitination of PCNA, and independently via translesion synthesis 
      polymerase REV1. The division of labor between PCNA-ubiquitination and REV1 in 
      interstrand crosslink repair is unclear. Inhibition of either of these pathways 
      has been proposed as a strategy to increase cytotoxicity of platinating agents in 
      cancer treatment. Here, we defined the importance of PCNA-ubiquitination and REV1 
      for DNA in mammalian ICL repair. In mice, loss of PCNA-ubiquitination, but not 
      REV1, resulted in germ cell defects and hypersensitivity to cisplatin. Loss of 
      PCNA-ubiquitination, but not REV1 sensitized mammalian cancer cell lines to 
      cisplatin. We identify polymerase Kappa as essential in tolerating DNA 
      damage-induced lesions, in particular cisplatin lesions. Polk-deficient tumors 
      were controlled by cisplatin treatment and it significantly delayed tumor 
      outgrowth and increased overall survival of tumor bearing mice. Our results 
      indicate that PCNA-ubiquitination and REV1 play distinct roles in DNA damage 
      tolerance. Moreover, our results highlight POLK as a critical TLS polymerase in 
      tolerating multiple genotoxic lesions, including cisplatin lesions. The relative 
      frequent loss of Polk in cancers indicates an exploitable vulnerability for 
      precision cancer medicine.
CI  - © The Author(s) 2022. Published by Oxford University Press on behalf of Nucleic 
      Acids Research.
FAU - Spanjaard, Aldo
AU  - Spanjaard A
AD  - Division of Tumor Biology and Immunology, The Netherlands Cancer Institute, 
      Plesmanlaan 121, 1066 CX Amsterdam, The Netherlands.
FAU - Shah, Ronak
AU  - Shah R
AD  - Division of Tumor Biology and Immunology, The Netherlands Cancer Institute, 
      Plesmanlaan 121, 1066 CX Amsterdam, The Netherlands.
FAU - de Groot, Daniël
AU  - de Groot D
AD  - Division of Tumor Biology and Immunology, The Netherlands Cancer Institute, 
      Plesmanlaan 121, 1066 CX Amsterdam, The Netherlands.
FAU - Buoninfante, Olimpia Alessandra
AU  - Buoninfante OA
AD  - Division of Tumor Biology and Immunology, The Netherlands Cancer Institute, 
      Plesmanlaan 121, 1066 CX Amsterdam, The Netherlands.
FAU - Morris, Ben
AU  - Morris B
AD  - Division of Molecular Carcinogenesis, The Netherlands Cancer Institute, 
      Plesmanlaan 121, 1066 CX Amsterdam, The Netherlands.
FAU - Lieftink, Cor
AU  - Lieftink C
AD  - Division of Molecular Carcinogenesis, The Netherlands Cancer Institute, 
      Plesmanlaan 121, 1066 CX Amsterdam, The Netherlands.
FAU - Pritchard, Colin
AU  - Pritchard C
AD  - Intervention unit of the Mouse Clinic for Cancer and Aging research (MCCA), The 
      Netherlands Cancer Institute, Plesmanlaan 121, 1066 CX Amsterdam, The 
      Netherlands.
FAU - Zürcher, Lisa M
AU  - Zürcher LM
AD  - Division of Tumor Biology and Immunology, The Netherlands Cancer Institute, 
      Plesmanlaan 121, 1066 CX Amsterdam, The Netherlands.
FAU - Ormel, Shirley
AU  - Ormel S
AD  - Division of Tumor Biology and Immunology, The Netherlands Cancer Institute, 
      Plesmanlaan 121, 1066 CX Amsterdam, The Netherlands.
FAU - Catsman, Joyce J I
AU  - Catsman JJI
AD  - Division of Tumor Biology and Immunology, The Netherlands Cancer Institute, 
      Plesmanlaan 121, 1066 CX Amsterdam, The Netherlands.
FAU - de Korte-Grimmerink, Renske
AU  - de Korte-Grimmerink R
AD  - Intervention unit of the Mouse Clinic for Cancer and Aging research (MCCA), The 
      Netherlands Cancer Institute, Plesmanlaan 121, 1066 CX Amsterdam, The 
      Netherlands.
FAU - Siteur, Bjørn
AU  - Siteur B
AD  - Intervention unit of the Mouse Clinic for Cancer and Aging research (MCCA), The 
      Netherlands Cancer Institute, Plesmanlaan 121, 1066 CX Amsterdam, The 
      Netherlands.
FAU - Proost, Natalie
AU  - Proost N
AD  - Intervention unit of the Mouse Clinic for Cancer and Aging research (MCCA), The 
      Netherlands Cancer Institute, Plesmanlaan 121, 1066 CX Amsterdam, The 
      Netherlands.
FAU - Boadum, Terry
AU  - Boadum T
AD  - NKI Animal facility, The Netherlands Cancer Institute, Plesmanlaan 121, 1066 CX 
      Amsterdam, The Netherlands.
FAU - van de Ven, Marieke
AU  - van de Ven M
AD  - Intervention unit of the Mouse Clinic for Cancer and Aging research (MCCA), The 
      Netherlands Cancer Institute, Plesmanlaan 121, 1066 CX Amsterdam, The 
      Netherlands.
FAU - Song, Ji-Ying
AU  - Song JY
AD  - Division of Experimental Animal Pathology, The Netherlands Cancer Institute, 
      Plesmanlaan 121, 1066 CX Amsterdam, The Netherlands.
FAU - Kreft, Maaike
AU  - Kreft M
AD  - Division of Tumor Biology and Immunology, The Netherlands Cancer Institute, 
      Plesmanlaan 121, 1066 CX Amsterdam, The Netherlands.
FAU - van den Berk, Paul C M
AU  - van den Berk PCM
AD  - Division of Tumor Biology and Immunology, The Netherlands Cancer Institute, 
      Plesmanlaan 121, 1066 CX Amsterdam, The Netherlands.
FAU - Beijersbergen, Roderick L
AU  - Beijersbergen RL
AD  - Division of Molecular Carcinogenesis, The Netherlands Cancer Institute, 
      Plesmanlaan 121, 1066 CX Amsterdam, The Netherlands.
FAU - Jacobs, Heinz
AU  - Jacobs H
AUID- ORCID: 0000-0001-6227-9850
AD  - Division of Tumor Biology and Immunology, The Netherlands Cancer Institute, 
      Plesmanlaan 121, 1066 CX Amsterdam, The Netherlands.
LA  - eng
PT  - Journal Article
PT  - Research Support, Non-U.S. Gov't
PL  - England
TA  - Nucleic Acids Res
JT  - Nucleic acids research
JID - 0411011
RN  - 0 (Proliferating Cell Nuclear Antigen)
RN  - EC 2.7.7.7 (DNA-Directed DNA Polymerase)
RN  - EC 2.7.7.7 (Polk protein, mouse)
RN  - EC 2.7.7.7 (Rev1 protein, mouse)
RN  - Q20Q21Q62J (Cisplatin)
SB  - IM
MH  - Animals
MH  - Cisplatin/therapeutic use
MH  - DNA Damage
MH  - *DNA Repair
MH  - DNA Replication
MH  - DNA-Directed DNA Polymerase/metabolism
MH  - Humans
MH  - Mice
MH  - *Neoplasms/drug therapy/genetics
MH  - Precision Medicine
MH  - Proliferating Cell Nuclear Antigen/metabolism
MH  - Ubiquitination
PMC - PMC9303390
EDAT- 2022/07/13 06:00
MHDA- 2022/07/26 06:00
CRDT- 2022/07/12 08:32
PHST- 2022/07/07 00:00 [accepted]
PHST- 2022/06/02 00:00 [revised]
PHST- 2022/04/12 00:00 [received]
PHST- 2022/07/13 06:00 [pubmed]
PHST- 2022/07/26 06:00 [medline]
PHST- 2022/07/12 08:32 [entrez]
AID - 6640234 [pii]
AID - gkac545 [pii]
AID - 10.1093/nar/gkac545 [doi]
PST - ppublish
SO  - Nucleic Acids Res. 2022 Jul 22;50(13):7420-7435. doi: 10.1093/nar/gkac545.

PMID- 35909566
OWN - NLM
STAT- MEDLINE
DCOM- 20220802
LR  - 20220804
IS  - 1664-2392 (Print)
IS  - 1664-2392 (Electronic)
IS  - 1664-2392 (Linking)
VI  - 13
DP  - 2022
TI  - Extracellular Nicotinamide Phosphoribosyltransferase Is a Component of the 
      Senescence-Associated Secretory Phenotype.
PG  - 935106
LID - 10.3389/fendo.2022.935106 [doi]
LID - 935106
AB  - Cellular senescence is a stress or damage response by which a cell adopts of 
      state of essentially permanent proliferative arrest, coupled to the secretion of 
      a number of biologically active molecules. This senescence-associated secretory 
      phenotype (SASP) underlies many of the degenerative and regenerative aspects of 
      cellular senescence - including promoting wound healing and development, but also 
      driving diabetes and multiple age-associated diseases. We find that nicotinamide 
      phosphoribosyltransferase (NAMPT), which catalyzes the rate-limiting step in 
      nicotinamide adenine dinucleotide (NAD) biosynthesis, is elevated in senescent 
      cells without a commensurate increase in NAD levels. This elevation is distinct 
      from the acute DNA damage response, in which NAD is depleted, and recovery of NAD 
      by NAMPT elevation is AMPK-activated protein kinase (AMPK)-dependent. Instead, we 
      find that senescent cells release extracellular NAMPT (eNAMPT) as part of the 
      SASP. eNAMPT has been reported to be released as a catalytically active 
      extracellular vesicle-contained dimer that promotes NAD increases in other cells 
      and extends lifespan, and also as free monomer that acts as a damage-associated 
      molecular pattern and promotes conditions such as diabetes and fibrosis. 
      Senescent cells released eNAMPT as dimer, but surprisingly eNAMPT appeared in the 
      soluble secretome while being depleted from exosomes. Finally, diabetic mice 
      showed elevated levels of eNAMPT, and this was lowered by treatment with the 
      senolytic drug, ABT-263. Together, these data reveal a new SASP factor with 
      implications for NAD metabolism.
CI  - Copyright © 2022 Kuehnemann, Hu, Butera, Patel, Bons, Schilling, Aguayo-Mazzucato 
      and Wiley.
FAU - Kuehnemann, Chisaka
AU  - Kuehnemann C
AD  - Jean Mayer USDA Human Nutrition Research Center on Aging at Tufts University, 
      Boston, MA, United States.
AD  - Buck Institute for Research on Aging, Novato, CA, United States.
FAU - Hu, Kang-Quan
AU  - Hu KQ
AD  - Jean Mayer USDA Human Nutrition Research Center on Aging at Tufts University, 
      Boston, MA, United States.
FAU - Butera, Kayla
AU  - Butera K
AD  - Jean Mayer USDA Human Nutrition Research Center on Aging at Tufts University, 
      Boston, MA, United States.
FAU - Patel, Sandip K
AU  - Patel SK
AD  - Buck Institute for Research on Aging, Novato, CA, United States.
FAU - Bons, Joanna
AU  - Bons J
AD  - Buck Institute for Research on Aging, Novato, CA, United States.
FAU - Schilling, Birgit
AU  - Schilling B
AD  - Buck Institute for Research on Aging, Novato, CA, United States.
FAU - Aguayo-Mazzucato, Cristina
AU  - Aguayo-Mazzucato C
AD  - Joslin Diabetes Center, Harvard Medical School, Boston, MA, United States.
FAU - Wiley, Christopher D
AU  - Wiley CD
AD  - Jean Mayer USDA Human Nutrition Research Center on Aging at Tufts University, 
      Boston, MA, United States.
LA  - eng
GR  - P01 AG017242/AG/NIA NIH HHS/United States
GR  - U01 AG060906/AG/NIA NIH HHS/United States
GR  - S10 OD028654/OD/NIH HHS/United States
PT  - Journal Article
DEP - 20220714
PL  - Switzerland
TA  - Front Endocrinol (Lausanne)
JT  - Frontiers in endocrinology
JID - 101555782
RN  - 0 (Cytokines)
RN  - 0U46U6E8UK (NAD)
RN  - EC 2.4.2.12 (Nicotinamide Phosphoribosyltransferase)
RN  - EC 2.4.2.12 (nicotinamide phosphoribosyltransferase, mouse)
RN  - EC 2.7.11.31 (AMP-Activated Protein Kinases)
SB  - IM
MH  - AMP-Activated Protein Kinases/metabolism
MH  - Animals
MH  - *Cytokines/genetics/metabolism
MH  - *Diabetes Mellitus, Experimental/metabolism
MH  - Mice
MH  - NAD/metabolism
MH  - *Nicotinamide Phosphoribosyltransferase/genetics/metabolism
MH  - *Senescence-Associated Secretory Phenotype/genetics/physiology
PMC - PMC9329521
OTO - NOTNLM
OT  - NAD
OT  - NAMPT
OT  - SASP
OT  - aging
OT  - cellular senescence
OT  - diabetes
OT  - eNAMPT
OT  - senescence
COIS- The authors declare that the research was conducted in the absence of any 
      commercial or financial relationships that could be construed as a potential 
      conflict of interest.
EDAT- 2022/08/02 06:00
MHDA- 2022/08/03 06:00
CRDT- 2022/08/01 03:16
PHST- 2022/05/03 00:00 [received]
PHST- 2022/06/15 00:00 [accepted]
PHST- 2022/08/01 03:16 [entrez]
PHST- 2022/08/02 06:00 [pubmed]
PHST- 2022/08/03 06:00 [medline]
AID - 10.3389/fendo.2022.935106 [doi]
PST - epublish
SO  - Front Endocrinol (Lausanne). 2022 Jul 14;13:935106. doi: 
      10.3389/fendo.2022.935106. eCollection 2022.

PMID- 36147777
OWN - NLM
STAT- PubMed-not-MEDLINE
LR  - 20230225
IS  - 2662-8465 (Electronic)
IS  - 2662-8465 (Linking)
VI  - 2
IP  - 7
DP  - 2022 Jul
TI  - Characterization of cellular senescence in aging skeletal muscle.
PG  - 601-615
LID - 10.1038/s43587-022-00250-8 [doi]
AB  - Senescence is a cell fate that contributes to multiple aging-related pathologies. 
      Despite profound age-associated changes in skeletal muscle (SkM), whether its 
      constituent cells are prone to senesce has not been methodically examined. 
      Herein, using single cell and bulk RNA-sequencing and complementary imaging 
      methods on SkM of young and old mice, we demonstrate that a subpopulation of old 
      fibroadipogenic progenitors highly expresses p16 (Ink4a) together with multiple 
      senescence-related genes and, concomitantly, exhibits DNA damage and chromatin 
      reorganization. Through analysis of isolated myofibers, we also detail a 
      senescence phenotype within a subset of old cells, governed instead by p2 (Cip1) 
      . Administration of a senotherapeutic intervention to old mice countered 
      age-related molecular and morphological changes and improved SkM strength. 
      Finally, we found that the senescence phenotype is conserved in SkM from older 
      humans. Collectively, our data provide compelling evidence for cellular 
      senescence as a hallmark and potentially tractable mediator of SkM aging.
FAU - Zhang, Xu
AU  - Zhang X
AD  - Robert and Arlene Kogod Center on Aging, Mayo Clinic, Rochester, MN, USA.
AD  - Department of Physical Medicine and Rehabilitation, Mayo Clinic, Rochester, MN, 
      USA.
AD  - These authors equally contributed to this work.
FAU - Habiballa, Leena
AU  - Habiballa L
AD  - Robert and Arlene Kogod Center on Aging, Mayo Clinic, Rochester, MN, USA.
AD  - NIHR Newcastle Biomedical Research Centre, Newcastle University and Newcastle 
      Upon Tyne Hospitals NHS Foundation Trust, Newcastle upon Tyne, UK.
AD  - Mayo clinic graduate school of biomedical science, rochester, MN, USA.
AD  - These authors equally contributed to this work.
FAU - Aversa, Zaira
AU  - Aversa Z
AD  - Robert and Arlene Kogod Center on Aging, Mayo Clinic, Rochester, MN, USA.
AD  - Department of Physical Medicine and Rehabilitation, Mayo Clinic, Rochester, MN, 
      USA.
FAU - Ng, Yan Er
AU  - Ng YE
AD  - Robert and Arlene Kogod Center on Aging, Mayo Clinic, Rochester, MN, USA.
FAU - Sakamoto, Ayumi E
AU  - Sakamoto AE
AD  - Robert and Arlene Kogod Center on Aging, Mayo Clinic, Rochester, MN, USA.
FAU - Englund, Davis A
AU  - Englund DA
AD  - Robert and Arlene Kogod Center on Aging, Mayo Clinic, Rochester, MN, USA.
AD  - Department of Physical Medicine and Rehabilitation, Mayo Clinic, Rochester, MN, 
      USA.
FAU - Pearsall, Vesselina M
AU  - Pearsall VM
AD  - Robert and Arlene Kogod Center on Aging, Mayo Clinic, Rochester, MN, USA.
FAU - White, Thomas A
AU  - White TA
AD  - Robert and Arlene Kogod Center on Aging, Mayo Clinic, Rochester, MN, USA.
FAU - Robinson, Matthew M
AU  - Robinson MM
AD  - School of Biological and Population Health Sciences, College of Public Health and 
      Human Sciences, Oregon State University, Corvallis, OR, USA.
FAU - Rivas, Donato A
AU  - Rivas DA
AD  - Nutrition, Exercise Physiology and Sarcopenia Laboratory, Jean Mayer USDA Human 
      Nutrition Research Center, Tufts University, Boston, Massachusetts, USA.
FAU - Dasari, Surendra
AU  - Dasari S
AD  - Department of Health Sciences Research, Mayo Clinic, Rochester, MN, USA.
FAU - Hruby, Adam J
AU  - Hruby AJ
AD  - Robert and Arlene Kogod Center on Aging, Mayo Clinic, Rochester, MN, USA.
AD  - Department of Physiology and Biomedical Engineering, Mayo Clinic, Rochester, MN, 
      USA.
FAU - Lagnado, Anthony B
AU  - Lagnado AB
AD  - Robert and Arlene Kogod Center on Aging, Mayo Clinic, Rochester, MN, USA.
AD  - Department of Physiology and Biomedical Engineering, Mayo Clinic, Rochester, MN, 
      USA.
FAU - Jachim, Sarah K
AU  - Jachim SK
AD  - Mayo clinic graduate school of biomedical science, rochester, MN, USA.
FAU - Granic, Antoneta
AU  - Granic A
AD  - NIHR Newcastle Biomedical Research Centre, Newcastle University and Newcastle 
      Upon Tyne Hospitals NHS Foundation Trust, Newcastle upon Tyne, UK.
AD  - AGE Research Group, Translational and Clinical Research Institute, Faculty of 
      Medical Sciences, Newcastle University, Newcastle, UK.
FAU - Sayer, Avan A
AU  - Sayer AA
AD  - NIHR Newcastle Biomedical Research Centre, Newcastle University and Newcastle 
      Upon Tyne Hospitals NHS Foundation Trust, Newcastle upon Tyne, UK.
AD  - AGE Research Group, Translational and Clinical Research Institute, Faculty of 
      Medical Sciences, Newcastle University, Newcastle, UK.
FAU - Jurk, Diana
AU  - Jurk D
AD  - Robert and Arlene Kogod Center on Aging, Mayo Clinic, Rochester, MN, USA.
AD  - Department of Physiology and Biomedical Engineering, Mayo Clinic, Rochester, MN, 
      USA.
FAU - Lanza, Ian R
AU  - Lanza IR
AD  - Division of Endocrinology, Mayo Clinic, Rochester, MN, USA.
FAU - Khosla, Sundeep
AU  - Khosla S
AD  - Robert and Arlene Kogod Center on Aging, Mayo Clinic, Rochester, MN, USA.
AD  - Division of Endocrinology, Diabetes, Metabolism and Nutrition, Mayo Clinic, 
      Rochester, Minnesota, USA.
FAU - Fielding, Roger A
AU  - Fielding RA
AD  - Nutrition, Exercise Physiology and Sarcopenia Laboratory, Jean Mayer USDA Human 
      Nutrition Research Center, Tufts University, Boston, Massachusetts, USA.
FAU - Nair, K Sreekumaran
AU  - Nair KS
AD  - Division of Endocrinology, Diabetes, Metabolism and Nutrition, Mayo Clinic, 
      Rochester, Minnesota, USA.
FAU - Schafer, Marissa J
AU  - Schafer MJ
AD  - Robert and Arlene Kogod Center on Aging, Mayo Clinic, Rochester, MN, USA.
AD  - Department of Physiology and Biomedical Engineering, Mayo Clinic, Rochester, MN, 
      USA.
FAU - Passos, João F
AU  - Passos JF
AD  - Robert and Arlene Kogod Center on Aging, Mayo Clinic, Rochester, MN, USA.
AD  - Department of Physiology and Biomedical Engineering, Mayo Clinic, Rochester, MN, 
      USA.
FAU - LeBrasseur, Nathan K
AU  - LeBrasseur NK
AD  - Robert and Arlene Kogod Center on Aging, Mayo Clinic, Rochester, MN, USA.
AD  - Department of Physical Medicine and Rehabilitation, Mayo Clinic, Rochester, MN, 
      USA.
LA  - eng
GR  - T32 AG049672/AG/NIA NIH HHS/United States
GR  - P30 AG031679/AG/NIA NIH HHS/United States
GR  - R01 AG055529/AG/NIA NIH HHS/United States
GR  - T32 AR056950/AR/NIAMS NIH HHS/United States
GR  - R00 AG058798/AG/NIA NIH HHS/United States
GR  - R56 AG060907/AG/NIA NIH HHS/United States
GR  - UG3 CA268103/CA/NCI NIH HHS/United States
GR  - K99 AG058798/AG/NIA NIH HHS/United States
GR  - P01 AG062413/AG/NIA NIH HHS/United States
GR  - R01 AG068048/AG/NIA NIH HHS/United States
GR  - P30 DK084567/DK/NIDDK NIH HHS/United States
PT  - Journal Article
DEP - 20220715
PL  - United States
TA  - Nat Aging
JT  - Nature aging
JID - 101773306
PMC - PMC9491365
MID - NIHMS1832050
EDAT- 2022/09/24 06:00
MHDA- 2022/09/24 06:01
CRDT- 2022/09/23 02:46
PHST- 2022/09/23 02:46 [entrez]
PHST- 2022/09/24 06:00 [pubmed]
PHST- 2022/09/24 06:01 [medline]
AID - 10.1038/s43587-022-00250-8 [doi]
PST - ppublish
SO  - Nat Aging. 2022 Jul;2(7):601-615. doi: 10.1038/s43587-022-00250-8. Epub 2022 Jul 
      15.

PMID- 35818427
OWN - NLM
STAT- PubMed-not-MEDLINE
LR  - 20220716
IS  - 1226-8453 (Print)
IS  - 2093-4947 (Electronic)
IS  - 1226-8453 (Linking)
VI  - 46
IP  - 4
DP  - 2022 Jul
TI  - Ginsenoside compound K reduces the progression of Huntington's disease via the 
      inhibition of oxidative stress and overactivation of the ATM/AMPK pathway.
PG  - 572-584
LID - 10.1016/j.jgr.2021.11.003 [doi]
AB  - BACKGROUND: Huntington's disease (HD) is a neurodegenerative disorder caused by 
      the expansion of trinucleotide CAG repeat in the Huntingtin (Htt) gene. The major 
      pathogenic pathways underlying HD involve the impairment of cellular energy 
      homeostasis and DNA damage in the brain. The protein kinase ataxia-telangiectasia 
      mutated (ATM) is an important regulator of the DNA damage response. ATM is 
      involved in the phosphorylation of AMP-activated protein kinase (AMPK), 
      suggesting that AMPK plays a critical role in response to DNA damage. Herein, we 
      demonstrated that expression of polyQ-expanded mutant Htt (mHtt) enhanced the 
      phosphorylation of ATM. Ginsenoside is the main and most effective component of 
      Panax ginseng. However, the protective effect of a ginsenoside (compound K, CK) 
      in HD remains unclear and warrants further investigation. METHODS: This study 
      used the R6/2 transgenic mouse model of HD and performed behavioral tests, 
      survival rate, histological analyses, and immunoblot assays. RESULTS: The 
      systematic administration of CK into R6/2 mice suppressed the activation of 
      ATM/AMPK and reduced neuronal toxicity and mHTT aggregation. Most importantly, CK 
      increased neuronal density and lifespan and improved motor dysfunction in R6/2 
      mice. Conversely, CK enhanced the expression of Bcl2 protected striatal cells 
      from the toxicity induced by the overactivation of mHtt and AMPK. CONCLUSIONS: 
      Thus, the oral administration of CK reduced the disease progression and markedly 
      enhanced lifespan in the transgenic mouse model (R6/2) of HD.
CI  - © 2021 The Korean Society of Ginseng. Publishing services by Elsevier B.V.
FAU - Hua, Kuo-Feng
AU  - Hua KF
AD  - Department of Pathology, Tri-Service General Hospital, National Defense Medical 
      Center, Taipei, Taiwan.
AD  - Department of Biotechnology and Animal Science, National Ilan University, Ilan, 
      Taiwan.
AD  - Department of Medical Research, China Medical University Hospital, China Medical 
      University, Taichung, Taiwan.
FAU - Chao, A-Ching
AU  - Chao AC
AD  - Department of Neurology, Kaohsiung Medical University Hospital, Kaohsiung, 
      Taiwan.
AD  - Department of Neurology, College of Medicine, Kaohsiung Medical University, 
      Kaohsiung, Taiwan.
FAU - Lin, Ting-Yu
AU  - Lin TY
AD  - Department of Animal Science and Biotechnology, Tunghai University, Taichung, 
      Taiwan.
FAU - Chen, Wan-Tze
AU  - Chen WT
AD  - Institute of Brain Science and Brain Research Center, National Yang Ming Chiao 
      Tung University, Taipei, Taiwan.
FAU - Lee, Yu-Chieh
AU  - Lee YC
AD  - Wellhead Biological Technology Corp., Taoyuan, Taiwan.
FAU - Hsu, Wan-Han
AU  - Hsu WH
AD  - Wellhead Biological Technology Corp., Taoyuan, Taiwan.
FAU - Lee, Sheau-Long
AU  - Lee SL
AD  - Wellhead Biological Technology Corp., Taoyuan, Taiwan.
FAU - Wang, Hsin-Min
AU  - Wang HM
AD  - 6-Shun Clinic, Tainan, Taiwan.
FAU - Yang, Ding-I
AU  - Yang DI
AD  - Institute of Brain Science and Brain Research Center, National Yang Ming Chiao 
      Tung University, Taipei, Taiwan.
FAU - Ju, Tz-Chuen
AU  - Ju TC
AD  - Department of Animal Science and Biotechnology, Tunghai University, Taichung, 
      Taiwan.
AD  - National Defense Medical Center, Taipei, Taiwan.
LA  - eng
PT  - Journal Article
DEP - 20211111
PL  - Korea (South)
TA  - J Ginseng Res
JT  - Journal of ginseng research
JID - 100890690
PMC - PMC9270658
OTO - NOTNLM
OT  - AMP-Activated protein kinase
OT  - Ataxia-telangiectasia mutated
OT  - Huntington's disease
OT  - Panax ginseng, ginsenoside
COIS- All the authors declare that they have no conflicts of interest.
EDAT- 2022/07/13 06:00
MHDA- 2022/07/13 06:01
CRDT- 2022/07/12 01:45
PHST- 2021/07/11 00:00 [received]
PHST- 2021/10/16 00:00 [revised]
PHST- 2021/11/04 00:00 [accepted]
PHST- 2022/07/12 01:45 [entrez]
PHST- 2022/07/13 06:00 [pubmed]
PHST- 2022/07/13 06:01 [medline]
AID - S1226-8453(21)00162-7 [pii]
AID - 10.1016/j.jgr.2021.11.003 [doi]
PST - ppublish
SO  - J Ginseng Res. 2022 Jul;46(4):572-584. doi: 10.1016/j.jgr.2021.11.003. Epub 2021 
      Nov 11.

PMID- 35726536
OWN - NLM
STAT- MEDLINE
DCOM- 20220622
LR  - 20220716
IS  - 2038-8306 (Electronic)
IS  - 1121-760X (Print)
IS  - 1121-760X (Linking)
VI  - 66
IP  - 3
DP  - 2022 Jun 21
TI  - Ferroptosis resistance cooperates with cellular senescence in the overt stage of 
      nonalcoholic fatty liver disease/nonalcoholic steatohepatitis.
LID - 10.4081/ejh.2022.3391 [doi]
LID - 3391
AB  - Cellular senescence and ferroptosis are the two main, fine-tuned processes in 
      tissue damage restraint; however, they can be overactivated in pathologies such 
      as nonalcoholic fatty liver disease/nonalcoholic steatohepatitis (NAFLD/NASH), 
      becoming dangerous stimuli. Senescence is characterized by a decline in cell 
      division and an abnormal release of reactive oxygen species (ROS), and 
      ferroptosis is represented by iron deposition associated with an excessive 
      accumulation of ROS. ROS and cellular stress pathways are also drivers of 
      NAFLD/NASH development. The etiology of NAFLD/NASH lies in poor diets enriched in 
      fat and sugar. This food regimen leads to liver steatosis, resulting in 
      progressive degeneration of the organ, with a late onset of irreversible fibrosis 
      and cirrhosis. Few studies have investigated the possible connection between 
      senescence and ferroptosis in NAFLD/NASH progression, despite the two events 
      sharing some molecular players. We hypothesized a possible link between 
      senescence and ferroptosis in a NAFLD background. To thoroughly investigate this 
      in the context of "Western-style" diet (WSD) abuse, we used an amylin-modified 
      liver NASH mouse model. The main NASH hallmarks have been confirmed in this 
      model, as well as an increase in apoptosis, and Ki67 and p53 expression in the 
      liver. Senescent beta-galactosidase-positive cells were elevated, as well as the 
      expression of the related secretory molecules Il-6 and MMP-1. Features of DNA 
      damage and iron-overload were found in the livers of NASH mice. Gpx4 (glutathione 
      peroxidase 4) expression, counteracting ferroptotic cell death, was increased. 
      Notably, an increased number of senescent cells showing overexpression of gpx4 
      was also found. Our data seem to suggest that senescent cells acquire a 
      gpx4-mediated mechanism of ferroptosis resistance and thus remain in the liver, 
      fostering the deterioration of liver fitness.
FAU - Vetuschi, Antonella
AU  - Vetuschi A
AD  - Department of Biotechnological and Applied Clinical Sciences, University of 
      L'Aquila. antonella.vetuschi@univaq.it.
FAU - Cappariello, Alfredo
AU  - Cappariello A
AD  - Department of Biotechnological and Applied Clinical Sciences, University of 
      L'Aquila. alfredo.cappariello@guest.univaq.it.
FAU - Onori, Paolo
AU  - Onori P
AD  - Department of Anatomical, Histological, Forensic Medicine and Orthopedic 
      Sciences, Sapienza University of Rome. paolo.onori@uniroma1.it.
FAU - Gaudio, Eugenio
AU  - Gaudio E
AD  - Department of Anatomical, Histological, Forensic Medicine and Orthopedic 
      Sciences, Sapienza University of Rome. eugenio.gaudio@uniroma1.it.
FAU - Latella, Giovanni
AU  - Latella G
AD  - Department of Life, Health and Environmental Sciences, Gastroenterology, 
      Hepatology and Nutrition Division, University of L'Aquila. giolatel@tin.it.
FAU - Pompili, Simona
AU  - Pompili S
AD  - Department of Biotechnological and Applied Clinical Sciences, University of 
      L'Aquila. simona.pompili@univaq.it.
FAU - Sferra, Roberta
AU  - Sferra R
AD  - Department of Biotechnological and Applied Clinical Sciences, University of 
      L'Aquila. roberta.sferra@univaq.it.
LA  - eng
PT  - Journal Article
DEP - 20220621
PL  - Italy
TA  - Eur J Histochem
JT  - European journal of histochemistry : EJH
JID - 9207930
RN  - 0 (Reactive Oxygen Species)
RN  - E1UOL152H7 (Iron)
SB  - IM
MH  - Animals
MH  - Cellular Senescence
MH  - Disease Models, Animal
MH  - *Ferroptosis
MH  - Iron/metabolism
MH  - Liver/pathology
MH  - Mice
MH  - *Non-alcoholic Fatty Liver Disease/metabolism/pathology
MH  - Reactive Oxygen Species/metabolism
PMC - PMC9251610
EDAT- 2022/06/22 06:00
MHDA- 2022/06/23 06:00
CRDT- 2022/06/21 04:09
PHST- 2022/02/01 00:00 [received]
PHST- 2022/05/24 00:00 [accepted]
PHST- 2022/06/21 04:09 [entrez]
PHST- 2022/06/22 06:00 [pubmed]
PHST- 2022/06/23 06:00 [medline]
AID - 10.4081/ejh.2022.3391 [doi]
PST - epublish
SO  - Eur J Histochem. 2022 Jun 21;66(3):3391. doi: 10.4081/ejh.2022.3391.

PMID- 35303790
OWN - NLM
STAT- MEDLINE
DCOM- 20220623
LR  - 20220713
IS  - 1545-4509 (Electronic)
IS  - 0066-4154 (Linking)
VI  - 91
DP  - 2022 Jun 21
TI  - DNA-Protein Crosslinks and Their Resolution.
PG  - 157-181
LID - 10.1146/annurev-biochem-032620-105820 [doi]
AB  - Covalent DNA-protein crosslinks (DPCs) are pervasive DNA lesions that interfere 
      with essential chromatin processes such as transcription or replication. This 
      review strives to provide an overview of the sources and principles of cellular 
      DPC formation. DPCs are caused by endogenous reactive metabolites and various 
      chemotherapeutic agents. However, in certain conditions DPCs also arise 
      physiologically in cells. We discuss the cellular mechanisms resolving these 
      threats to genomic integrity. Detection and repair of DPCs require not only the 
      action of canonical DNA repair pathways but also the activity of specialized 
      proteolytic enzymes-including proteases of the SPRTN/Wss1 family-to degrade the 
      crosslinked protein. Loss of DPC repair capacity has dramatic consequences, 
      ranging from genome instability in yeast and worms to cancer predisposition and 
      premature aging in mice and humans.
FAU - Weickert, Pedro
AU  - Weickert P
AD  - Department of Biochemistry, Ludwig Maximilians University, Munich, Germany; 
      email: stingele@genzentrum.lmu.de.
AD  - Gene Center, Ludwig Maximilians University, Munich, Germany.
FAU - Stingele, Julian
AU  - Stingele J
AD  - Department of Biochemistry, Ludwig Maximilians University, Munich, Germany; 
      email: stingele@genzentrum.lmu.de.
AD  - Gene Center, Ludwig Maximilians University, Munich, Germany.
LA  - eng
PT  - Journal Article
PT  - Research Support, Non-U.S. Gov't
PT  - Review
DEP - 20220318
PL  - United States
TA  - Annu Rev Biochem
JT  - Annual review of biochemistry
JID - 2985150R
RN  - 0 (DNA-Binding Proteins)
RN  - 0 (Saccharomyces cerevisiae Proteins)
RN  - 0 (WSS1 protein, S cerevisiae)
RN  - 9007-49-2 (DNA)
SB  - IM
MH  - Animals
MH  - DNA/genetics/metabolism
MH  - DNA Damage
MH  - *DNA Repair
MH  - DNA-Binding Proteins/genetics/metabolism
MH  - Genomic Instability
MH  - Mice
MH  - Saccharomyces cerevisiae/metabolism
MH  - *Saccharomyces cerevisiae Proteins/metabolism
OTO - NOTNLM
OT  - DNA–protein crosslink
OT  - MRE11
OT  - SPRTN
OT  - TDP
OT  - formaldehyde
OT  - topoisomerase
EDAT- 2022/03/20 06:00
MHDA- 2022/06/24 06:00
CRDT- 2022/03/19 05:25
PHST- 2022/03/20 06:00 [pubmed]
PHST- 2022/06/24 06:00 [medline]
PHST- 2022/03/19 05:25 [entrez]
AID - 10.1146/annurev-biochem-032620-105820 [doi]
PST - ppublish
SO  - Annu Rev Biochem. 2022 Jun 21;91:157-181. doi: 
      10.1146/annurev-biochem-032620-105820. Epub 2022 Mar 18.

PMID- 35693700
OWN - NLM
STAT- MEDLINE
DCOM- 20220614
LR  - 20220716
IS  - 1942-0994 (Electronic)
IS  - 1942-0900 (Print)
IS  - 1942-0994 (Linking)
VI  - 2022
DP  - 2022
TI  - Senotherapy Protects against Cisplatin-Induced Ovarian Injury by Removing 
      Senescent Cells and Alleviating DNA Damage.
PG  - 9144644
LID - 10.1155/2022/9144644 [doi]
LID - 9144644
AB  - Ovarian damage induced by platinum-based chemotherapy seriously affects young 
      women with cancer, manifesting as infertility, early menopause, and premature 
      ovarian insufficiency. However, effective prevention strategies for such damage 
      are lacking. Senescent cells may be induced by chemotherapeutic agents. We 
      hypothesized that cisplatin can lead to senescence in ovarian cells during the 
      therapeutic process, and senolytic drugs can protect animals against 
      cisplatin-induced ovarian injury. Here, we demonstrated the existence of 
      senescent cells in cisplatin-treated ovaries, identified the 
      senescence-associated secretory phenotype, and observed significant improvement 
      of ovarian function by treatment with metformin or dasatinib and quercetin (DQ) 
      independently or in combination. These senotherapies improved both oocyte quality 
      and fertility, increased the ovarian reserve, and enhanced hormone secretion in
[truncated: 5,402,523 more chars]
