# Supplementary material for: The Use of Nutritional Interventions to Enhance Genomic Stability in Mice and Delay Aging
Source: Nutrients. 2026 Jan 13;18(2):246. doi: 10.3390/nu18020246 (PMC12844635; doi:10.3390/nu18020246)
Supplement: Supplementary file 1 [file nutrients-18-00246-s001.zip › Suplemental_file_S3_pubmed-references_2023-2025.nbib]

PMID- 41161394
OWN - NLM
STAT- Publisher
LR  - 20251101
IS  - 1873-4596 (Electronic)
IS  - 0891-5849 (Linking)
VI  - 241
DP  - 2025 Oct 27
TI  - GPX4 ortholog regulates the O-GlcNAc-DDR pathway to preserve intestinal stem cell 
      homeostasis during aging and oxidative stress.
PG  - 941-956
LID - S0891-5849(25)01317-6 [pii]
LID - 10.1016/j.freeradbiomed.2025.10.286 [doi]
AB  - Stem cells are essential for tissue maintenance but are highly sensitive to 
      oxidative and metabolic stress. Here, we show that Drosophila Gpxl, the ortholog 
      of mammalian GPX4, preserves intestinal stem cell (ISC) function by coupling 
      nutrient-sensing O-GlcNAcylation to the DNA damage response (DDR) during aging 
      and oxidative stress. In ISCs/enteroblasts of aged or oxidative stressed 
      Drosophila midguts and in aged mouse intestine, expression of Gpxl (Drosophila) 
      and GPX4 (mammals) was increased, coincident with ISC hyperproliferation, 
      elevated O-GlcNAcylation, and enhanced ATM/ATR activity. Under 
      oxidative-stress-induced hyperproliferation, ISCs/EBs-specific Gpxl knockdown 
      attenuated the proliferative response. Moreover, loss of Gpxl suppressed 
      O-GlcNAcase (OGA) knockdown-induced hyperproliferation and dysplasia, suggesting 
      that Gpxl functionally interacts with O-GlcNAc cycling and may exert 
      cell-type-specific actions in stem and differentiated cells. Together, these 
      findings define a Gpxl-O-GlcNAc-DDR axis that integrates lipid-peroxidation 
      defense with nutrient and stress signaling to maintain epithelial homeostasis 
      during aging and oxidative stress. By identifying Gpxl as a required node in 
      O-GlcNAc-dependent proliferative programs, our work nominates this axis as a 
      tractable therapeutic target for age-associated intestinal dysfunction and 
      neoplastic progression.
CI  - Copyright © 2025 The Author(s). Published by Elsevier Inc. All rights reserved.
FAU - Na, Hyun-Jin
AU  - Na HJ
AD  - Aging Research Group, Food Functionality Research, Korea Food Research Institute, 
      245 Nongsaenmyeong-ro, Iseo-myeon, Wanju-gun, 55365, Jeollabuk-do, Republic of 
      Korea. Electronic address: hjna@kfri.re.kr.
FAU - Kim, YiSeul
AU  - Kim Y
AD  - Aging Research Group, Food Functionality Research, Korea Food Research Institute, 
      245 Nongsaenmyeong-ro, Iseo-myeon, Wanju-gun, 55365, Jeollabuk-do, Republic of 
      Korea.
FAU - Kim, Jong Min
AU  - Kim JM
AD  - Aging Research Group, Food Functionality Research, Korea Food Research Institute, 
      245 Nongsaenmyeong-ro, Iseo-myeon, Wanju-gun, 55365, Jeollabuk-do, Republic of 
      Korea.
FAU - Sung, Mi Jeong
AU  - Sung MJ
AD  - Aging Research Group, Food Functionality Research, Korea Food Research Institute, 
      245 Nongsaenmyeong-ro, Iseo-myeon, Wanju-gun, 55365, Jeollabuk-do, Republic of 
      Korea.
LA  - eng
PT  - Journal Article
DEP - 20251027
PL  - United States
TA  - Free Radic Biol Med
JT  - Free radical biology & medicine
JID - 8709159
SB  - IM
OTO - NOTNLM
OT  - DNA damage response
OT  - Drosophila
OT  - GPX4
OT  - Intestine
OT  - O-GlcNAc
OT  - Reactive oxygen species (ROS)
COIS- Declaration of competing interest The authors declare that they have no known 
      competing financial interests or personal relationships that could have appeared 
      to influence the work reported in this paper.
EDAT- 2025/10/30 00:26
MHDA- 2025/10/30 00:26
CRDT- 2025/10/29 20:12
PHST- 2025/07/24 00:00 [received]
PHST- 2025/10/23 00:00 [revised]
PHST- 2025/10/24 00:00 [accepted]
PHST- 2025/10/30 00:26 [pubmed]
PHST- 2025/10/30 00:26 [medline]
PHST- 2025/10/29 20:12 [entrez]
AID - S0891-5849(25)01317-6 [pii]
AID - 10.1016/j.freeradbiomed.2025.10.286 [doi]
PST - aheadofprint
SO  - Free Radic Biol Med. 2025 Oct 27;241:941-956. doi: 
      10.1016/j.freeradbiomed.2025.10.286.

PMID- 41160734
OWN - NLM
STAT- MEDLINE
DCOM- 20251029
LR  - 20251101
IS  - 1582-4934 (Electronic)
IS  - 1582-1838 (Print)
IS  - 1582-1838 (Linking)
VI  - 29
IP  - 21
DP  - 2025 Nov
TI  - Inhibition of Histone Deacetylases Induces Cancer Cell Apoptosis Through the PERK 
      Pathway of ER Stress Response.
PG  - e70928
LID - 10.1111/jcmm.70928 [doi]
LID - e70928
AB  - Activation of the endoplasmic reticulum (ER) stress is an adaptive response to 
      disturbed ER homeostasis caused by the accumulation of misfolded or unfolded 
      proteins, or an acute increase in the entry of newly synthesised or mutated 
      proteins into the ER lumen. Overwhelmed or prolonged ER stress causes apoptotic 
      cell death or a maladaptive state of the cell, resulting in various pathological 
      diseases including cancer, inflammation and aging. With a screening of a chemical 
      compound library, here we show that inhibition of histone deacetylases (HDACs) 
      induces ER stress, along with increased retro-translocation of misfolded proteins 
      from the ER lumen to the cytosol for proteasomal degradation. HDAC inhibitors 
      (HDACi) activate the PERK-eIF2α subbranch of the unfolded protein response (UPR), 
      whereas the IRE1α and ATF6 pathways are not affected. Inhibition of the PERK 
      subbranch with specific siRNA or a small molecule inhibitor ameliorates 
      HDACi-induced apoptotic cell death. In addition, a non-phosphorylatable mutant of 
      eIF2α, a critical substrate that transduces the PERK-mediated ER stress response, 
      abolishes apoptosis induced by HDACi, but not by the DNA damage reagent 
      doxorubicin. HDACi reduce the sizes of tumours formed from wildtype but not 
      eIF2α(S51A)-mutant cells in a xenograft model, further demonstrating the 
      involvement of the PERK subbranch in HDACi-induced ER stress and cell death. Our 
      study reveals novel effects of the well-studied family of HDAC inhibitors, which 
      can be explored further in clinics to treat certain types of cancer manifested 
      with abnormal ER stress conditions.
CI  - © 2025 The Author(s). Journal of Cellular and Molecular Medicine published by 
      Foundation for Cellular and Molecular Medicine and John Wiley & Sons Ltd.
FAU - Wang, Xuan
AU  - Wang X
AD  - China Regional Research Centre, International Centre for Genetic Engineering and 
      Biotechnology (ICGEB), Taizhou, Jiangsu, China.
FAU - Yang, Caiyun
AU  - Yang C
AD  - Department of Critical Care Medicine, The First People's Hospital of Changshu 
      City, Changshu Hospital Affiliated to Soochow University, Changshu, China.
FAU - Yang, Yili
AU  - Yang Y
AD  - China Regional Research Centre, International Centre for Genetic Engineering and 
      Biotechnology (ICGEB), Taizhou, Jiangsu, China.
FAU - Xu, Feng
AU  - Xu F
AD  - Department of Critical Care Medicine, The First People's Hospital of Changshu 
      City, Changshu Hospital Affiliated to Soochow University, Changshu, China.
FAU - Yuan, Donglan
AU  - Yuan D
AD  - Department of Gynecology and Obstetrics, Taizhou People's Hospital Affiliated to 
      Nanjing Medical University, Taizhou, China.
FAU - Gu, Yuexi
AU  - Gu Y
AUID- ORCID: 0000-0002-7234-1758
AD  - China Regional Research Centre, International Centre for Genetic Engineering and 
      Biotechnology (ICGEB), Taizhou, Jiangsu, China.
LA  - eng
GR  - BZ2022058/Basic Research Program of Jiangsu Province/
GR  - 81572378/National Natural Science Foundation of China/
GR  - 81973358/National Natural Science Foundation of China/
PT  - Journal Article
PL  - England
TA  - J Cell Mol Med
JT  - Journal of cellular and molecular medicine
JID - 101083777
RN  - EC 2.7.11.1 (eIF-2 Kinase)
RN  - 0 (Histone Deacetylase Inhibitors)
RN  - 0 (Eukaryotic Initiation Factor-2)
RN  - EC 2.7.11.1 (EIF2AK3 protein, human)
RN  - EC 3.5.1.98 (Histone Deacetylases)
RN  - EC 2.7.11.1 (PERK kinase)
SB  - IM
MH  - *Endoplasmic Reticulum Stress/drug effects
MH  - *Apoptosis/drug effects
MH  - Humans
MH  - *eIF-2 Kinase/metabolism/genetics
MH  - *Histone Deacetylase Inhibitors/pharmacology
MH  - Animals
MH  - Unfolded Protein Response/drug effects
MH  - Eukaryotic Initiation Factor-2/metabolism/genetics
MH  - Cell Line, Tumor
MH  - *Signal Transduction/drug effects
MH  - *Neoplasms/pathology/drug therapy/metabolism
MH  - Mice
MH  - *Histone Deacetylases/metabolism
MH  - Xenograft Model Antitumor Assays
MH  - Mice, Nude
PMC - PMC12571189
OTO - NOTNLM
OT  - ER stress
OT  - HDAC inhibitors
OT  - PERK pathway
OT  - apoptosis
OT  - quisinostat
OT  - unfolded protein response
COIS- The authors declare no conflicts of interest.
EDAT- 2025/10/29 18:27
MHDA- 2025/10/29 18:28
PMCR- 2025/10/29
CRDT- 2025/10/29 14:34
PHST- 2025/09/05 00:00 [revised]
PHST- 2025/02/24 00:00 [received]
PHST- 2025/10/17 00:00 [accepted]
PHST- 2025/10/29 18:28 [medline]
PHST- 2025/10/29 18:27 [pubmed]
PHST- 2025/10/29 14:34 [entrez]
PHST- 2025/10/29 00:00 [pmc-release]
AID - JCMM70928 [pii]
AID - 10.1111/jcmm.70928 [doi]
PST - ppublish
SO  - J Cell Mol Med. 2025 Nov;29(21):e70928. doi: 10.1111/jcmm.70928.

PMID- 41156549
OWN - NLM
STAT- MEDLINE
DCOM- 20251029
LR  - 20251101
IS  - 2072-6643 (Electronic)
IS  - 2072-6643 (Linking)
VI  - 17
IP  - 20
DP  - 2025 Oct 20
TI  - Activation of Sirtuin3 by 6,4'-Dihydroxy-7-methoxyflavanone Against Myoblasts 
      Senescence by Attenuating D-Galactose-Induced Oxidative Stress and Inflammation.
LID - 10.3390/nu17203298 [doi]
LID - 3298
AB  - BACKGROUND/OBJECTIVE: Cellular senescence is increasingly recognized as a key 
      mechanism underlying sarcopenia, an age-related muscle disorder with no effective 
      therapeutic. 6,4'-Dihydroxy-7-methoxyflavanone (DMF), a flavonoid isolated from 
      Dalbergia odorifera T. Chen, has shown anti-senescence potential. This study 
      aimed to investigate the protective effects of DMF against myoblasts senescence 
      and elucidate the underlying molecular mechanisms. METHOD: A cellular model of 
      senescence was established in C2C12 myoblasts using D-galactose (D-gal). The 
      effects of DMF pretreatment were evaluated by assessing senescence phenotypes, 
      myogenic differentiation, and mitochondrial function. The role of Sirtuin3 
      (SIRT3) was confirmed using siRNA-mediated knockdown. RESULTS: DMF Pre-treatment 
      effectively attenuated D-gal-induced senescence, as indicated by restored 
      proliferation, reduced senescence-associated β-galactosidase activity, decreased 
      DNA damage, and the downregulation of p53, p21(Cip1/WAF1) and p16(INK4a). 
      Furthermore, DMF rescued myogenic differentiation capacity, enhancing the 
      expression of Myoblast determination protein 1, Myogenin, Myosin heavy chain and 
      Muscle-specific regulatory factor 4, and promoting myotube formation. 
      Mechanistically, DMF was identified as a SIRT3 activator. It enhanced SIRT3 
      expression and activity, leading to the deacetylation and activation of the 
      mitochondrial antioxidant enzyme superoxide dismutase 2. This consequently 
      reduced mitochondrial reactive oxygen species, improved mitochondrial membrane 
      potential and ATP production, and suppressed the NF-κB pathway by inhibiting IκBα 
      phosphorylation and p65 acetylation/nuclear translocation. Crucially, all the 
      beneficial effects of DMF-including oxidative stress reduction, mitochondrial 
      functional recovery, anti-inflammatory action, and ultimately, the attenuation of 
      senescence and improvement of myogenesis-were abolished upon SIRT3 knockdown. 
      CONCLUSIONS: Our findings demonstrate that DMF alleviates myoblasts senescence 
      and promotes myogenic differentiation by activating the SIRT3-SOD2 pathway, 
      thereby reducing oxidative stress and NF-κB-driven inflammation responses. DMF 
      emerges as a promising therapeutic candidate for sarcopenia.
FAU - Li, Bingsi
AU  - Li B
AUID- ORCID: 0000-0002-2114-3647
AD  - Department of Anatomy, Basic Medical College, Xuzhou Medical University, Xuzhou 
      221004, China.
FAU - Gu, Yuxuan
AU  - Gu Y
AD  - Department of Anatomy, Basic Medical College, Xuzhou Medical University, Xuzhou 
      221004, China.
FAU - Zhou, Libing
AU  - Zhou L
AD  - The First Clinical Medical College, Xuzhou Medical University, Xuzhou 221004, 
      China.
FAU - Chen, Rui
AU  - Chen R
AD  - The First Clinical Medical College, Xuzhou Medical University, Xuzhou 221004, 
      China.
FAU - Liu, Yiwei
AU  - Liu Y
AD  - Department of Anatomy, Basic Medical College, Xuzhou Medical University, Xuzhou 
      221004, China.
FAU - Wan, Zexuan
AU  - Wan Z
AD  - The First Clinical Medical College, Xuzhou Medical University, Xuzhou 221004, 
      China.
FAU - Liang, Ziyi
AU  - Liang Z
AD  - The First Clinical Medical College, Xuzhou Medical University, Xuzhou 221004, 
      China.
FAU - Wang, Yukang
AU  - Wang Y
AD  - Anesthesia College, Xuzhou Medical University, Xuzhou 221004, China.
FAU - Ji, Renlei
AU  - Ji R
AUID- ORCID: 0000-0001-6258-1777
AD  - Department of Cancer Biology, Dana-Farber Cancer Institute, Boston, MA 02215, 
      USA.
AD  - Department of Biological Chemistry and Molecular Pharmacology, Harvard Medical 
      School, Boston, MA 02215, USA.
FAU - Liu, Zhian
AU  - Liu Z
AD  - Department of Anatomy, Basic Medical College, Xuzhou Medical University, Xuzhou 
      221004, China.
LA  - eng
GR  - 82201749/the National Natural Science Foundation of China/
GR  - BK20220666/Basic Research Program of Jiangsu/
GR  - D2021065/Starting Foundation of Talents of Xuzhou Medical University/
GR  - 202310313071/Jiangsu Training Program of Innovation and Entrepreneurship for 
      Undergraduates/
PT  - Journal Article
DEP - 20251020
PL  - Switzerland
TA  - Nutrients
JT  - Nutrients
JID - 101521595
RN  - EC 3.5.1.- (Sirtuin 3)
RN  - X2RN3Q8DNE (Galactose)
RN  - 0 (Sirt3 protein, mouse)
SB  - IM
MH  - *Sirtuin 3/metabolism/genetics
MH  - *Oxidative Stress/drug effects
MH  - *Galactose/adverse effects
MH  - *Cellular Senescence/drug effects
MH  - *Myoblasts/drug effects/metabolism
MH  - Animals
MH  - Mice
MH  - Cell Line
MH  - *Inflammation/chemically induced/drug therapy
MH  - Cell Differentiation/drug effects
PMC - PMC12567291
OTO - NOTNLM
OT  - C2C12 myoblasts
OT  - DMF
OT  - SIRT3
OT  - cellular senescence
OT  - sarcopenia
COIS- The authors declare no conflicts of interest.
EDAT- 2025/10/29 06:27
MHDA- 2025/10/29 06:28
PMCR- 2025/10/20
CRDT- 2025/10/29 01:19
PHST- 2025/08/30 00:00 [received]
PHST- 2025/10/12 00:00 [revised]
PHST- 2025/10/13 00:00 [accepted]
PHST- 2025/10/29 06:28 [medline]
PHST- 2025/10/29 06:27 [pubmed]
PHST- 2025/10/29 01:19 [entrez]
PHST- 2025/10/20 00:00 [pmc-release]
AID - nu17203298 [pii]
AID - nutrients-17-03298 [pii]
AID - 10.3390/nu17203298 [doi]
PST - epublish
SO  - Nutrients. 2025 Oct 20;17(20):3298. doi: 10.3390/nu17203298.

PMID- 41148817
OWN - NLM
STAT- MEDLINE
DCOM- 20251028
LR  - 20251031
IS  - 2073-4409 (Electronic)
IS  - 2073-4409 (Linking)
VI  - 14
IP  - 20
DP  - 2025 Oct 15
TI  - IL-6 Blockade Enhances the Efficacy of CDK4/6 Inhibitor in BRCA1-Mutant 
      Triple-Negative Breast Cancer Cells.
LID - 10.3390/cells14201602 [doi]
LID - 1602
AB  - Breast cancer gene 1 (BRCA1) is a tumor suppressor gene essential for DNA repair, 
      and its mutations are linked to aggressive breast cancers with poor prognosis. 
      While poly (ADP-ribose) polymerase (PARP) inhibitors benefit some patients with 
      BRCA1-mutant, human epidermal growth factor receptor 2 (HER2)-negative metastatic 
      breast cancer, issues such as limited efficacy and drug resistance persist. This 
      is especially critical for triple-negative breast cancer (TNBC), which lacks 
      targeted therapies. Cyclin-dependent kinase 4/6 (CDK4/6) inhibitors such as 
      abemaciclib-FDA-approved for estrogen receptor (ER)-positive/HER2-negative breast 
      cancer-are emerging as potential treatments for TNBC. We evaluated abemaciclib in 
      BRCA1-mutant TNBC cell lines (SUM149, HCC1937, and MDA-MB-436) and found them to 
      be sensitive to the drug. However, treatment induced cellular senescence and 
      Interleukin-6 (IL-6) secretion, which may promote drug resistance. To address 
      this, we inhibited IL-6 signaling using bazedoxifene or glycoprotein 130 (GP130) 
      siRNA, and both of which enhanced abemaciclib sensitivity. Combination treatment 
      with bazedoxifene and abemaciclib synergistically inhibited cell migration and 
      invasion, and induced apoptosis. In a mammary fat pad TNBC tumor model, the 
      combination treatment significantly suppressed SUM149 tumor growth more than 
      either agent alone. These findings support co-targeting IL-6 and CDK4/6 as a 
      novel therapeutic strategy for BRCA1-mutant TNBC.
FAU - Pan, Li
AU  - Pan L
AD  - Department of Biochemistry and Molecular Biology, University of Maryland School 
      of Medicine, Baltimore, MD 21201, USA.
FAU - Shi, Changyou
AU  - Shi C
AD  - Department of Biochemistry and Molecular Biology, University of Maryland School 
      of Medicine, Baltimore, MD 21201, USA.
FAU - Choi, Joungil
AU  - Choi J
AD  - Flow Cytometry Core Service, VA Maryland Healthcare System, 10N. Greene St., 
      Baltimore, MD 21201, USA.
FAU - Lin, Jiayuh
AU  - Lin J
AUID- ORCID: 0000-0002-5618-8781
AD  - Department of Biochemistry and Molecular Biology, University of Maryland School 
      of Medicine, Baltimore, MD 21201, USA.
LA  - eng
GR  - I01 BX005788/BX/BLRD VA/United States
GR  - 1I01BX005788-01/VA Biomedical Laboratory Research & Development/
PT  - Journal Article
DEP - 20251015
PL  - Switzerland
TA  - Cells
JT  - Cells
JID - 101600052
RN  - EC 2.7.11.22 (Cyclin-Dependent Kinase 4)
RN  - EC 2.7.11.22 (Cyclin-Dependent Kinase 6)
RN  - 0 (BRCA1 Protein)
RN  - 0 (Benzimidazoles)
RN  - 0 (Interleukin-6)
RN  - 60UAB198HK (abemaciclib)
RN  - 0 (Aminopyridines)
RN  - 0 (Protein Kinase Inhibitors)
RN  - 0 (BRCA1 protein, human)
RN  - EC 2.7.11.22 (CDK4 protein, human)
RN  - EC 2.7.11.22 (CDK6 protein, human)
SB  - IM
MH  - Humans
MH  - *Triple Negative Breast Neoplasms/drug therapy/genetics/pathology/metabolism
MH  - *Cyclin-Dependent Kinase 4/antagonists & inhibitors/metabolism
MH  - *Cyclin-Dependent Kinase 6/antagonists & inhibitors/metabolism
MH  - Cell Line, Tumor
MH  - *BRCA1 Protein/genetics
MH  - Female
MH  - Benzimidazoles/pharmacology/therapeutic use
MH  - *Interleukin-6/antagonists & inhibitors/metabolism
MH  - Animals
MH  - Aminopyridines/pharmacology/therapeutic use
MH  - *Protein Kinase Inhibitors/pharmacology
MH  - *Mutation/genetics
MH  - Mice
MH  - Cell Proliferation/drug effects
MH  - Cell Movement/drug effects
MH  - Mice, Nude
MH  - Apoptosis/drug effects
MH  - Xenograft Model Antitumor Assays
PMC - PMC12564161
OTO - NOTNLM
OT  - BRCA1 mutation
OT  - CDK4/6
OT  - IL-6 inhibitor
OT  - IL-6/STAT3 signaling
OT  - abemaciclib
OT  - bazedoxifene
OT  - triple-negative breast cancer (TNBC)
COIS- The authors declare no conflicts of interest.
EDAT- 2025/10/28 18:27
MHDA- 2025/10/28 18:28
PMCR- 2025/10/15
CRDT- 2025/10/28 12:33
PHST- 2025/07/21 00:00 [received]
PHST- 2025/10/10 00:00 [revised]
PHST- 2025/10/11 00:00 [accepted]
PHST- 2025/10/28 18:28 [medline]
PHST- 2025/10/28 18:27 [pubmed]
PHST- 2025/10/28 12:33 [entrez]
PHST- 2025/10/15 00:00 [pmc-release]
AID - cells14201602 [pii]
AID - cells-14-01602 [pii]
AID - 10.3390/cells14201602 [doi]
PST - epublish
SO  - Cells. 2025 Oct 15;14(20):1602. doi: 10.3390/cells14201602.

PMID- 41148397
OWN - NLM
STAT- MEDLINE
DCOM- 20251028
LR  - 20251028
IS  - 1573-6768 (Electronic)
IS  - 1389-5729 (Linking)
VI  - 26
IP  - 6
DP  - 2025 Oct 28
TI  - FOXO3a upregulates DNA repair activities by transcriptional activation of target 
      genes and provides the resistance to gamma radiation and the extension of 
      lifespan in mouse.
PG  - 196
LID - 10.1007/s10522-025-10341-9 [doi]
AB  - To verify whether DNA repair is regulated by FOXO3a, a tet-on flag-h-FOXO3a 
      transgenic mice were used. RT-q-PCR and western blot analysis showed that the 
      mRNA and protein levels of flag-h-FOXO3a, XRCC4, XPC, APE1 and MSH2 increased 
      dose dependently by doxycycline. DNA repair activities like non-homologous end 
      joining (NHEJ), nucleotide excision repair (NER), base excision repair (BER), 
      mismatch repair (MMR) also increased in a doxycycline dose dependent manner. MEF 
      (mouse embryonic fibroblast) cells of the transgenic mouse were transfected with 
      human XRCC4/XPC/APE1/MSH2 promoter-pGL3 basic vectors. Promoter assay and ChIP 
      (chromatin immunoprecipitation) assay showed increased promoter activity and 
      interactions of FOXO3a to FOXO consensus sites. The results indicate that XRCC4, 
      XPC, APE1, and MSH2 are transcriptional target genes of FOXO3a and activities of 
      NHEJ, NER, BER and MMR are regulated probably via transcriptional activation of 
      XRCC4, XPC, APE1 and MSH2 by FOXO3a. FOXO3a overexpression in MEF cells and 
      tet-on flag-h-FOXO3a transgenic mouse exhibited high resistance to gamma 
      radiation. Small intestine showed less damage and apoptosis in 
      doxycycline-treated mice. The median and maximum lifespan of the 
      doxycycline-treated transgenic mice increased by about 30%. The results suggest 
      that FOXO3a overexpression provide protection against gamma radiation and 
      lifespan extension possibly via activation of DNA repair.
CI  - © 2025. The Author(s), under exclusive licence to Springer Nature B.V.
FAU - Inci, Gozde
AU  - Inci G
AD  - Department of Biochemistry, College of Medicine, Hallym University, Chuncheon-si, 
      Gangwon-do, 24252, Republic of Korea.
AD  - Institute of Cell Differentiation and Aging, College of Medicine, Hallym 
      University, Chuncheon-si, Gangwon-do, 24252, Republic of Korea.
FAU - Warkad, Madhuri Shende
AU  - Warkad MS
AD  - Department of Biochemistry, College of Medicine, Hallym University, Chuncheon-si, 
      Gangwon-do, 24252, Republic of Korea.
AD  - Institute of Cell Differentiation and Aging, College of Medicine, Hallym 
      University, Chuncheon-si, Gangwon-do, 24252, Republic of Korea.
AD  - Medience Co. Ltd., #301, Bio-1-dong, 32 Soyanggang-ro, Chuncheon-si, Gangwon-do, 
      24232, Republic of Korea.
FAU - Kang, Beom-Goo
AU  - Kang BG
AD  - Department of Biochemistry, College of Medicine, Hallym University, Chuncheon-si, 
      Gangwon-do, 24252, Republic of Korea.
FAU - Kim, Sung-Ok
AU  - Kim SO
AD  - Department of Biochemistry, College of Medicine, Hallym University, Chuncheon-si, 
      Gangwon-do, 24252, Republic of Korea.
AD  - Institute of Cell Differentiation and Aging, College of Medicine, Hallym 
      University, Chuncheon-si, Gangwon-do, 24252, Republic of Korea.
AD  - Medience Co. Ltd., #301, Bio-1-dong, 32 Soyanggang-ro, Chuncheon-si, Gangwon-do, 
      24232, Republic of Korea.
FAU - Lee, Na-Kyung
AU  - Lee NK
AD  - Department of Biochemistry, College of Medicine, Hallym University, Chuncheon-si, 
      Gangwon-do, 24252, Republic of Korea.
FAU - Heo, Jee-In
AU  - Heo JI
AD  - Department of Biochemistry, College of Medicine, Hallym University, Chuncheon-si, 
      Gangwon-do, 24252, Republic of Korea.
FAU - Park, Seong-Hoon
AU  - Park SH
AD  - Genetic Toxicology Group, Department of Advanced Toxicology Research, Korea 
      Institute of Toxicology, 141 Gajeong-ro, Yuseong-gu, Daejeon, 34114, Republic of 
      Korea.
FAU - Kim, Jeong-Hyun
AU  - Kim JH
AD  - Department of Biochemistry, College of Medicine, Hallym University, Chuncheon-si, 
      Gangwon-do, 24252, Republic of Korea.
FAU - Kang, Hong-Jun
AU  - Kang HJ
AD  - Department of Biochemistry, College of Medicine, Hallym University, Chuncheon-si, 
      Gangwon-do, 24252, Republic of Korea.
FAU - Kim, Chae-Ha
AU  - Kim CH
AD  - Department of Biochemistry, College of Medicine, Hallym University, Chuncheon-si, 
      Gangwon-do, 24252, Republic of Korea.
FAU - Kim, Byung-Hak
AU  - Kim BH
AD  - Medience Co. Ltd., #301, Bio-1-dong, 32 Soyanggang-ro, Chuncheon-si, Gangwon-do, 
      24232, Republic of Korea.
FAU - Park, Sang-Jae
AU  - Park SJ
AD  - Medience Co. Ltd., #301, Bio-1-dong, 32 Soyanggang-ro, Chuncheon-si, Gangwon-do, 
      24232, Republic of Korea.
FAU - Suh, Jun Gyo
AU  - Suh JG
AD  - Department of Medical Genetics, College of Medicine, Hallym University, 
      Chuncheon-si, Gangwon-do, 24252, Republic of Korea.
FAU - Kim, Sung-Chan
AU  - Kim SC
AD  - Department of Biochemistry, College of Medicine, Hallym University, Chuncheon-si, 
      Gangwon-do, 24252, Republic of Korea. biokim@hallym.ac.kr.
AD  - Institute of Cell Differentiation and Aging, College of Medicine, Hallym 
      University, Chuncheon-si, Gangwon-do, 24252, Republic of Korea. 
      biokim@hallym.ac.kr.
FAU - Lim, Soon Sung
AU  - Lim SS
AD  - Department of Food and Nutrition, The Korean Institute of Nutrition, College of 
      Natural Science, Hallym University, Chuncheon-si, Gangwon-do, 24252, Republic of 
      Korea. limss@hallym.ac.kr.
FAU - Lee, Jae-Yong
AU  - Lee JY
AD  - Institute of Cell Differentiation and Aging, College of Medicine, Hallym 
      University, Chuncheon-si, Gangwon-do, 24252, Republic of Korea. 
      jyl3746@gmail.com.
AD  - Department of Food and Nutrition, The Korean Institute of Nutrition, College of 
      Natural Science, Hallym University, Chuncheon-si, Gangwon-do, 24252, Republic of 
      Korea. jyl3746@gmail.com.
AD  - Medience Co. Ltd., #301, Bio-1-dong, 32 Soyanggang-ro, Chuncheon-si, Gangwon-do, 
      24232, Republic of Korea. jyl3746@gmail.com.
LA  - eng
GR  - 2021R1A6A103044501/National Research Foundation of Korea/
PT  - Journal Article
DEP - 20251028
PL  - Netherlands
TA  - Biogerontology
JT  - Biogerontology
JID - 100930043
RN  - 0 (Forkhead Box Protein O3)
RN  - 0 (FoxO3 protein, mouse)
RN  - EC 3.6.1.3 (MutS Homolog 2 Protein)
RN  - EC 4.2.99.18 (DNA-(Apurinic or Apyrimidinic Site) Lyase)
RN  - 0 (Forkhead Transcription Factors)
RN  - 0 (DNA-Binding Proteins)
RN  - EC 3.6.1.3 (Msh2 protein, mouse)
RN  - EC 4.2.99.18 (Apex1 protein, mouse)
RN  - 0 (Xpc protein, mouse)
SB  - IM
MH  - Animals
MH  - Forkhead Box Protein O3
MH  - Mice, Transgenic
MH  - *DNA Repair/radiation effects/genetics
MH  - Mice
MH  - *Gamma Rays/adverse effects
MH  - *Transcriptional Activation
MH  - *Longevity/genetics/radiation effects
MH  - Up-Regulation
MH  - Humans
MH  - MutS Homolog 2 Protein/genetics/metabolism
MH  - DNA-(Apurinic or Apyrimidinic Site) Lyase/genetics/metabolism
MH  - *Forkhead Transcription Factors/genetics/metabolism
MH  - *Radiation Tolerance/genetics
MH  - DNA-Binding Proteins/genetics/metabolism
MH  - Fibroblasts/radiation effects/metabolism
OTO - NOTNLM
OT  - DNA repair genes
OT  - FOXO3a
OT  - Lifespan extension
OT  - Resistance to gamma radiation
OT  - Transcriptional activation
OT  - Transgenic mice
COIS- Declarations. Conflict of interest: The authors declare that they have no 
      competing interests. Ethical approval: Not applicable. Informed consent: Not 
      applicable.
EDAT- 2025/10/28 18:27
MHDA- 2025/10/28 18:28
CRDT- 2025/10/28 12:20
PHST- 2025/09/09 00:00 [received]
PHST- 2025/10/21 00:00 [accepted]
PHST- 2025/10/28 18:28 [medline]
PHST- 2025/10/28 18:27 [pubmed]
PHST- 2025/10/28 12:20 [entrez]
AID - 10.1007/s10522-025-10341-9 [pii]
AID - 10.1007/s10522-025-10341-9 [doi]
PST - epublish
SO  - Biogerontology. 2025 Oct 28;26(6):196. doi: 10.1007/s10522-025-10341-9.

PMID- 41074154
OWN - NLM
STAT- MEDLINE
DCOM- 20251011
LR  - 20251013
IS  - 1477-3155 (Electronic)
IS  - 1477-3155 (Linking)
VI  - 23
IP  - 1
DP  - 2025 Oct 10
TI  - Microneedles combining delivery of hUMSC-derived exosomes and EGCG mitigate 
      UV-induced skin damage.
PG  - 643
LID - 10.1186/s12951-025-03735-x [doi]
LID - 643
AB  - Exposure to ultraviolet (UV) radiation compromises both the aesthetic and 
      functional properties of the skin, accelerates aging, increases the risk of skin 
      cancer, and significantly impairs quality of life. Exosomes derived from human 
      umbilical cord mesenchymal stem cells (hUMSC-Exo) and natural compounds such as 
      epigallocatechin gallate (EGCG) show great therapeutic potential for UV-induced 
      skin damage. However, their efficacy is often limited by poor stability, low 
      bioavailability, and inefficient skin penetration. In this study, we show that 
      hUMSC-Exo and EGCG act synergistically to reduce oxidative stress and exert 
      potent anti-inflammatory effects. By incorporating these agents into a 
      microneedle-based delivery system, we achieved efficient transdermal co-delivery, 
      which significantly enhanced the repair of UV-induced skin injury. The treatment 
      markedly attenuated inflammatory responses, reduced DNA damage, and promoted 
      tissue regeneration. These findings suggest that hUMSC-Exo/EGCG-loaded 
      microneedles provide a simple yet effective strategy for treating UV-induced skin 
      damage and aging, with potential applicability to a broader range of inflammatory 
      skin conditions.
CI  - © 2025. The Author(s).
FAU - He, Chenhui
AU  - He C
AD  - Department of Dermatology, Xijing Hospital, Fourth Military Medical University, 
      No. 127 of West Changle Road, Xi'an, 710032, Shaanxi, China.
FAU - Wang, Zeqian
AU  - Wang Z
AD  - Department of Dermatology, Xijing Hospital, Fourth Military Medical University, 
      No. 127 of West Changle Road, Xi'an, 710032, Shaanxi, China.
FAU - Jiang, Zhaoting
AU  - Jiang Z
AD  - Department of Dermatology, Xijing Hospital, Fourth Military Medical University, 
      No. 127 of West Changle Road, Xi'an, 710032, Shaanxi, China.
FAU - Zhou, Yuqi
AU  - Zhou Y
AD  - Department of Dermatology, Xijing Hospital, Fourth Military Medical University, 
      No. 127 of West Changle Road, Xi'an, 710032, Shaanxi, China.
FAU - Chen, Xiaoqi
AU  - Chen X
AD  - Department of Dermatology, Xijing Hospital, Fourth Military Medical University, 
      No. 127 of West Changle Road, Xi'an, 710032, Shaanxi, China.
FAU - Zhang, Jia
AU  - Zhang J
AD  - Department of Dermatology, Xijing Hospital, Fourth Military Medical University, 
      No. 127 of West Changle Road, Xi'an, 710032, Shaanxi, China.
FAU - Wang, Bo
AU  - Wang B
AD  - Department of Dermatology, Xijing Hospital, Fourth Military Medical University, 
      No. 127 of West Changle Road, Xi'an, 710032, Shaanxi, China.
FAU - Wang, Qi
AU  - Wang Q
AD  - Department of Dermatology, Xijing Hospital, Fourth Military Medical University, 
      No. 127 of West Changle Road, Xi'an, 710032, Shaanxi, China.
FAU - Wu, Tong
AU  - Wu T
AD  - Department of Dermatology, Xijing Hospital, Fourth Military Medical University, 
      No. 127 of West Changle Road, Xi'an, 710032, Shaanxi, China.
FAU - Li, Chunying
AU  - Li C
AD  - Department of Dermatology, Xijing Hospital, Fourth Military Medical University, 
      No. 127 of West Changle Road, Xi'an, 710032, Shaanxi, China. 
      lichying@fmmu.edu.cn.
FAU - Jian, Zhe
AU  - Jian Z
AD  - Department of Dermatology, Xijing Hospital, Fourth Military Medical University, 
      No. 127 of West Changle Road, Xi'an, 710032, Shaanxi, China. 
      xjzhejian@fmmu.edu.cn.
LA  - eng
GR  - 82173414/The National Natural Science Foundation of China/
GR  - 2023-JC-ZD-44/Key projects of the Shaanxi Natural Science Basic Research Program/
GR  - axjhjz-102/Flying Plan of Lingyun Project of Air Force Military Medical 
      University/
PT  - Journal Article
DEP - 20251010
PL  - England
TA  - J Nanobiotechnology
JT  - Journal of nanobiotechnology
JID - 101152208
RN  - BQM438CTEL (epigallocatechin gallate)
RN  - 8R1V1STN48 (Catechin)
SB  - IM
MH  - *Ultraviolet Rays/adverse effects
MH  - *Catechin/analogs & derivatives/pharmacology/administration & dosage/chemistry
MH  - Humans
MH  - *Mesenchymal Stem Cells/cytology/metabolism
MH  - *Skin/radiation effects/drug effects/pathology
MH  - Animals
MH  - Needles
MH  - *Exosomes/chemistry/metabolism
MH  - Oxidative Stress/drug effects
MH  - Mice
MH  - Umbilical Cord/cytology
MH  - DNA Damage/drug effects
MH  - Administration, Cutaneous
MH  - Skin Aging/drug effects
PMC - PMC12514848
OTO - NOTNLM
OT  - EGCG
OT  - Exosomes
OT  - Microneedles
OT  - Skin photodamage
COIS- Declarations. Ethics approval and consent to participate: Umbilical cord tissue, 
      peripheral blood specimens of healthy donors and paraffin-embedded tissue 
      sections of vitiligo patients were obtained from Xijing Hospital under the 
      supervision of the Ethics Committee. (approval no. KY20213331-1, approval dat e 8 
      May 2021). All animal experiments were in accordance with ethical regulations 
      approved by the Subcommittee on Research Animal Care of the Fourth Military 
      Medical University (Xi’an, China). (approval no. CHCMU-IACUC20211222002, approval 
      date 22 December 2021). Consent for publication: All authors have approved the 
      manuscript and agree for the submission. Competing interests: The authors declare 
      no competing interests.
EDAT- 2025/10/11 06:31
MHDA- 2025/10/11 06:32
PMCR- 2025/10/10
CRDT- 2025/10/11 00:19
PHST- 2025/05/17 00:00 [received]
PHST- 2025/09/19 00:00 [accepted]
PHST- 2025/10/11 06:32 [medline]
PHST- 2025/10/11 06:31 [pubmed]
PHST- 2025/10/11 00:19 [entrez]
PHST- 2025/10/10 00:00 [pmc-release]
AID - 10.1186/s12951-025-03735-x [pii]
AID - 3735 [pii]
AID - 10.1186/s12951-025-03735-x [doi]
PST - epublish
SO  - J Nanobiotechnology. 2025 Oct 10;23(1):643. doi: 10.1186/s12951-025-03735-x.

PMID- 41037659
OWN - NLM
STAT- Publisher
LR  - 20251015
IS  - 1554-8635 (Electronic)
IS  - 1554-8627 (Linking)
DP  - 2025 Oct 14
TI  - Aging-rewired metabolic cues promote autophagy and senescence via DRAM1.
PG  - 1-23
LID - 10.1080/15548627.2025.2568487 [doi]
AB  - Being a major contributor to cell senescence and aging, DNA damage activates 
      macroautophagy/autophagy, but how this process is affected by aging-rewired 
      metabolism in normal biological systems remains to be explored. Here in cultured 
      human umbilical cord-derived mesenchymal stem cells (HsMSCs) and the mouse liver 
      that accumulate DNA damage during aging, we found an elevation of DRAM1 (DNA 
      damage regulated autophagy modulator 1) and DRAM1-mediated pro-senescent 
      autophagy (DMPA). Confirming that DRAM1 activated AMPK, we sought DMPA-associated 
      metabolic features and noted substantial enrichment of N-acetylhistamine (N-AcHA) 
      and phosphatidylethanolamine (PE) products in the aging HsMSCs and mouse liver. 
      Elevating DNA damage and senescence, N-AcHA supplements were sufficient to 
      upregulate DRAM1 and DMPA in primary hepatocytes from young mice but not even in 
      pre-senescent HsMSCs, hence reflecting the differential tolerance of these cell 
      models toward cytotoxic metabolic cues. The effects of N-AcHA were further 
      verified in mouse aging and post-hepatectomy liver regeneration models. In 
      contrast, accumulating cellular PE contents via ethanolamine supplements 
      augmented autophagy but not DNA damage and senescence despite tending to induce 
      DRAM1. Combined treatments with N-AcHA and ethanolamine were sufficient to 
      trigger DMPA in HsMSCs. Despite their differential cellular responses toward 
      N-AcHA and ethanolamine supplements, in primary HsMSCs and mouse hepatocytes DMPA 
      did not notably downregulate SQSTM1/p62 proteins, which differed from general 
      macroautophagy and may constitutively support the fusion of SQSTM1-modified 
      cargo-containing autophagosomes with lysosomes. Overall, this study reveals 
      DMPA-promoting metabolic and molecular features. Thus, targeting certain 
      metabolic pathways and DMPA may promote DNA repair and delay 
      senescence/aging.Abbreviations: ATM: ATM serine/threonine kinase; ATG5: autophagy 
      related 5; ACTB: actin beta; BaFA1: bafilomycin A(1); CDKN1A/p21: cyclin 
      dependent kinase inhibitor 1A; DDR: DNA damage response; DEGs: differentially 
      expressed genes; DRAM1: DNA damage regulated autophagy modulator 1; DMPA: 
      DRAM1-mediated pro-senescent autophagy; DPMPs: differentially presented metabolic 
      products; ETO: etoposide; Eth: ethanolamine; GL: glycerolipids; GP: 
      glycerophospholipids; γ-H2AX: phosphorylated H2A.X variant histone; GAPDH: 
      glyceraldehyde-3-phosphate dehydrogenase; HsMSC: human mesenchymal stem cell; 
      MAP1LC3/LC3: microtubule associated protein 1 light chain 3; MSA: methanesulfonic 
      acid; N-AcHA: N-acetylhistamine; PE: phosphatidylethanolamine; PHx: partial 
      hepatectomy; PCYT2: phosphate cytidyltransferase 2, ethanolamine; SASP: 
      senescence-associated secretory phenotype; SA-GLB1/β-gal: senescence-associated 
      galactosidase beta 1; SQSTM1/p62: sequestosome 1; TAF: telomere-associated foci; 
      TP53/p53: tumor protein p53.
FAU - Yang, Jinghong
AU  - Yang J
AUID- ORCID: 0009-0008-5867-5613
AD  - Department of Hepatic Surgery and Liver Transplantation Center of the Third 
      Affiliated Hospital, Organ Transplantation Institute, Sun Yat-Sen University; 
      Organ Transplantation Research Center of Guangdong Province, Guangdong Province 
      Engineering Laboratory for Transplantation Medicine, Guangzhou, China.
AD  - Guangdong Key Laboratory of Liver Disease Research, The Third Affiliated Hospital 
      of Sun Yat-Sen University, Guangzhou, China.
FAU - Sun, Haobin
AU  - Sun H
AUID- ORCID: 0000-0002-8481-0013
AD  - Department of Hepatic Surgery and Liver Transplantation Center of the Third 
      Affiliated Hospital, Organ Transplantation Institute, Sun Yat-Sen University; 
      Organ Transplantation Research Center of Guangdong Province, Guangdong Province 
      Engineering Laboratory for Transplantation Medicine, Guangzhou, China.
AD  - Guangdong Key Laboratory of Liver Disease Research, The Third Affiliated Hospital 
      of Sun Yat-Sen University, Guangzhou, China.
FAU - Xu, Keqing
AU  - Xu K
AUID- ORCID: 0009-0000-5496-9894
AD  - Department of Hepatic Surgery and Liver Transplantation Center of the Third 
      Affiliated Hospital, Organ Transplantation Institute, Sun Yat-Sen University; 
      Organ Transplantation Research Center of Guangdong Province, Guangdong Province 
      Engineering Laboratory for Transplantation Medicine, Guangzhou, China.
AD  - Guangdong Key Laboratory of Liver Disease Research, The Third Affiliated Hospital 
      of Sun Yat-Sen University, Guangzhou, China.
FAU - Zhang, Xiaomei
AU  - Zhang X
AUID- ORCID: 0000-0002-8545-0283
AD  - Department of Hepatic Surgery and Liver Transplantation Center of the Third 
      Affiliated Hospital, Organ Transplantation Institute, Sun Yat-Sen University; 
      Organ Transplantation Research Center of Guangdong Province, Guangdong Province 
      Engineering Laboratory for Transplantation Medicine, Guangzhou, China.
AD  - Guangdong Key Laboratory of Liver Disease Research, The Third Affiliated Hospital 
      of Sun Yat-Sen University, Guangzhou, China.
AD  - Department of Cancer Biology, Dana-Farber Cancer Institute.
AD  - Department of Cell Biology, Harvard Medical School, Boston, MA, USA.
FAU - Huang, Mudan
AU  - Huang M
AD  - Guangdong Key Laboratory of Liver Disease Research, The Third Affiliated Hospital 
      of Sun Yat-Sen University, Guangzhou, China.
FAU - Jin, Guanghui
AU  - Jin G
AUID- ORCID: 0000-0002-2541-0677
AD  - Department of Hepatic Surgery and Liver Transplantation Center of the Third 
      Affiliated Hospital, Organ Transplantation Institute, Sun Yat-Sen University; 
      Organ Transplantation Research Center of Guangdong Province, Guangdong Province 
      Engineering Laboratory for Transplantation Medicine, Guangzhou, China.
AD  - Guangdong Key Laboratory of Liver Disease Research, The Third Affiliated Hospital 
      of Sun Yat-Sen University, Guangzhou, China.
AD  - State Key Laboratory of Respiratory Disease, National Clinical Research Center 
      for Respiratory Disease, Guangzhou Institute of Respiratory Health, The First 
      Affiliated Hospital of Guangzhou Medical University, Guangzhou, Guangdong, China.
FAU - Liu, Yasong
AU  - Liu Y
AD  - Department of Hepatic Surgery and Liver Transplantation Center of the Third 
      Affiliated Hospital, Organ Transplantation Institute, Sun Yat-Sen University; 
      Organ Transplantation Research Center of Guangdong Province, Guangdong Province 
      Engineering Laboratory for Transplantation Medicine, Guangzhou, China.
AD  - Guangdong Key Laboratory of Liver Disease Research, The Third Affiliated Hospital 
      of Sun Yat-Sen University, Guangzhou, China.
FAU - Chen, Weizhao
AU  - Chen W
AUID- ORCID: 0000-0002-6753-4854
AD  - Department of Hepatic Surgery and Liver Transplantation Center of the Third 
      Affiliated Hospital, Organ Transplantation Institute, Sun Yat-Sen University; 
      Organ Transplantation Research Center of Guangdong Province, Guangdong Province 
      Engineering Laboratory for Transplantation Medicine, Guangzhou, China.
AD  - Guangdong Key Laboratory of Liver Disease Research, The Third Affiliated Hospital 
      of Sun Yat-Sen University, Guangzhou, China.
FAU - Lin, Shunan
AU  - Lin S
AD  - Department of Hepatic Surgery and Liver Transplantation Center of the Third 
      Affiliated Hospital, Organ Transplantation Institute, Sun Yat-Sen University; 
      Organ Transplantation Research Center of Guangdong Province, Guangdong Province 
      Engineering Laboratory for Transplantation Medicine, Guangzhou, China.
AD  - Guangdong Key Laboratory of Liver Disease Research, The Third Affiliated Hospital 
      of Sun Yat-Sen University, Guangzhou, China.
FAU - Shen, Juan
AU  - Shen J
AD  - Guangdong Key Laboratory of Liver Disease Research, The Third Affiliated Hospital 
      of Sun Yat-Sen University, Guangzhou, China.
FAU - Zhong, Chuan-Qi
AU  - Zhong CQ
AD  - State Key Laboratory of Cellular Stress Biology, School of Life Sciences, Xiamen 
      University, Xiamen, China.
FAU - Xu, Yan
AU  - Xu Y
AD  - Guangdong Key Laboratory of Liver Disease Research, The Third Affiliated Hospital 
      of Sun Yat-Sen University, Guangzhou, China.
AD  - Biotherapy Centre, The Third Affiliated Hospital, Sun Yat-Sen University, 
      Guangzhou, China.
FAU - Zhang, Qi
AU  - Zhang Q
AD  - Guangdong Key Laboratory of Liver Disease Research, The Third Affiliated Hospital 
      of Sun Yat-Sen University, Guangzhou, China.
AD  - Biotherapy Centre, The Third Affiliated Hospital, Sun Yat-Sen University, 
      Guangzhou, China.
AD  - Cell-Gene Therapy Translational Medicine Research Center, The Third Affiliated 
      Hospital of Sun Yat-Sen University, Guangzhou, China.
FAU - Liu, Wei
AU  - Liu W
AUID- ORCID: 0000-0002-4935-7591
AD  - Guangdong Key Laboratory of Liver Disease Research, The Third Affiliated Hospital 
      of Sun Yat-Sen University, Guangzhou, China.
FAU - Yang, Yang
AU  - Yang Y
AUID- ORCID: 0000-0003-4981-4745
AD  - Department of Hepatic Surgery and Liver Transplantation Center of the Third 
      Affiliated Hospital, Organ Transplantation Institute, Sun Yat-Sen University; 
      Organ Transplantation Research Center of Guangdong Province, Guangdong Province 
      Engineering Laboratory for Transplantation Medicine, Guangzhou, China.
AD  - Guangdong Key Laboratory of Liver Disease Research, The Third Affiliated Hospital 
      of Sun Yat-Sen University, Guangzhou, China.
FAU - Ou, Jingxing
AU  - Ou J
AUID- ORCID: 0000-0002-2777-8176
AD  - Department of Hepatic Surgery and Liver Transplantation Center of the Third 
      Affiliated Hospital, Organ Transplantation Institute, Sun Yat-Sen University; 
      Organ Transplantation Research Center of Guangdong Province, Guangdong Province 
      Engineering Laboratory for Transplantation Medicine, Guangzhou, China.
AD  - Guangdong Key Laboratory of Liver Disease Research, The Third Affiliated Hospital 
      of Sun Yat-Sen University, Guangzhou, China.
LA  - eng
PT  - Journal Article
DEP - 20251014
PL  - United States
TA  - Autophagy
JT  - Autophagy
JID - 101265188
SB  - IM
OTO - NOTNLM
OT  - Aging
OT  - DNA damage
OT  - DRAM1
OT  - autophagy
OT  - metabolism
OT  - senescence
EDAT- 2025/10/02 18:27
MHDA- 2025/10/02 18:27
CRDT- 2025/10/02 14:43
PHST- 2025/10/02 18:27 [pubmed]
PHST- 2025/10/02 18:27 [medline]
PHST- 2025/10/02 14:43 [entrez]
AID - 10.1080/15548627.2025.2568487 [doi]
PST - aheadofprint
SO  - Autophagy. 2025 Oct 14:1-23. doi: 10.1080/15548627.2025.2568487.

PMID- 41016177
OWN - NLM
STAT- Publisher
LR  - 20250928
IS  - 1532-3102 (Electronic)
IS  - 0143-4004 (Linking)
VI  - 171
DP  - 2025 Sep 24
TI  - Maternal body composition and the placental-fetal unit under maternal high-fat 
      feeding partially improve by metformin treatment or lifestyle interventions 
      during pregnancy in a mouse model.
PG  - 91-101
LID - S0143-4004(25)00701-5 [pii]
LID - 10.1016/j.placenta.2025.09.016 [doi]
AB  - INTRODUCTION: Studies showed that metabolic imbalances during pregnancy in 
      obesity impair the maternal-fetal axis, resulting in fetal growth disturbances 
      with higher risk later in life. Since research has linked many of maternal and 
      fetal sequelae to placental dysfunction, we tested if treatment with an 
      anti-diabetic drug (metformin) or lifestyle interventions improve maternal body 
      weight, placental status or fetal growth. METHODS: Mice were either fed a control 
      or high-fat diet. After mating, high-fat diet mice were split into 4 subgroups, 1 
      received no intervention while the other 3 received either metformin treatment, a 
      nutritional intervention (NI) or an exercise intervention (RUN). At gestational 
      day 15.5, mice were sacrificed. RESULTS: All interventions improved body weight 
      of high-fat diet dams, but only NI and RUN maintained fetal growth compared to 
      HFD. Investigation of the placenta showed that (i) NI reduced lipid accumulation 
      in the labyrinth zone (LZ) but neither NI nor RUN attenuated calcification and 
      oxidative stress. Endothelial gammaH2AX staining was decreased in the LZ by both 
      NI and RUN. (ii) Metformin did not attenuate lipid accumulation in the LZ, 
      placental calcification and oxidative stress, however, protein levels of the 
      endothelial cell marker CD31 were restored in whole placenta lysates. No changes 
      were detected for fetal vessel capillary surface or length of the LZ under any 
      intervention group. DISCUSSION: Although all tested interventions had beneficial 
      effects on the mother and the placental-fetal unit, NI seems to be most 
      promising. Our findings highlight that preventive strategies for women with 
      obesity should aim for pre-counseling advisory service. In particular, NI and RUN 
      protected from endothelial stress response and metformin was vasculo-protective, 
      offering strategies to preserve the physiological placental-fetal unit and 
      materno-fetal nutrient supply.
CI  - Copyright © 2025 The Authors. Published by Elsevier Ltd.. All rights reserved.
FAU - Kretschmer, Tobias
AU  - Kretschmer T
AD  - Department of Pediatrics, University of Cologne, Faculty of Medicine and 
      University Hospital Cologne, Robert-Koch Str. 16, Cologne, Germany; Helmholtz 
      Centre for Environmental Research - UFZ, Department Environmental Immunology, 
      Permoserstraße 15, 04318, Leipzig, Germany.
FAU - Turnwald, Eva-Maria
AU  - Turnwald EM
AD  - Department of Pediatrics, University of Cologne, Faculty of Medicine and 
      University Hospital Cologne, Robert-Koch Str. 16, Cologne, Germany.
FAU - Thiele, Antje
AU  - Thiele A
AD  - Department of Pediatrics, University of Cologne, Faculty of Medicine and 
      University Hospital Cologne, Robert-Koch Str. 16, Cologne, Germany.
FAU - Kallage, Ciara
AU  - Kallage C
AD  - Department of Pediatrics, University of Cologne, Faculty of Medicine and 
      University Hospital Cologne, Robert-Koch Str. 16, Cologne, Germany.
FAU - Neweling, Lena
AU  - Neweling L
AD  - Department of Pediatrics, University of Cologne, Faculty of Medicine and 
      University Hospital Cologne, Robert-Koch Str. 16, Cologne, Germany.
FAU - Kammerer, Merlin
AU  - Kammerer M
AD  - Department of Pediatrics, University of Cologne, Faculty of Medicine and 
      University Hospital Cologne, Robert-Koch Str. 16, Cologne, Germany.
FAU - Janoschek, Ruth
AU  - Janoschek R
AD  - Department of Pediatrics, University of Cologne, Faculty of Medicine and 
      University Hospital Cologne, Robert-Koch Str. 16, Cologne, Germany.
FAU - Zentis, Peter
AU  - Zentis P
AD  - Cologne Excellence Cluster on Cellular Stress Responses in Aging-Associated 
      Diseases (CECAD), Core Facility Imaging, University of Cologne, 
      Joseph-Stelzmann-Strasse 26, 50931, Cologne, Germany.
FAU - Handwerk, Marion
AU  - Handwerk M
AD  - Department of Pediatrics, University of Cologne, Faculty of Medicine and 
      University Hospital Cologne, Robert-Koch Str. 16, Cologne, Germany.
FAU - Wohlfarth, Maria
AU  - Wohlfarth M
AD  - Department of Pediatrics, University of Cologne, Faculty of Medicine and 
      University Hospital Cologne, Robert-Koch Str. 16, Cologne, Germany.
FAU - Kalis, Simone
AU  - Kalis S
AD  - Department of Pharmacology, University of Cologne, Faculty of Medicine and 
      University Hospital Cologne, Gleueler Straße 24, 50931, Cologne, Germany.
FAU - Nüsken, Eva
AU  - Nüsken E
AD  - Department of Pediatrics, University of Cologne, Faculty of Medicine and 
      University Hospital Cologne, Robert-Koch Str. 16, Cologne, Germany.
FAU - Nüsken, Kai-Dietrich
AU  - Nüsken KD
AD  - Department of Pediatrics, University of Cologne, Faculty of Medicine and 
      University Hospital Cologne, Robert-Koch Str. 16, Cologne, Germany.
FAU - Bae-Gartz, Inga
AU  - Bae-Gartz I
AD  - Department of Pediatrics, University of Cologne, Faculty of Medicine and 
      University Hospital Cologne, Robert-Koch Str. 16, Cologne, Germany.
FAU - Köninger, Angela
AU  - Köninger A
AD  - Department of Obstetrics and Gynecology, University of Regensburg, St. Hedwigs 
      Clinic of the Order of St. John, Steinmetzstrasse 1-3, 93049, Regensburg, 
      Germany.
FAU - Gellhaus, Alexandra
AU  - Gellhaus A
AD  - Department of Gynecology and Obstetrics, University of Duisburg-Essen, 
      Hufelandstrasse 55, 45122, Essen, Germany.
FAU - Gründemann, Dirk
AU  - Gründemann D
AD  - Department of Pharmacology, University of Cologne, Faculty of Medicine and 
      University Hospital Cologne, Gleueler Straße 24, 50931, Cologne, Germany.
FAU - Hucklenbruch-Rother, Eva
AU  - Hucklenbruch-Rother E
AD  - Department of Pediatrics, University of Cologne, Faculty of Medicine and 
      University Hospital Cologne, Robert-Koch Str. 16, Cologne, Germany.
FAU - Dötsch, Jörg
AU  - Dötsch J
AD  - Department of Pediatrics, University of Cologne, Faculty of Medicine and 
      University Hospital Cologne, Robert-Koch Str. 16, Cologne, Germany.
FAU - Alejandre Alcazar, Miguel A
AU  - Alejandre Alcazar MA
AD  - Department of Pediatrics, University of Cologne, Faculty of Medicine and 
      University Hospital Cologne, Robert-Koch Str. 16, Cologne, Germany; Institute for 
      Lung Health (ILH), University of Giessen and Marburg Lung Centre (UGMLC), Member 
      of the German Centre for Lung Research (DZL), Gießen, Germany.
FAU - Appel, Sarah
AU  - Appel S
AD  - Department of Pediatrics, University of Cologne, Faculty of Medicine and 
      University Hospital Cologne, Robert-Koch Str. 16, Cologne, Germany. Electronic 
      address: sarah.appel@uk-koeln.de.
LA  - eng
PT  - Journal Article
DEP - 20250924
PL  - Netherlands
TA  - Placenta
JT  - Placenta
JID - 8006349
SB  - IM
OTO - NOTNLM
OT  - Calcification
OT  - Endothelial DNA damage
OT  - Maternal obesity
OT  - Oxidative stress
OT  - Placenta
OT  - Placental fetal vasculature
COIS- Declaration of competing interest The authors declare that they have no competing 
      interests.
EDAT- 2025/09/29 00:31
MHDA- 2025/09/29 00:31
CRDT- 2025/09/28 18:03
PHST- 2025/03/17 00:00 [received]
PHST- 2025/09/05 00:00 [revised]
PHST- 2025/09/23 00:00 [accepted]
PHST- 2025/09/29 00:31 [medline]
PHST- 2025/09/29 00:31 [pubmed]
PHST- 2025/09/28 18:03 [entrez]
AID - S0143-4004(25)00701-5 [pii]
AID - 10.1016/j.placenta.2025.09.016 [doi]
PST - aheadofprint
SO  - Placenta. 2025 Sep 24;171:91-101. doi: 10.1016/j.placenta.2025.09.016.

PMID- 41006329
OWN - NLM
STAT- MEDLINE
DCOM- 20250926
LR  - 20250929
IS  - 2045-2322 (Electronic)
IS  - 2045-2322 (Linking)
VI  - 15
IP  - 1
DP  - 2025 Sep 26
TI  - Low-dose radiation and malathion co-exposure instigates long-term neurological 
      sequelae and synergistic disruption of lipid homeostasis and energy metabolism in 
      the hippocampus.
PG  - 32961
LID - 10.1038/s41598-025-16175-2 [doi]
LID - 32961
AB  - Neurodegenerative disorders, such as Parkinson's disease and Alzheimer's disease, 
      are major global health concerns and are linked to xenobiotic exposure. The 
      rampant use of pesticides and increased number of radiological examinations can 
      lead to neuronal alterations in the brain through oxidative stress and DNA 
      damage. Understanding the impact of co-exposure to these agents can help identify 
      interaction effects, enhance risk assessment, address vulnerable populations, and 
      uncover long-term cumulative impacts that remain largely unknown. Therefore, in 
      the current study, we aimed to explore the isolated and combined effects of 
      low-dose radiation and malathion in the mouse brain. Mice were administered 
      malathion (50 mg/kg) orally for 14 days, and a single whole-body low-dose 
      radiation (0.5 Gy) on the 8th day. Five months post-exposure, behavioural, 
      histological, enzymatic, and metabolomic analyses were carried out. Increased 
      neuroinflammation and impaired neuronal maturation were observed in all treated 
      groups, with neuronal death observed exclusively in the radiation group and 
      persistent oxidative damage and acetylcholinesterase inhibition were identified 
      in the malathion group. Additionally, the co-exposure group exhibited synergistic 
      reductions in alpha-linoleic acid and linoleic acid metabolism, 
      phosphatidylcholine biosynthesis, phospholipid biosynthesis, and sphingolipid 
      metabolism within the hippocampus. Increased anxiety and reduced exploration were 
      most pronounced in the co-exposure group, followed by the radiation group. This 
      study provides insights into the effects of co-exposure to neurotoxicants such as 
      low-dose radiation and malathion, revealing synergetic neuronal damage and 
      dysregulated amino acid and lipid metabolism in the mouse hippocampus, and 
      identifies metabolomic signatures enabling biomarker discovery and carries 
      potential implications for the progression of neurodegeneration due to delayed 
      systemic effects.
CI  - © 2025. The Author(s).
FAU - Narasimhamurthy, Rekha Koravadi
AU  - Narasimhamurthy RK
AD  - Department of Radiation Biology & Toxicology, Manipal School of Life Sciences, 
      Manipal Academy of Higher Education, Manipal, 576104, Karnataka, India.
FAU - Venkidesh, Babu Santhi
AU  - Venkidesh BS
AD  - Department of Radiation Biology & Toxicology, Manipal School of Life Sciences, 
      Manipal Academy of Higher Education, Manipal, 576104, Karnataka, India.
FAU - Dsouza, Herman Sunil
AU  - Dsouza HS
AD  - Department of Radiation Biology & Toxicology, Manipal School of Life Sciences, 
      Manipal Academy of Higher Education, Manipal, 576104, Karnataka, India.
FAU - Joshi, Manjunath B
AU  - Joshi MB
AD  - Department of Ageing Research, Manipal School of Life Sciences, Manipal Academy 
      of Higher Education, Manipal, 576104, Karnataka, India.
FAU - Murali, Thokur Sreepathy
AU  - Murali TS
AD  - Department of Public Health Genomics, Manipal School of Life Sciences, Manipal 
      Academy of Higher Education, Manipal, 576104, Karnataka, India.
FAU - Kabekkodu, Shama Prasad
AU  - Kabekkodu SP
AD  - Department of Cell and Molecular Biology, Manipal School of Life Sciences, 
      Manipal Academy of Higher Education, Manipal, 576104, Karnataka, India.
FAU - Rao, Bola Sadashiva Satish
AU  - Rao BSS
AD  - Department of Radiation Biology & Toxicology, Manipal School of Life Sciences, 
      Manipal Academy of Higher Education, Manipal, 576104, Karnataka, India.
AD  - Directorate of Research, Manipal Academy of Higher Education, Manipal, 576104, 
      Karnataka, India.
FAU - Mumbrekar, Kamalesh Dattaram
AU  - Mumbrekar KD
AD  - Department of Radiation Biology & Toxicology, Manipal School of Life Sciences, 
      Manipal Academy of Higher Education, Manipal, 576104, Karnataka, India. 
      kamalesh.m@manipal.edu.
LA  - eng
PT  - Journal Article
DEP - 20250926
PL  - England
TA  - Sci Rep
JT  - Scientific reports
JID - 101563288
RN  - U5N7SU872W (Malathion)
SB  - IM
MH  - Animals
MH  - *Hippocampus/drug effects/metabolism/radiation effects/pathology
MH  - *Malathion/toxicity/adverse effects
MH  - Mice
MH  - *Energy Metabolism/drug effects/radiation effects
MH  - *Lipid Metabolism/drug effects/radiation effects
MH  - Oxidative Stress/drug effects/radiation effects
MH  - Male
MH  - Homeostasis/drug effects/radiation effects
PMC - PMC12475047
OTO - NOTNLM
OT  - Cholinesterase inhibitors
OT  - Co-exposure effect
OT  - Lipid metabolism
OT  - Neurodegenerative disorders
OT  - Neuroinflammatory diseases
OT  - Organophosphate pesticides
OT  - Radiation exposure
OT  - Risk assessment
OT  - Xenobiotics
COIS- Declarations. Competing interests: The authors declare no competing interests. 
      Ethics approval: Animals were obtained from the Central Animal Research Facility, 
      Kasturba Medical College, Manipal Academy of Higher Education, Manipal, after 
      ethical approval (IAEC/KMC/108/2019), was obtained from the Institutional Animal 
      Ethics Committee (C(P)CSEA number- 94/PO/ReBi/S/99/CPCSEA), Manipal Academy of 
      Higher Education, Manipal.
EDAT- 2025/09/27 00:30
MHDA- 2025/09/27 00:31
PMCR- 2025/09/26
CRDT- 2025/09/26 23:29
PHST- 2025/01/17 00:00 [received]
PHST- 2025/08/13 00:00 [accepted]
PHST- 2025/09/27 00:31 [medline]
PHST- 2025/09/27 00:30 [pubmed]
PHST- 2025/09/26 23:29 [entrez]
PHST- 2025/09/26 00:00 [pmc-release]
AID - 10.1038/s41598-025-16175-2 [pii]
AID - 16175 [pii]
AID - 10.1038/s41598-025-16175-2 [doi]
PST - epublish
SO  - Sci Rep. 2025 Sep 26;15(1):32961. doi: 10.1038/s41598-025-16175-2.

PMID- 40961178
OWN - NLM
STAT- MEDLINE
DCOM- 20250917
LR  - 20250926
IS  - 2375-2548 (Electronic)
IS  - 2375-2548 (Linking)
VI  - 11
IP  - 38
DP  - 2025 Sep 19
TI  - Linear ubiquitination prevents lipodystrophy and obesity-associated metabolic 
      syndrome.
PG  - eadw2539
LID - 10.1126/sciadv.adw2539 [doi]
LID - eadw2539
AB  - Adipocyte hypertrophy during obesity triggers chronic inflammation, leading to 
      metabolic disorders. However, the role of adipocyte-specific inflammatory 
      signaling in metabolic syndrome remains unclear. The linear ubiquitin chain 
      assembly complex, LUBAC, is an E3-ligase that generates nondegradative linear 
      ubiquitination (Lin-Ub). LUBAC regulates NF-κB/MAPK-driven inflammation and 
      prevents cell death triggered by immune receptors like TNF receptor-1. Here, we 
      show that mice lacking HOIP, the Lin-E3 ligase catalytic subunit of LUBAC, in 
      adipocytes (Hoip(A-KO)) display lipodystrophy and heightened susceptibility to 
      obesity-induced metabolic syndrome, particularly metabolic dysfunction-associated 
      steatotic liver disease (MASLD). Mechanistically, loss of HOIP attenuates 
      TNF-induced NF-κB activation and promotes cell death in human adipocytes. 
      Inhibiting caspase-8-mediated cell death is sufficient to prevent lipodystrophy 
      and MASLD in Hoip(A-KO) obese mice. HOIP expression in adipose tissue positively 
      correlates with metabolic fitness in obese individuals. Overall, our findings 
      reveal a fundamental developmental role for Lin-Ub in adipocytes by mitigating 
      cell death-driven adipose tissue inflammation and protecting against 
      obesity-related metabolic syndrome.
FAU - Hildebrandt, Ximena
AU  - Hildebrandt X
AUID- ORCID: 0000-0001-6930-203X
AD  - Cologne Excellence Cluster on Cellular Stress Responses in Aging-Associated 
      Diseases (CECAD), Cologne, Germany.
AD  - Centre for Molecular Medicine Cologne (CMMC), University of Cologne, Cologne, 
      Germany.
AD  - Department of Translational Genomics, Faculty of Medicine, University of Cologne, 
      Cologne, Germany.
FAU - Veli, Önay
AU  - Veli Ö
AUID- ORCID: 0009-0001-4748-8950
AD  - Cologne Excellence Cluster on Cellular Stress Responses in Aging-Associated 
      Diseases (CECAD), Cologne, Germany.
AD  - Centre for Molecular Medicine Cologne (CMMC), University of Cologne, Cologne, 
      Germany.
AD  - Department of Translational Genomics, Faculty of Medicine, University of Cologne, 
      Cologne, Germany.
FAU - Hyoubi, Armel
AU  - Hyoubi A
AUID- ORCID: 0009-0006-7870-5555
AD  - Cologne Excellence Cluster on Cellular Stress Responses in Aging-Associated 
      Diseases (CECAD), Cologne, Germany.
AD  - Centre for Molecular Medicine Cologne (CMMC), University of Cologne, Cologne, 
      Germany.
AD  - Department of Translational Genomics, Faculty of Medicine, University of Cologne, 
      Cologne, Germany.
AD  - Department of Genome Editing, Institute of Biomedical Genetics (IBMG), University 
      of Stuttgart, Stuttgart, Germany.
FAU - Zinngrebe, Julia
AU  - Zinngrebe J
AUID- ORCID: 0009-0004-9237-6132
AD  - Department of Pediatrics and Adolescent Medicine, Ulm University Medical Center, 
      Ulm, Germany.
FAU - Abdallah, Ali T
AU  - Abdallah AT
AUID- ORCID: 0000-0002-8768-3232
AD  - Bioinformatics Core Facility, CECAD Research Center, Cologne, Germany.
FAU - Rodefeld, Julian
AU  - Rodefeld J
AUID- ORCID: 0009-0004-4279-4205
AD  - Cologne Excellence Cluster on Cellular Stress Responses in Aging-Associated 
      Diseases (CECAD), Cologne, Germany.
AD  - Centre for Molecular Medicine Cologne (CMMC), University of Cologne, Cologne, 
      Germany.
AD  - Medical Department III-Endocrinology, Nephrology, Rheumatology, University of 
      Leipzig Medical Center, Leipzig 04103, Germany.
FAU - Hoffmann, Anne
AU  - Hoffmann A
AUID- ORCID: 0000-0003-3258-3397
AD  - Helmholtz Institute for Metabolic, Obesity and Vascular Research (HI-MAG), 
      Helmholtz Zentrum München at the University of Leipzig and University Hospital 
      Leipzig, Leipzig, Germany.
FAU - Gardeweg, Liane
AU  - Gardeweg L
AUID- ORCID: 0009-0001-3657-7376
AD  - Cologne Excellence Cluster on Cellular Stress Responses in Aging-Associated 
      Diseases (CECAD), Cologne, Germany.
AD  - Centre for Molecular Medicine Cologne (CMMC), University of Cologne, Cologne, 
      Germany.
AD  - Department of Translational Genomics, Faculty of Medicine, University of Cologne, 
      Cologne, Germany.
FAU - Kaya, Öykü
AU  - Kaya Ö
AUID- ORCID: 0009-0005-6665-4634
AD  - Cologne Excellence Cluster on Cellular Stress Responses in Aging-Associated 
      Diseases (CECAD), Cologne, Germany.
AD  - Centre for Molecular Medicine Cologne (CMMC), University of Cologne, Cologne, 
      Germany.
FAU - Wagner, Elena
AU  - Wagner E
AUID- ORCID: 0000-0001-7433-671X
AD  - Centre for Molecular Medicine Cologne (CMMC), University of Cologne, Cologne, 
      Germany.
AD  - Department of Cardiology, Clinic III for Internal Medicine, University of 
      Cologne, Faculty of Medicine and University Hospital Cologne, Cologne, Germany.
FAU - Lindhorst, Andreas
AU  - Lindhorst A
AUID- ORCID: 0000-0001-8664-2562
AD  - Institute of Anatomie, Universität Leipzig, Leipzig, Germany.
FAU - Poggenberg, Matea
AU  - Poggenberg M
AUID- ORCID: 0000-0001-5548-9681
AD  - Centre for Molecular Medicine Cologne (CMMC), University of Cologne, Cologne, 
      Germany.
FAU - Wang, Yuan
AU  - Wang Y
AD  - Cologne Excellence Cluster on Cellular Stress Responses in Aging-Associated 
      Diseases (CECAD), Cologne, Germany.
AD  - Centre for Molecular Medicine Cologne (CMMC), University of Cologne, Cologne, 
      Germany.
AD  - Department of Translational Genomics, Faculty of Medicine, University of Cologne, 
      Cologne, Germany.
FAU - Dimmler, Joëlle
AU  - Dimmler J
AUID- ORCID: 0009-0000-8589-5568
AD  - Cologne Excellence Cluster on Cellular Stress Responses in Aging-Associated 
      Diseases (CECAD), Cologne, Germany.
AD  - Centre for Molecular Medicine Cologne (CMMC), University of Cologne, Cologne, 
      Germany.
AD  - Department of Translational Genomics, Faculty of Medicine, University of Cologne, 
      Cologne, Germany.
FAU - Schillings, Jutta
AU  - Schillings J
AUID- ORCID: 0009-0001-5101-7940
AD  - Cologne Excellence Cluster on Cellular Stress Responses in Aging-Associated 
      Diseases (CECAD), Cologne, Germany.
AD  - Centre for Molecular Medicine Cologne (CMMC), University of Cologne, Cologne, 
      Germany.
AD  - Department of Translational Genomics, Faculty of Medicine, University of Cologne, 
      Cologne, Germany.
FAU - Koci, Pegi
AU  - Koci P
AUID- ORCID: 0009-0003-3436-4945
AD  - Cologne Excellence Cluster on Cellular Stress Responses in Aging-Associated 
      Diseases (CECAD), Cologne, Germany.
AD  - Centre for Molecular Medicine Cologne (CMMC), University of Cologne, Cologne, 
      Germany.
AD  - Department of Translational Genomics, Faculty of Medicine, University of Cologne, 
      Cologne, Germany.
FAU - Bonechi, Francesca
AU  - Bonechi F
AUID- ORCID: 0009-0009-9420-7339
AD  - Cologne Excellence Cluster on Cellular Stress Responses in Aging-Associated 
      Diseases (CECAD), Cologne, Germany.
AD  - Centre for Molecular Medicine Cologne (CMMC), University of Cologne, Cologne, 
      Germany.
FAU - Capuccino, Lucas Valdez
AU  - Capuccino LV
AD  - Cologne Excellence Cluster on Cellular Stress Responses in Aging-Associated 
      Diseases (CECAD), Cologne, Germany.
AD  - Centre for Molecular Medicine Cologne (CMMC), University of Cologne, Cologne, 
      Germany.
AD  - Department of Translational Genomics, Faculty of Medicine, University of Cologne, 
      Cologne, Germany.
FAU - Kiefer, Christine
AU  - Kiefer C
AUID- ORCID: 0009-0005-1577-8565
AD  - Centre for Molecular Medicine Cologne (CMMC), University of Cologne, Cologne, 
      Germany.
AD  - Genome Instability, Inflammation and Cell death Laboratory, Institute of 
      Biochemistry I, Medical Faculty, University of Cologne, 50931 Cologne, Germany.
FAU - Kelepouras, Konstantinos
AU  - Kelepouras K
AUID- ORCID: 0000-0003-4257-9404
AD  - Centre for Molecular Medicine Cologne (CMMC), University of Cologne, Cologne, 
      Germany.
AD  - Genome Instability, Inflammation and Cell death Laboratory, Institute of 
      Biochemistry I, Medical Faculty, University of Cologne, 50931 Cologne, Germany.
FAU - Ghosh, Adhideb
AU  - Ghosh A
AUID- ORCID: 0000-0002-5160-4571
AD  - Institute of Food, Nutrition and Health, ETH, Zurich 8092 Schwerzenbach, 
      Switzerland.
FAU - Noé, Falko
AU  - Noé F
AUID- ORCID: 0009-0002-3360-5455
AD  - Institute of Food, Nutrition and Health, ETH, Zurich 8092 Schwerzenbach, 
      Switzerland.
FAU - Wolfrum, Christian
AU  - Wolfrum C
AUID- ORCID: 0000-0002-3862-6805
AD  - Institute of Food, Nutrition and Health, ETH, Zurich 8092 Schwerzenbach, 
      Switzerland.
FAU - Singer, Michael
AU  - Singer M
AD  - Klinik für Gastroenterologie, Hepatologie und Infektiologie, Düsseldorf, Germany.
FAU - Liccardi, Gianmaria
AU  - Liccardi G
AUID- ORCID: 0000-0002-2662-1281
AD  - Centre for Molecular Medicine Cologne (CMMC), University of Cologne, Cologne, 
      Germany.
AD  - Genome Instability, Inflammation and Cell death Laboratory, Institute of 
      Biochemistry I, Medical Faculty, University of Cologne, 50931 Cologne, Germany.
FAU - Luedde, Tom
AU  - Luedde T
AUID- ORCID: 0000-0002-6288-8821
AD  - Klinik für Gastroenterologie, Hepatologie und Infektiologie, Düsseldorf, Germany.
FAU - Yavas, Aslihan
AU  - Yavas A
AUID- ORCID: 0000-0002-8408-3063
AD  - Institut für Pathologie, Universitätsklinikum Düsseldorf, Düsseldorf, Germany.
FAU - Ghallab, Ahmed
AU  - Ghallab A
AUID- ORCID: 0000-0003-0695-3403
AD  - Department of Toxicology, Leibniz Research Centre for Working Environment and 
      Human Factors, Technical University Dortmund, Ardeystr. 67, 44139, Dortmund, 
      Germany.
AD  - Forensic Medicine and Toxicology Department, Faculty of Veterinary Medicine, 
      South Valley University, Qena, Egypt.
FAU - Hengstler, Jan G
AU  - Hengstler JG
AD  - Department of Toxicology, Leibniz Research Centre for Working Environment and 
      Human Factors, Technical University Dortmund, Ardeystr. 67, 44139, Dortmund, 
      Germany.
FAU - Antczak, Philipp
AU  - Antczak P
AUID- ORCID: 0000-0001-9600-7757
AD  - Cologne Excellence Cluster on Cellular Stress Responses in Aging-Associated 
      Diseases (CECAD), Cologne, Germany.
AD  - Centre for Molecular Medicine Cologne (CMMC), University of Cologne, Cologne, 
      Germany.
AD  - Department II of Internal Medicine, Faculty of Medicine and University Hospital 
      Cologne, Cologne, Germany.
FAU - Gericke, Martin
AU  - Gericke M
AUID- ORCID: 0000-0002-0792-5394
AD  - Institute of Anatomie, Universität Leipzig, Leipzig, Germany.
FAU - Winkels, Holger
AU  - Winkels H
AUID- ORCID: 0000-0003-1333-2031
AD  - Centre for Molecular Medicine Cologne (CMMC), University of Cologne, Cologne, 
      Germany.
AD  - Department of Cardiology, Clinic III for Internal Medicine, University of 
      Cologne, Faculty of Medicine and University Hospital Cologne, Cologne, Germany.
FAU - Blüher, Matthias
AU  - Blüher M
AUID- ORCID: 0000-0003-0208-2065
AD  - Medical Department III-Endocrinology, Nephrology, Rheumatology, University of 
      Leipzig Medical Center, Leipzig 04103, Germany.
AD  - Helmholtz Institute for Metabolic, Obesity and Vascular Research (HI-MAG), 
      Helmholtz Zentrum München at the University of Leipzig and University Hospital 
      Leipzig, Leipzig, Germany.
FAU - Walczak, Henning
AU  - Walczak H
AUID- ORCID: 0000-0002-6312-4591
AD  - Cologne Excellence Cluster on Cellular Stress Responses in Aging-Associated 
      Diseases (CECAD), Cologne, Germany.
AD  - Institute of Biochemistry I, Medical Faculty, University of Cologne, 50931 
      Cologne, Germany.
FAU - Annibaldi, Alessandro
AU  - Annibaldi A
AUID- ORCID: 0000-0002-0346-4340
AD  - Centre for Molecular Medicine Cologne (CMMC), University of Cologne, Cologne, 
      Germany.
FAU - Fischer-Posovszky, Pamela
AU  - Fischer-Posovszky P
AUID- ORCID: 0000-0003-3402-9840
AD  - Department of Pediatrics and Adolescent Medicine, Ulm University Medical Center, 
      Ulm, Germany.
AD  - German Center for Child and Adolescent Health (DZKJ), partner site Ulm, Ulm, 
      Germany.
FAU - Peltzer, Nieves
AU  - Peltzer N
AUID- ORCID: 0000-0002-4134-5852
AD  - Cologne Excellence Cluster on Cellular Stress Responses in Aging-Associated 
      Diseases (CECAD), Cologne, Germany.
AD  - Centre for Molecular Medicine Cologne (CMMC), University of Cologne, Cologne, 
      Germany.
AD  - Department of Translational Genomics, Faculty of Medicine, University of Cologne, 
      Cologne, Germany.
AD  - Department of Genome Editing, Institute of Biomedical Genetics (IBMG), University 
      of Stuttgart, Stuttgart, Germany.
LA  - eng
PT  - Journal Article
DEP - 20250917
PL  - United States
TA  - Sci Adv
JT  - Science advances
JID - 101653440
RN  - EC 2.3.2.27 (Ubiquitin-Protein Ligases)
RN  - 0 (NF-kappa B)
SB  - IM
MH  - Animals
MH  - *Metabolic Syndrome/metabolism/etiology/pathology/genetics
MH  - *Obesity/complications/metabolism
MH  - *Ubiquitination
MH  - *Lipodystrophy/metabolism/prevention & control/etiology/pathology/genetics
MH  - Mice
MH  - Humans
MH  - Adipocytes/metabolism/pathology
MH  - Mice, Knockout
MH  - *Ubiquitin-Protein Ligases/metabolism/genetics
MH  - Male
MH  - NF-kappa B/metabolism
MH  - Disease Models, Animal
PMC - PMC12442851
EDAT- 2025/09/17 18:31
MHDA- 2025/09/17 18:32
PMCR- 2025/09/17
CRDT- 2025/09/17 14:02
PHST- 2025/09/17 18:32 [medline]
PHST- 2025/09/17 18:31 [pubmed]
PHST- 2025/09/17 14:02 [entrez]
PHST- 2025/09/17 00:00 [pmc-release]
AID - adw2539 [pii]
AID - 10.1126/sciadv.adw2539 [doi]
PST - ppublish
SO  - Sci Adv. 2025 Sep 19;11(38):eadw2539. doi: 10.1126/sciadv.adw2539. Epub 2025 Sep 
      17.

PMID- 40871609
OWN - NLM
STAT- MEDLINE
DCOM- 20250828
LR  - 20250831
IS  - 2072-6643 (Electronic)
IS  - 2072-6643 (Linking)
VI  - 17
IP  - 16
DP  - 2025 Aug 8
TI  - Iron Overload Accelerates Aging-Associated Kidney Injury in Mice: Implications 
      for Iron Supplementation in the Elderly.
LID - 10.3390/nu17162580 [doi]
LID - 2580
AB  - Background/Objectives: Although essential for oxygen transport and DNA synthesis, 
      excess iron is toxic and can damage organs such as the kidneys. Research has 
      shown that iron overload induces kidney injury, and aging contributes to kidney 
      dysfunction through functional and structural changes. The interaction between 
      iron overload and aging remains poorly understood. Therefore, this study 
      investigated their combined effects on renal microstructure and function using an 
      iron-dextran-injected mouse model. Methods: Young and old mice were divided into 
      control and iron overload groups, renal function was evaluated by serum 
      creatinine and albuminuria, and urinary iron excretion was also measured to 
      assess iron handling. The structural changes were assessed using histological 
      analysis and electron microscopy. Results: Although the iron overload groups had 
      similar blood iron levels, the old iron overload group exhibited significantly 
      higher levels of albuminuria, urinary iron excretion, and serum creatinine 
      compared with the young group. In the iron overload model, histological and 
      ultrastructural analyses demonstrated iron accumulation in mesangial and 
      endothelial cells, glomerular basement membrane thickening, and foot process 
      widening, which were more pronounced in aged mice, suggesting that aging 
      exacerbates iron-induced kidney injury. Conclusions: These findings demonstrate 
      that aging increases susceptibility to iron-induced kidney injury, as shown by 
      the accelerated glomerular injury observed in iron-overloaded aged mice. 
      Therefore, elucidating the effects of aging on iron metabolism may contribute to 
      identifying approaches for reducing age-associated renal injury.
FAU - Chultemsuren, Mungunchimeg
AU  - Chultemsuren M
AUID- ORCID: 0009-0000-6576-1538
AD  - Department of Anatomy, Ewha Womans University College of Medicine, Seoul 07804, 
      Republic of Korea.
FAU - Song, Soo-Jin
AU  - Song SJ
AUID- ORCID: 0009-0004-8955-1980
AD  - Department of Anatomy, Ewha Womans University College of Medicine, Seoul 07804, 
      Republic of Korea.
FAU - Han, Ki-Hwan
AU  - Han KH
AUID- ORCID: 0000-0002-6881-0515
AD  - Department of Anatomy, Ewha Womans University College of Medicine, Seoul 07804, 
      Republic of Korea.
FAU - Shin, Jung-A
AU  - Shin JA
AUID- ORCID: 0000-0002-4014-4282
AD  - Department of Anatomy, Ewha Womans University College of Medicine, Seoul 07804, 
      Republic of Korea.
LA  - eng
GR  - RS-2025-00561999/National Research Foundation of Korea(NRF)/
PT  - Journal Article
DEP - 20250808
PL  - Switzerland
TA  - Nutrients
JT  - Nutrients
JID - 101521595
RN  - E1UOL152H7 (Iron)
RN  - AYI8EX34EU (Creatinine)
RN  - 9004-66-4 (Iron-Dextran Complex)
SB  - IM
MH  - Animals
MH  - *Iron Overload/complications
MH  - *Aging
MH  - Mice
MH  - Male
MH  - *Iron/urine/blood/metabolism
MH  - Kidney/pathology/physiopathology/ultrastructure
MH  - Creatinine/blood
MH  - Mice, Inbred C57BL
MH  - Disease Models, Animal
MH  - *Dietary Supplements
MH  - Albuminuria
MH  - Iron-Dextran Complex
PMC - PMC12389422
OTO - NOTNLM
OT  - aging
OT  - glomerulus
OT  - iron overload
OT  - kidney
COIS- The authors declare no conflicts of interest.
EDAT- 2025/08/30 04:49
MHDA- 2025/08/30 04:50
PMCR- 2025/08/08
CRDT- 2025/08/28 01:20
PHST- 2025/04/11 00:00 [received]
PHST- 2025/07/16 00:00 [revised]
PHST- 2025/08/06 00:00 [accepted]
PHST- 2025/08/30 04:50 [medline]
PHST- 2025/08/30 04:49 [pubmed]
PHST- 2025/08/28 01:20 [entrez]
PHST- 2025/08/08 00:00 [pmc-release]
AID - nu17162580 [pii]
AID - nutrients-17-02580 [pii]
AID - 10.3390/nu17162580 [doi]
PST - epublish
SO  - Nutrients. 2025 Aug 8;17(16):2580. doi: 10.3390/nu17162580.

PMID- 40867830
OWN - NLM
STAT- PubMed-not-MEDLINE
DCOM- 20250914
LR  - 20250914
IS  - 2076-3921 (Print)
IS  - 2076-3921 (Electronic)
IS  - 2076-3921 (Linking)
VI  - 14
IP  - 8
DP  - 2025 Jul 30
TI  - Causal Inference Approaches Reveal Associations Between LDL Oxidation, NO 
      Metabolism, Telomere Length and DNA Integrity Within the MARK-AGE Study.
LID - 10.3390/antiox14080933 [doi]
LID - 933
AB  - Genomic instability markers are important hallmarks of aging, as previously 
      evidenced within the European study of biomarkers of human aging, MARK-AGE; 
      however, establishing the specific metabolic determinants of vascular aging is 
      challenging. The objective of the present study was to evaluate the impact of the 
      susceptibility to oxidation of serum LDL particles (LDLox) and the plasma 
      metabolization products of nitric oxide (NOx) on relevant genomic instability 
      markers. The analysis was performed on a MARK-AGE cohort of 1326 subjects (635 
      men and 691 women, 35-75 years old) randomly recruited from the general 
      population. The Inverse Probability of Treatment Weighting causal inference 
      algorithm was implemented in order to assess the potential causal relationship 
      between the LDLox and NOx octile-based thresholds and three genomic instability 
      markers measured in mononuclear leukocytes: the percentage of telomeres shorter 
      than 3 kb, the initial DNA integrity, and the DNA damage after irradiation with 
      3.8 Gy. The results showed statistically significant telomere shortening for 
      LDLox, while NOx yielded a significant impact on DNA integrity. Overall, the 
      effect on the genomic instability markers was higher than for the confirmed 
      vascular aging determinants, such as low HDL cholesterol levels, indicating a 
      meaningful impact even for small changes in LDLox and NOx values.
FAU - Valeanu, Andrei
AU  - Valeanu A
AD  - Faculty of Pharmacy, Carol Davila University of Medicine and Pharmacy, 6 Traian 
      Vuia Street, 020956 Bucharest, Romania.
FAU - Margina, Denisa
AU  - Margina D
AUID- ORCID: 0000-0003-3289-147X
AD  - Faculty of Pharmacy, Carol Davila University of Medicine and Pharmacy, 6 Traian 
      Vuia Street, 020956 Bucharest, Romania.
FAU - Moreno-Villanueva, María
AU  - Moreno-Villanueva M
AUID- ORCID: 0000-0002-7143-0871
AD  - Molecular Toxicology Group, Department of Biology, University of Konstanz, 78457 
      Konstanz, Germany.
AD  - Human Performance Research Centre, Department of Sport Science, University of 
      Konstanz, 78457 Konstanz, Germany.
FAU - Blasco, María
AU  - Blasco M
AD  - Spanish National Cancer Research Centre (CNIO), 28029 Madrid, Spain.
FAU - Sikora, Ewa
AU  - Sikora E
AD  - Laboratory of the Molecular Bases of Ageing, Nencki Institute of Experimental 
      Biology, Polish Academy of Sciences, 3 Pasteur Street, 02-093 Warsaw, Poland.
FAU - Mosieniak, Grazyna
AU  - Mosieniak G
AUID- ORCID: 0000-0001-7957-1241
AD  - Laboratory of the Molecular Bases of Ageing, Nencki Institute of Experimental 
      Biology, Polish Academy of Sciences, 3 Pasteur Street, 02-093 Warsaw, Poland.
FAU - Capri, Miriam
AU  - Capri M
AUID- ORCID: 0000-0001-9077-0401
AD  - Department of Medical and Surgical Sciences (DIMEC), Alma Mater Studiorum, 
      University of Bologna, 40126 Bologna, Italy.
AD  - Alma Mater Research Institute on Global Challenges and Climate Change (Alma 
      Climate), University of Bologna, 40126 Bologna, Italy.
FAU - Breusing, Nicolle
AU  - Breusing N
AD  - Department of Applied Nutritional Science/Dietetics, Institute of Nutritional 
      Medicine, University of Hohenheim, 70599 Stuttgart, Germany.
FAU - Bernhardt, Jürgen
AU  - Bernhardt J
AD  - BioTeSys GmbH, Schelztorstr. 54-56, 73728 Esslingen, Germany.
FAU - Schön, Christiane
AU  - Schön C
AUID- ORCID: 0000-0003-3787-5268
AD  - BioTeSys GmbH, Schelztorstr. 54-56, 73728 Esslingen, Germany.
FAU - Toussaint, Olivier
AU  - Toussaint O
AD  - Research Unit on Cellular Biology, University of Namur (URBC-NARILIS), University 
      of Namur, Rue de Bruxelles, 61, 5000 Namur, Belgium.
FAU - Debacq-Chainiaux, Florence
AU  - Debacq-Chainiaux F
AUID- ORCID: 0000-0003-3949-395X
AD  - Research Unit on Cellular Biology, University of Namur (URBC-NARILIS), University 
      of Namur, Rue de Bruxelles, 61, 5000 Namur, Belgium.
FAU - Grubeck-Loebenstein, Beatrix
AU  - Grubeck-Loebenstein B
AD  - Research Institute for Biomedical Aging Research, Universität Innsbruck, Rennweg, 
      10, 6020 Innsbruck, Austria.
FAU - Weinberger, Birgit
AU  - Weinberger B
AUID- ORCID: 0000-0002-7084-946X
AD  - Research Institute for Biomedical Aging Research, Universität Innsbruck, Rennweg, 
      10, 6020 Innsbruck, Austria.
FAU - Fiegl, Simone
AU  - Fiegl S
AD  - Institute for Nutritional Sciences and Physiology, Private University for Health 
      Sciences, Medical Informatics and Technology (UMIT TIROL), 
      Eduard-Wallnöfer-Zentrum 1, 6060 Hall in Tyrol, Austria.
FAU - Gonos, Efstathios S
AU  - Gonos ES
AD  - National Hellenic Research Foundation, Institute of Biology, Medicinal Chemistry 
      and Biotechnology, 116 35 Athens, Greece.
FAU - Hervonen, Antti
AU  - Hervonen A
AD  - Medical School, University of Tampere, 33014 Tampere, Finland.
FAU - Slagboom, Eline P
AU  - Slagboom EP
AUID- ORCID: 0000-0002-2875-4723
AD  - Section of Molecular Epidemiology, Leiden University Medical Centre, 2333 ZG 
      Leiden, The Netherlands.
FAU - de Craen, Anton
AU  - de Craen A
AD  - Department of Gerontology and Geriatrics, Leiden University Medical Center, 2333 
      ZG Leiden, The Netherlands.
FAU - Dollé, Martijn E T
AU  - Dollé MET
AUID- ORCID: 0000-0001-6137-6544
AD  - Centre for Health Protection, National Institute for Public Health and the 
      Environment, P.O. Box 1, 3720 BA Bilthoven, The Netherlands.
FAU - Jansen, Eugène H J M
AU  - Jansen EHJM
AUID- ORCID: 0000-0002-3151-5897
AD  - Centre for Health Protection, National Institute for Public Health and the 
      Environment, P.O. Box 1, 3720 BA Bilthoven, The Netherlands.
FAU - Mocchegiani, Eugenio
AU  - Mocchegiani E
AD  - Advanced Technology Center for Aging Research and Geriatric Mouse Clinic, IRCCS 
      INRCA, 60121 Ancona, Italy.
FAU - Giacconi, Robertina
AU  - Giacconi R
AUID- ORCID: 0000-0002-1468-2140
AD  - Advanced Technology Center for Aging Research and Geriatric Mouse Clinic, IRCCS 
      INRCA, 60121 Ancona, Italy.
FAU - Piacenza, Francesco
AU  - Piacenza F
AUID- ORCID: 0000-0001-7440-804X
AD  - Advanced Technology Center for Aging Research and Geriatric Mouse Clinic, IRCCS 
      INRCA, 60121 Ancona, Italy.
FAU - Malavolta, Marco
AU  - Malavolta M
AUID- ORCID: 0000-0002-8442-1763
AD  - Advanced Technology Center for Aging Research and Geriatric Mouse Clinic, IRCCS 
      INRCA, 60121 Ancona, Italy.
AD  - Department of Clinical and Molecular Sciences (DISCLIMO), Università Politecnica 
      delle Marche, 60126 Ancona, Italy.
FAU - Weber, Daniela
AU  - Weber D
AUID- ORCID: 0000-0002-2054-6233
AD  - Department of Molecular Toxicology, German Institute of Human Nutrition, 
      Potsdam-Rehbrücke, 14558 Nuthetal, Germany.
AD  - NutriAct-Competence Cluster Nutrition Research Berlin-Potsdam, 14458 Nuthetal, 
      Germany.
FAU - Stuetz, Wolfgang
AU  - Stuetz W
AUID- ORCID: 0000-0002-8011-5849
AD  - Department of Food Biofunctionality, Institute of Nutritional Sciences (140), 
      University of Hohenheim, 70599 Stuttgart, Germany.
FAU - Grune, Tilman
AU  - Grune T
AUID- ORCID: 0000-0003-4775-9973
AD  - Department of Molecular Toxicology, German Institute of Human Nutrition, 
      Potsdam-Rehbrücke, 14558 Nuthetal, Germany.
AD  - German Center for Diabetes Research (DZD), 85764 Oberschleißheim, Germany.
AD  - German Center for Cardiovascular Research (DZHK), Partner Site Berlin, 13347 
      Berlin, Germany.
AD  - Institute of Nutritional Science, University of Potsdam, 14458 Nuthetal, Germany.
AD  - Department of Physiological Chemistry, Faculty of Chemistry, University of 
      Vienna, 1090 Vienna, Austria.
FAU - Franceschi, Claudio
AU  - Franceschi C
AUID- ORCID: 0000-0001-9841-6386
AD  - Department of Medical and Surgical Sciences (DIMEC), Alma Mater Studiorum, 
      University of Bologna, 40126 Bologna, Italy.
AD  - Laboratory of Systems Medicine of Healthy Aging, Institute of Biology and 
      Biomedicine and Institute of Information Technology, Mathematics and Mechanics, 
      Department of Applied Mathematics, N. I. Lobachevsky State University, Nizhny 
      Novgorod 603005, Russia.
FAU - Bürkle, Alexander
AU  - Bürkle A
AUID- ORCID: 0000-0003-1069-2656
AD  - Molecular Toxicology Group, Department of Biology, University of Konstanz, 78457 
      Konstanz, Germany.
FAU - Gradinaru, Daniela
AU  - Gradinaru D
AUID- ORCID: 0000-0001-7666-3108
AD  - Faculty of Pharmacy, Carol Davila University of Medicine and Pharmacy, 6 Traian 
      Vuia Street, 020956 Bucharest, Romania.
AD  - Ana Aslan National Institute of Gerontology and Geriatrics, 11241 Bucharest, 
      Romania.
LA  - eng
PT  - Journal Article
DEP - 20250730
PL  - Switzerland
TA  - Antioxidants (Basel)
JT  - Antioxidants (Basel, Switzerland)
JID - 101668981
PMC - PMC12383079
OTO - NOTNLM
OT  - LDL oxidation
OT  - MARK-AGE
OT  - causal analysis
OT  - genomic instability markers
OT  - nitric oxide
OT  - vascular aging
COIS- Author Jürgen Bernhardt and Christiane Schön were employed by the company 
      BioTeSys GmbH. The remaining authors declare that the research was conducted in 
      the absence of any commercial or financial relationships that could be construed 
      as a potential conflict of interest.
EDAT- 2025/08/30 04:50
MHDA- 2025/08/30 04:51
PMCR- 2025/07/30
CRDT- 2025/08/28 01:05
PHST- 2025/05/01 00:00 [received]
PHST- 2025/07/25 00:00 [revised]
PHST- 2025/07/28 00:00 [accepted]
PHST- 2025/08/30 04:51 [medline]
PHST- 2025/08/30 04:50 [pubmed]
PHST- 2025/08/28 01:05 [entrez]
PHST- 2025/07/30 00:00 [pmc-release]
AID - antiox14080933 [pii]
AID - antioxidants-14-00933 [pii]
AID - 10.3390/antiox14080933 [doi]
PST - epublish
SO  - Antioxidants (Basel). 2025 Jul 30;14(8):933. doi: 10.3390/antiox14080933.

PMID- 40882007
OWN - NLM
STAT- MEDLINE
DCOM- 20250908
LR  - 20250912
IS  - 1945-4589 (Electronic)
IS  - 1945-4589 (Linking)
VI  - 17
IP  - 8
DP  - 2025 Aug 28
TI  - Bleomycin promotes cellular senescence and activation of the cGAS-STING pathway 
      without direct effect on fibrosis in an idiopathic pulmonary fibrosis model.
PG  - 2189-2211
LID - 10.18632/aging.206312 [doi]
AB  - Bleomycin is an effective anticancer agent that causes drug-induced interstitial 
      pneumonia (IP). Medical history is a risk factor for adverse effects, 
      particularly a history of IP and age-related fibrosis. Anti-cancer drugs for lung 
      cancer with idiopathic pulmonary fibrosis (IPF) often aggravate pulmonary 
      fibrosis. Thus, we examined the pathological effects of bleomycin, an anticancer 
      drug, in precision-cut lung slices (PCLS) of lungs with usual interstitial 
      pneumonia (UIP). We found that the lungs of mice with induced UIP (iUIP), which 
      exhibit a pathology similar to that of IPF, underwent accelerated senescence. 
      Treatment of iUIP PCLS with bleomycin reduced the nuclear membrane component 
      lamin B1 and nuclear DNA with γH2AX leaked into the cytoplasm. This perinuclear 
      DNA may activate NF-κB through the cyclic GMP-AMP synthase-stimulator of 
      interferon genes (cGAS-STING) pathway. As a result, the unresolved DNA damage 
      associated with the failure of DNA repair and senescence progression is more 
      advanced in these cells. However, Col1a1 and Acta2 expression was not induced in 
      either bleomycin-treated normal or iUIP PCLS, suggesting that there was no direct 
      fibrotic effect on the lungs. We concluded that lungs with iUIP exhibited 
      accelerated senescence following bleomycin treatment, leading to cell death.
FAU - Miura, Yoko
AU  - Miura Y
AD  - Department of Neurodevelopmental Disorder Genetics, Nagoya City University 
      Graduate School of Medical Sciences, Nagoya, Japan.
FAU - Milad, Nadia
AU  - Milad N
AD  - Department of Neurodevelopmental Disorder Genetics, Nagoya City University 
      Graduate School of Medical Sciences, Nagoya, Japan.
AD  - Department of Medicine, McMaster University, Hamilton, Canada.
AD  - Department of Medicine, Division of Respirology, Firestone Institute for 
      Respiratory Health, McMaster University, Hamilton, Canada.
FAU - Takata, Akiho
AU  - Takata A
AD  - Department of Neurodevelopmental Disorder Genetics, Nagoya City University 
      Graduate School of Medical Sciences, Nagoya, Japan.
FAU - Kanazawa, Satoshi
AU  - Kanazawa S
AD  - Department of Neurodevelopmental Disorder Genetics, Nagoya City University 
      Graduate School of Medical Sciences, Nagoya, Japan.
LA  - eng
PT  - Journal Article
DEP - 20250828
PL  - United States
TA  - Aging (Albany NY)
JT  - Aging
JID - 101508617
RN  - 11056-06-7 (Bleomycin)
RN  - 0 (Membrane Proteins)
RN  - EC 2.7.7.- (Nucleotidyltransferases)
RN  - EC 2.7.7.- (cGAS protein, mouse)
RN  - 0 (Sting1 protein, mouse)
RN  - 0 (Antibiotics, Antineoplastic)
SB  - IM
MH  - *Bleomycin/pharmacology/adverse effects
MH  - *Cellular Senescence/drug effects
MH  - Animals
MH  - *Idiopathic Pulmonary Fibrosis/pathology/metabolism/chemically induced
MH  - *Membrane Proteins/metabolism
MH  - *Nucleotidyltransferases/metabolism
MH  - Mice
MH  - Signal Transduction/drug effects
MH  - Disease Models, Animal
MH  - Lung/pathology/drug effects/metabolism
MH  - *Antibiotics, Antineoplastic
MH  - DNA Damage/drug effects
MH  - Mice, Inbred C57BL
MH  - Male
PMC - PMC12422792
OTO - NOTNLM
OT  - bleomycin
OT  - cGAS-STING
OT  - idiopathic pulmonary fibrosis (IPF)
OT  - precision-cut lung slices (PCLS)
OT  - senescence
COIS- CONFLICTS OF INTEREST: The authors declare no conflicts of interest related to 
      this study.
EDAT- 2025/08/29 20:45
MHDA- 2025/09/08 18:34
PMCR- 2025/08/28
CRDT- 2025/08/29 14:37
PHST- 2024/10/17 00:00 [received]
PHST- 2025/07/30 00:00 [accepted]
PHST- 2025/09/08 18:34 [medline]
PHST- 2025/08/29 20:45 [pubmed]
PHST- 2025/08/29 14:37 [entrez]
PHST- 2025/08/28 00:00 [pmc-release]
AID - 206312 [pii]
AID - 10.18632/aging.206312 [doi]
PST - ppublish
SO  - Aging (Albany NY). 2025 Aug 28;17(8):2189-2211. doi: 10.18632/aging.206312. Epub 
      2025 Aug 28.

PMID- 40872982
OWN - NLM
STAT- MEDLINE
DCOM- 20251008
LR  - 20251011
IS  - 1474-9726 (Electronic)
IS  - 1474-9718 (Print)
IS  - 1474-9718 (Linking)
VI  - 24
IP  - 10
DP  - 2025 Oct
TI  - Late-Life Aerobic Exercise Attenuates DNA Damage and Telomere Dysfunction in 
      Non-Atheroprone but Not in Atheroprone Aortic Regions.
PG  - e70196
LID - 10.1111/acel.70196 [doi]
LID - e70196
AB  - Cellular senescence is a state of persistent cell cycle arrest and is a critical 
      contributor to arterial aging. The primary drivers of cellular senescence are the 
      DNA damage response (DDR) and telomere dysfunction, which is induced by 
      increasing exposure to DNA-damaging stimuli such as atheroprone shear stress. 
      While late-life aerobic exercise is an effective intervention to mitigate 
      arterial aging, its specific impact on the DDR and telomere dysfunction is 
      unknown and may not show uniform benefits across aortic regions subjected to 
      atheroprone and non-atheroprone shear stress. This study investigates the 
      influence of late-life aerobic exercise on DDR and telomere dysfunction in 
      endothelial cells (EC) and vascular smooth muscle cells (VSMC) within the aortic 
      regions exposed to distinct shear stress patterns. Old male C57BL6 mice were 
      randomly assigned to a negative control (NC) group and habitual voluntary wheel 
      running (VWR) groups for 16 weeks. The habitual VWR groups were further 
      categorized into low (LR), moderate (MR), and high running (HR) groups based on 
      their daily running distance throughout the intervention. EC and VSMC DDR and 
      telomere dysfunction in NC, LR, and MR groups were comparable across the aortic 
      regions. Interestingly, EC DDR and telomere dysfunction were mitigated in the 
      non-atheroprone aortic regions in HR, but not in VSMC. These improvements were 
      independent of telomere length. Collectively, these data provide evidence that 
      late-life aerobic exercise selectively mitigates DDR and telomere dysfunction in 
      ECs within non-atheroprone aortic regions, rather than atheroprone aortic 
      regions, in an exercise volume-dependent manner, independent of telomere length.
CI  - © 2025 The Author(s). Aging Cell published by Anatomical Society and John Wiley & 
      Sons Ltd.
FAU - Lim, Jisok
AU  - Lim J
AUID- ORCID: 0000-0002-6070-5673
AD  - Department of Internal Medicine, University of Utah, Salt Lake City, Utah, USA.
FAU - Kim, John
AU  - Kim J
AD  - Department of Internal Medicine, University of Utah, Salt Lake City, Utah, USA.
FAU - Abdeahad, Hossein
AU  - Abdeahad H
AUID- ORCID: 0000-0002-8021-5516
AD  - Department of Nutrition and Integrative Physiology, University of Utah, Salt Lake 
      City, Utah, USA.
FAU - Hall, Shelby A
AU  - Hall SA
AD  - Department of Nutrition and Integrative Physiology, University of Utah, Salt Lake 
      City, Utah, USA.
FAU - Lesniewski, Lisa A
AU  - Lesniewski LA
AD  - Department of Internal Medicine, University of Utah, Salt Lake City, Utah, USA.
AD  - Department of Nutrition and Integrative Physiology, University of Utah, Salt Lake 
      City, Utah, USA.
AD  - Geriatric Research, Education, and Clinical Center, Salt Lake City Veterans 
      Affairs Medical Center, Salt Lake City, Utah, USA.
AD  - Nora Eccles Harrison Cardiovascular Research and Training Institute, University 
      of Utah, Salt Lake City, Utah, USA.
FAU - Donato, Anthony J
AU  - Donato AJ
AD  - Department of Internal Medicine, University of Utah, Salt Lake City, Utah, USA.
AD  - Department of Nutrition and Integrative Physiology, University of Utah, Salt Lake 
      City, Utah, USA.
AD  - Geriatric Research, Education, and Clinical Center, Salt Lake City Veterans 
      Affairs Medical Center, Salt Lake City, Utah, USA.
AD  - Nora Eccles Harrison Cardiovascular Research and Training Institute, University 
      of Utah, Salt Lake City, Utah, USA.
AD  - Department of Biochemistry, University of Utah, Salt Lake City, Utah, USA.
LA  - eng
GR  - I01 BX004492/BX/BLRD VA/United States
GR  - R01 AG060395/NH/NIH HHS/United States
GR  - T32 HL139451/NH/NIH HHS/United States
GR  - T32 HL139451/HL/NHLBI NIH HHS/United States
GR  - R01 AG048366/AG/NIA NIH HHS/United States
GR  - R01 AG060395/AG/NIA NIH HHS/United States
GR  - T32 HL007576/HL/NHLBI NIH HHS/United States
GR  - R01 AG048366/NH/NIH HHS/United States
GR  - T32 HL007576/NH/NIH HHS/United States
PT  - Journal Article
DEP - 20250827
PL  - England
TA  - Aging Cell
JT  - Aging cell
JID - 101130839
SB  - IM
MH  - Animals
MH  - *Physical Conditioning, Animal
MH  - Male
MH  - *Telomere/metabolism/genetics
MH  - *DNA Damage
MH  - *Aorta/metabolism/pathology
MH  - Mice
MH  - Mice, Inbred C57BL
MH  - *Atherosclerosis/genetics/pathology
MH  - Endothelial Cells/metabolism
PMC - PMC12507407
COIS- Anthony J. Donato serves as a scientific advisor and holds equity in Recursion 
      Pharmaceuticals, while Lisa A. Lesniewski is an equity holder in the same 
      company. None of the research conducted in collaboration with Recursion 
      Pharmaceuticals is addressed or included in this manuscript. The remaining 
      authors report no conflicts of interest.
EDAT- 2025/08/28 08:45
MHDA- 2025/10/09 06:14
PMCR- 2025/08/27
CRDT- 2025/08/28 01:26
PHST- 2025/06/19 00:00 [revised]
PHST- 2025/03/12 00:00 [received]
PHST- 2025/07/29 00:00 [accepted]
PHST- 2025/10/09 06:14 [medline]
PHST- 2025/08/28 08:45 [pubmed]
PHST- 2025/08/28 01:26 [entrez]
PHST- 2025/08/27 00:00 [pmc-release]
AID - ACEL70196 [pii]
AID - 10.1111/acel.70196 [doi]
PST - ppublish
SO  - Aging Cell. 2025 Oct;24(10):e70196. doi: 10.1111/acel.70196. Epub 2025 Aug 27.

PMID- 40853036
OWN - NLM
STAT- MEDLINE
DCOM- 20251018
LR  - 20251018
IS  - 1098-2744 (Electronic)
IS  - 0899-1987 (Linking)
VI  - 64
IP  - 11
DP  - 2025 Nov
TI  - Folic Acid Protects Against Radiation-Induced Lung Injury by Suppressing 
      Senescence of Lung Epithelial Cells.
PG  - 1913-1925
LID - 10.1002/mc.70027 [doi]
AB  - Radiation-induced lung injury (RILI) is a prevalent complication of thoracic 
      tumor radiotherapy, severely compromising treatment efficacy and the patients' 
      quality of life, yet effective prevention or treatment strategies remain elusive. 
      Folic acid (FA), a water-soluble vitamin, plays critical roles in DNA 
      synthesis/repair, cell cycle regulation, epigenetic regulation via methylation, 
      oxidative stress response, and embryonic development. However, its 
      radioprotective role has not been systematically elucidated. This study aimed to 
      investigate its effects and molecular mechanisms during RILI. The RILI murine 
      model showed that folic acid supplementation significantly alleviated 
      radiation-induced lung tissue damage, body weight loss, and inflammatory cell 
      infiltration. Meanwhile, folic acid mitigated radiation-induced DNA damage and 
      cellular senescence in lung tissues and lung epithelial cell lines. RNA 
      sequencing identified a 29-gene SASP signature (including CCL5, CXCL2, CXCL10), 
      which was significantly suppressed by folic acid in irradiated lungs. Moreover, 
      folic acid inhibited SASP production by suppressing the phosphorylation of P38 
      MAPK/NF-κB signaling pathway. By integrating in vivo and in vitro models, we 
      revealed that folic acid exerts its radioprotective effects by reducing cellular 
      senescence and the production of SASP. Taken together, these findings indicated 
      that folic acid is potentially a novel therapeutic strategy for RILI.
CI  - © 2025 Wiley Periodicals LLC.
FAU - Zhong, Li
AU  - Zhong L
AD  - Department of Cancer Center, Army Medical Center of PLA, Chongqing, China.
FAU - Guo, Xin
AU  - Guo X
AD  - Department of Cancer Center, Army Medical Center of PLA, Chongqing, China.
FAU - Yang, Yuxin
AU  - Yang Y
AD  - Department of Cancer Center, Army Medical Center of PLA, Chongqing, China.
FAU - Jian, Dan
AU  - Jian D
AD  - Department of Cancer Center, Army Medical Center of PLA, Chongqing, China.
FAU - Peng, Yang
AU  - Peng Y
AD  - Department of Cancer Center, Army Medical Center of PLA, Chongqing, China.
FAU - Lu, Xianfeng
AU  - Lu X
AD  - Department of Cancer Center, Army Medical Center of PLA, Chongqing, China.
LA  - eng
GR  - This research was supported by the grant from the Chongqing Municipal Project 
      (CSTB2024NSCQ-KJFZMSX003)./
PT  - Journal Article
DEP - 20250825
PL  - United States
TA  - Mol Carcinog
JT  - Molecular carcinogenesis
JID - 8811105
RN  - 935E97BOY8 (Folic Acid)
RN  - 0 (Radiation-Protective Agents)
SB  - IM
MH  - Animals
MH  - *Folic Acid/pharmacology
MH  - Mice
MH  - *Cellular Senescence/drug effects/radiation effects
MH  - *Epithelial Cells/drug effects/radiation effects/pathology/metabolism
MH  - *Lung/drug effects/radiation effects/pathology
MH  - *Lung Injury/etiology/pathology/prevention & control/drug therapy
MH  - Humans
MH  - *Radiation-Protective Agents/pharmacology
MH  - Mice, Inbred C57BL
MH  - Male
MH  - DNA Damage/drug effects
MH  - *Radiation Injuries, Experimental/prevention & control/pathology
OTO - NOTNLM
OT  - SASP
OT  - cellular senescence
OT  - folic acid
OT  - lung epithelial cells
OT  - radiation induced lung injury
EDAT- 2025/08/25 12:44
MHDA- 2025/10/18 18:28
CRDT- 2025/08/25 08:13
PHST- 2025/07/24 00:00 [revised]
PHST- 2025/03/29 00:00 [received]
PHST- 2025/07/28 00:00 [accepted]
PHST- 2025/10/18 18:28 [medline]
PHST- 2025/08/25 12:44 [pubmed]
PHST- 2025/08/25 08:13 [entrez]
AID - 10.1002/mc.70027 [doi]
PST - ppublish
SO  - Mol Carcinog. 2025 Nov;64(11):1913-1925. doi: 10.1002/mc.70027. Epub 2025 Aug 25.

PMID- 40839989
OWN - NLM
STAT- MEDLINE
DCOM- 20250922
LR  - 20250922
IS  - 1618-095X (Electronic)
IS  - 0944-7113 (Linking)
VI  - 147
DP  - 2025 Nov
TI  - Compound Kushen Injection suppresses multiple myeloma progression via 
      TOP1-targeted coordination of DNA damage and endoplasmic reticulum stress.
PG  - 157168
LID - S0944-7113(25)00807-4 [pii]
LID - 10.1016/j.phymed.2025.157168 [doi]
AB  - BACKGROUND: Multiple myeloma (MM) is a plasma cell malignancy that remains 
      incurable due to inevitable relapse and poor treatment tolerance. Compound Kushen 
      Injection (CKI), a traditional Chinese medicinal formulation, has been reported 
      to exert anti-tumor effects in various cancers, but its efficacy and mechanisms 
      in MM remain unclear. PURPOSE: This study aimed to elucidate the anti-MM 
      mechanisms of CKI, focusing on its induction of DNA damage response (DDR) and 
      endoplasmic reticulum (ER) stress, and to assess synergy with proteasome 
      inhibitors (PIs). METHODS: Anti-MM efficacy of CKI was evaluated in MM cell 
      lines, primary CD138(+) patient-derived cells, and xenograft models. Mechanistic 
      investigations integrated network pharmacology and transcriptomic profiling, with 
      further validation through molecular docking, cellular thermal shift assay 
      (CETSA), surface plasmon resonance (SPR), and Western blot. Synergy between CKI 
      and PIs was assessed using SynergyFinder V3. RESULTS: CKI suppresss MM 
      proliferation in vitro and in vivo, inducing apoptosis and G0/G1 cell cycle 
      arrest. Mechanistically, CKI targetes topoisomerase I (TOP1) to trigger DDR. TOP1 
      also activates PERK/ATF4-dependent ER stress pathway, bypassing p53 signaling and 
      inducing cytotoxicity in TP53-mutant cells. Synergy analysis indicates that CKI 
      enhanced the efficacy of PIs by increasing DNA damage and ER stress. In xenograft 
      models, combining CKI with bortezomib reduced tumor burden and prolonged survival 
      without significant myelosuppression. CONCLUSION: CKI exerts anti-MM effects by 
      targeting TOP1 to induce DDR and ER stress, and synergizes with PIs. These 
      results suggest the potential of CKI as a chemosensitizing adjuvant for MM.
CI  - Copyright © 2025 Elsevier GmbH. All rights reserved.
FAU - Chen, Guopeng
AU  - Chen G
AD  - Department of Hematology, Zhongnan Hospital of Wuhan University, Wuhan, Hubei, 
      430071, PR China.
FAU - Li, Ruihang
AU  - Li R
AD  - Department of Hematology, Zhongnan Hospital of Wuhan University, Wuhan, Hubei, 
      430071, PR China.
FAU - Tong, Xiqin
AU  - Tong X
AD  - Department of Hematology, Zhongnan Hospital of Wuhan University, Wuhan, Hubei, 
      430071, PR China.
FAU - Rouzi, Tuerxunayi
AU  - Rouzi T
AD  - Department of Hematology, Zhongnan Hospital of Wuhan University, Wuhan, Hubei, 
      430071, PR China.
FAU - Zheng, Xiangyi
AU  - Zheng X
AD  - Department of Pharmacy, Zhongnan Hospital of Wuhan University, Wuhan, Hubei, 
      430071, PR China.
FAU - Pan, Yuzhe
AU  - Pan Y
AD  - Research Center for Lifespan Health, Wuhan University, Wuhan, Hubei, 430071, PR 
      China.
FAU - Li, Ruijie
AU  - Li R
AD  - Department of Radiation Oncology, Jiangsu Province Hospital of Chinese Medicine, 
      Affiliated Hospital of Nanjing University of Chinese Medicine, Nanjing 210029, 
      Jiangsu, PR China.
FAU - Shen, Hui
AU  - Shen H
AD  - Department of Hematology, Zhongnan Hospital of Wuhan University, Wuhan, Hubei, 
      430071, PR China.
FAU - Yu, Yalan
AU  - Yu Y
AD  - Department of Hematology, Zhongnan Hospital of Wuhan University, Wuhan, Hubei, 
      430071, PR China.
FAU - Li, Xinqi
AU  - Li X
AD  - Department of Hematology, Zhongnan Hospital of Wuhan University, Wuhan, Hubei, 
      430071, PR China.
FAU - Xiong, Bei
AU  - Xiong B
AD  - Department of Hematology, Zhongnan Hospital of Wuhan University, Wuhan, Hubei, 
      430071, PR China.
FAU - Liu, Xiaoyan
AU  - Liu X
AD  - Department of Hematology, Zhongnan Hospital of Wuhan University, Wuhan, Hubei, 
      430071, PR China.
FAU - Zhou, Fuling
AU  - Zhou F
AD  - Department of Hematology, Zhongnan Hospital of Wuhan University, Wuhan, Hubei, 
      430071, PR China; Research Center for Lifespan Health, Wuhan University, Wuhan, 
      Hubei, 430071, PR China. Electronic address: zhoufuling@whu.edu.cn.
LA  - eng
PT  - Journal Article
DEP - 20250813
PL  - Germany
TA  - Phytomedicine
JT  - Phytomedicine : international journal of phytotherapy and phytopharmacology
JID - 9438794
RN  - 0 (Drugs, Chinese Herbal)
RN  - 69G8BD63PP (Bortezomib)
RN  - 0 (Proteasome Inhibitors)
SB  - IM
MH  - *Endoplasmic Reticulum Stress/drug effects
MH  - Humans
MH  - *Multiple Myeloma/drug therapy/pathology
MH  - Animals
MH  - *DNA Damage/drug effects
MH  - Cell Line, Tumor
MH  - *Drugs, Chinese Herbal/pharmacology
MH  - Mice
MH  - Xenograft Model Antitumor Assays
MH  - Apoptosis/drug effects
MH  - Molecular Docking Simulation
MH  - Bortezomib/pharmacology
MH  - Proteasome Inhibitors/pharmacology
MH  - Cell Proliferation/drug effects
MH  - Drug Synergism
MH  - Mice, Nude
OTO - NOTNLM
OT  - Compound Kushen Injection
OT  - DNA damage response
OT  - Endoplasmic reticulum stress
OT  - Multiple myeloma
OT  - Synergistic effects
OT  - Topoisomerase I
COIS- Declaration of competing interest Neither the entire manuscript nor any part of 
      its content has been published or has been accepted elsewhere and this manuscript 
      has not been submitted to any other journal. No portion of the text has been 
      copied from other material in the literature. All of the authors in this 
      manuscript have read and approved the final version submitted, and there are no 
      conflicts involved in this submission.
EDAT- 2025/08/22 00:44
MHDA- 2025/09/23 03:17
CRDT- 2025/08/21 18:03
PHST- 2025/05/14 00:00 [received]
PHST- 2025/08/07 00:00 [revised]
PHST- 2025/08/12 00:00 [accepted]
PHST- 2025/09/23 03:17 [medline]
PHST- 2025/08/22 00:44 [pubmed]
PHST- 2025/08/21 18:03 [entrez]
AID - S0944-7113(25)00807-4 [pii]
AID - 10.1016/j.phymed.2025.157168 [doi]
PST - ppublish
SO  - Phytomedicine. 2025 Nov;147:157168. doi: 10.1016/j.phymed.2025.157168. Epub 2025 
      Aug 13.

PMID- 40838991
OWN - NLM
STAT- MEDLINE
DCOM- 20251015
LR  - 20251015
IS  - 1538-7445 (Electronic)
IS  - 0008-5472 (Linking)
VI  - 85
IP  - 20
DP  - 2025 Oct 15
TI  - HPV E5 Mediates Resistance to Chemotherapy and Radiation by Promoting a Stem 
      Cell-Like Phenotype in Head and Neck Squamous Cell Carcinoma.
PG  - 3875-3893
LID - 10.1158/0008-5472.CAN-24-3989 [doi]
AB  - Human papillomavirus (HPV)-associated head and neck squamous cell carcinoma (HPV+ 
      HNSCC) is one of the most rapidly increasing cancers in the United States. 
      Although patients with HPV+ HNSCC exhibit better responses to chemoradiation 
      compared with patients with HPV- HNSCC, a subset still develops 
      recurrent/refractory disease. In this study, we investigated the role and 
      mechanisms by which the HPV E5 oncogene promotes resistance to conventional 
      chemotherapy and radiation. After treatment with chemotherapy and radiation, 
      HNSCC cells expressing HPV E5 had decreased apoptosis, improved cell viability, 
      enhanced DNA damage response, and increased tumor growth in murine xenograft 
      models when compared with empty vector controls. Transcriptomic analysis showed 
      an enrichment of signaling pathways associated with epithelial development and 
      increased expression of stem cell markers, including SOX9 and SOX4, in HPV E5 
      cells compared with empty vector cells. Knockdown of SOX9 restored sensitivity to 
      chemo- and/or radiotherapy in HPV E5-expressing cells. In patients with HNSCC, 
      RNA sequencing analysis showed that high expression of HPV E5 was associated with 
      enrichment of pathways involved in cellular senescence and stem cell 
      pluripotency. Furthermore, an HPV E5-associated gene set was identified that 
      correlates with poor patient prognosis and is significantly overexpressed in 
      recurrent HPV+ HNSCC tumors. Taken together, these data identify HPV E5 as a 
      viral mediator of resistance to standard-of-care therapies for HPV+ HNSCC by 
      promoting a stem cell-like phenotype that enhances DNA damage responses and tumor 
      cell survival. Thus, HPV E5 may contribute to chemotherapy resistance, tumor 
      recurrence after radiation, and poor prognosis of patients with refractory or 
      metastatic disease. SIGNIFICANCE: HPV E5 upregulates SOX9 to induce stem 
      cell-like characteristics in head and neck cancer that drive resistance to 
      chemotherapy and radiation, providing rationale for developing therapeutic agents 
      targeting HPV E5.
CI  - ©2025 American Association for Cancer Research.
FAU - Roy, Souvick
AU  - Roy S
AUID- ORCID: 0000-0002-0411-1221
AD  - Department of Radiation Medicine and Applied Sciences, University of California, 
      San Diego, La Jolla, California.
AD  - Moores Cancer Center, University of California, San Diego, La Jolla, California.
FAU - Miyauchi, Sayuri
AU  - Miyauchi S
AUID- ORCID: 0009-0000-8439-7751
AD  - Department of Radiation Medicine and Applied Sciences, University of California, 
      San Diego, La Jolla, California.
AD  - Moores Cancer Center, University of California, San Diego, La Jolla, California.
FAU - Jones, Riley N
AU  - Jones RN
AUID- ORCID: 0000-0002-8942-4699
AD  - Department of Radiation Medicine and Applied Sciences, University of California, 
      San Diego, La Jolla, California.
AD  - Moores Cancer Center, University of California, San Diego, La Jolla, California.
FAU - Kim, Sangwoo S
AU  - Kim SS
AUID- ORCID: 0009-0003-3746-3199
AD  - Department of Radiation Medicine and Applied Sciences, University of California, 
      San Diego, La Jolla, California.
AD  - Moores Cancer Center, University of California, San Diego, La Jolla, California.
FAU - Venuti, Aldo
AU  - Venuti A
AUID- ORCID: 0000-0003-2322-6857
AD  - HPV-UNIT-UOSD Tumor Immunology and Immunotherapy, IRCCS Regina Elena National 
      Cancer Institute, Rome, Italy.
FAU - Boparai, Angad S
AU  - Boparai AS
AUID- ORCID: 0009-0006-9918-2271
AD  - Department of Radiation Medicine and Applied Sciences, University of California, 
      San Diego, La Jolla, California.
AD  - Moores Cancer Center, University of California, San Diego, La Jolla, California.
FAU - Mell, Loren K
AU  - Mell LK
AUID- ORCID: 0000-0003-2277-6080
AD  - Department of Radiation Medicine and Applied Sciences, University of California, 
      San Diego, La Jolla, California.
AD  - Moores Cancer Center, University of California, San Diego, La Jolla, California.
AD  - Gleiberman Head and Neck Cancer Center, Moores Cancer Center, University of 
      California, San Diego, La Jolla, California.
FAU - Guo, Theresa
AU  - Guo T
AUID- ORCID: 0000-0002-1689-3275
AD  - Department of Otolaryngology, Moores Cancer Center, University of California, San 
      Diego, La Jolla, California.
FAU - Califano, Joseph A
AU  - Califano JA
AUID- ORCID: 0000-0002-4715-6761
AD  - Gleiberman Head and Neck Cancer Center, Moores Cancer Center, University of 
      California, San Diego, La Jolla, California.
AD  - Department of Otolaryngology, Moores Cancer Center, University of California, San 
      Diego, La Jolla, California.
FAU - Sharabi, Andrew B
AU  - Sharabi AB
AUID- ORCID: 0000-0003-2075-1197
AD  - Department of Radiation Medicine and Applied Sciences, University of California, 
      San Diego, La Jolla, California.
AD  - Moores Cancer Center, University of California, San Diego, La Jolla, California.
AD  - Gleiberman Head and Neck Cancer Center, Moores Cancer Center, University of 
      California, San Diego, La Jolla, California.
LA  - eng
GR  - R01DE028563/National Institute of Dental and Craniofacial Research (NIDR)/
GR  - R01CA281285/National Cancer Institute (NCI)/
PT  - Journal Article
PL  - United States
TA  - Cancer Res
JT  - Cancer research
JID - 2984705R
RN  - 0 (Oncogene Proteins, Viral)
RN  - 0 (SOX9 Transcription Factor)
RN  - 0 (SOX9 protein, human)
SB  - IM
MH  - Humans
MH  - *Squamous Cell Carcinoma of Head and Neck/virology/pathology/therapy/genetics
MH  - Animals
MH  - Mice
MH  - *Head and Neck Neoplasms/virology/pathology/therapy/genetics
MH  - *Drug Resistance, Neoplasm/genetics
MH  - *Neoplastic Stem Cells/pathology/metabolism/radiation effects
MH  - *Papillomavirus Infections/virology/complications/pathology
MH  - Xenograft Model Antitumor Assays
MH  - *Oncogene Proteins, Viral/metabolism/genetics
MH  - *Radiation Tolerance/genetics
MH  - Cell Line, Tumor
MH  - SOX9 Transcription Factor/genetics/metabolism
MH  - Phenotype
MH  - Gene Expression Regulation, Neoplastic
MH  - Apoptosis
MH  - Female
MH  - Prognosis
MH  - Chemoradiotherapy
EDAT- 2025/08/21 12:47
MHDA- 2025/10/15 06:30
CRDT- 2025/08/21 10:55
PHST- 2024/10/25 00:00 [received]
PHST- 2025/04/18 00:00 [revised]
PHST- 2025/08/18 00:00 [accepted]
PHST- 2025/10/15 06:30 [medline]
PHST- 2025/08/21 12:47 [pubmed]
PHST- 2025/08/21 10:55 [entrez]
AID - 764276 [pii]
AID - 10.1158/0008-5472.CAN-24-3989 [doi]
PST - ppublish
SO  - Cancer Res. 2025 Oct 15;85(20):3875-3893. doi: 10.1158/0008-5472.CAN-24-3989.

PMID- 40835803
OWN - NLM
STAT- Publisher
LR  - 20250820
IS  - 2509-2723 (Electronic)
IS  - 2509-2723 (Linking)
DP  - 2025 Aug 20
TI  - Sirtuins mediate the reduction of age-related oxidative damage in the cochlea 
      under a cocoa-rich diet.
LID - 10.1007/s11357-025-01847-8 [doi]
AB  - Age-related hearing loss (ARHL) is a common condition among older adults. It has 
      long been established that ARHL is more prevalent, is more severe, and tends to 
      occur earlier in men than in women. A key factor contributing to ARHL is 
      oxidative stress, which harms the inner ear cells. Sirtuins are a family of 
      proteins that play critical roles in cellular regulation, particularly in 
      response to stress and aging, and have demonstrated anti-aging effects. Cocoa 
      flavonoids, due to their antioxidant properties, have been reported to provide 
      numerous health benefits. The present study aimed to evaluate the efficacy of 
      cocoa in preventing oxidative damage in the cochlea of aging mice mediated by 
      Sirtuins, as well as to determine possible differences between sexes. Female and 
      male C57Bl/6 J mice were randomly assigned to two study groups: standard diet and 
      cocoa-supplemented diet. At the ages of 6, 14, and 22 months, the animals were 
      sacrificed, and cochleae were harvested to measure the expression of Sirtuins-1, 
      -3, forkhead box O3 (FOXO3), p53, antioxidant enzymes, oxidative DNA damage, and 
      levels of reactive oxidative species (ROS). Our results indicated that cocoa 
      attenuated oxidative DNA damage, reduced ROS levels, and induced the expression 
      of SIRT1, -3, FOXO3, and p53 in the cochlea of ​​aged mice. Furthermore, the 
      activity of antioxidant enzymes in aged mice was restored with the cocoa diet. 
      Sex differences were observed in several of these variables. These results 
      indicate that cocoa protects against oxidative damage through Sirtuins. In 
      conclusion, cocoa may have therapeutic potential against ARHL.
CI  - © 2025. The Author(s).
FAU - Heredia-Molina, Rosalía Fátima
AU  - Heredia-Molina RF
AD  - Department Clinical Analysis, Hospital Universitario de Getafe, Carretera de 
      Toledo, Km 12.500, 28905, Getafe, Madrid, Spain.
AD  - Faculty of Medicine, Health and Sports, Department of Medicine, Universidad 
      Europea de Madrid, Calle del Tajo S/N, 28670, Villaviciosa de Odón, Madrid, 
      Spain.
FAU - Riestra-Ayora, Juan Ignacio
AU  - Riestra-Ayora JI
AUID- ORCID: 0000-0003-0297-2711
AD  - Otolaryngology Department, Hospital Universitario de Getafe, Carretera de Toledo, 
      Km 12.500, 28905, Getafe, Madrid, Spain.
AD  - Faculty of Medicine, Health and Sports, Department of Medicine, Universidad 
      Europea de Madrid, Calle del Tajo S/N, 28670, Villaviciosa de Odón, Madrid, 
      Spain.
FAU - Vasallo, Israel John Thuissard
AU  - Vasallo IJT
AUID- ORCID: 0000-0002-6990-0619
AD  - Faculty of Medicine, Health and Sports, Department of Medicine, Universidad 
      Europea de Madrid, Calle del Tajo S/N, 28670, Villaviciosa de Odón, Madrid, 
      Spain.
FAU - Sanz-Fernández, Ricardo
AU  - Sanz-Fernández R
AUID- ORCID: 0000-0002-4990-8859
AD  - Otolaryngology Department, Hospital Universitario de Getafe, Carretera de Toledo, 
      Km 12.500, 28905, Getafe, Madrid, Spain.
AD  - Faculty of Medicine, Health and Sports, Department of Medicine, Universidad 
      Europea de Madrid, Calle del Tajo S/N, 28670, Villaviciosa de Odón, Madrid, 
      Spain.
FAU - Sánchez-Rodríguez, Carolina
AU  - Sánchez-Rodríguez C
AUID- ORCID: 0000-0001-6246-0449
AD  - Faculty of Medicine, Health and Sports, Department of Medicine, Universidad 
      Europea de Madrid, Calle del Tajo S/N, 28670, Villaviciosa de Odón, Madrid, 
      Spain. carolina.sanchez2@universidadeuropea.es.
LA  - eng
GR  - P19/01524/Instituto de Salud Carlos III/
GR  - P19/01524/FEDER founds/
PT  - Journal Article
DEP - 20250820
PL  - Switzerland
TA  - Geroscience
JT  - GeroScience
JID - 101686284
SB  - IM
OTO - NOTNLM
OT  - Age-related hearing loss
OT  - Cocoa polyphenol
OT  - Oxidative stress
OT  - Sex
OT  - Sirtuins
COIS- Declarations. Conflict of interest: The authors declare no competing interests.
EDAT- 2025/08/21 00:29
MHDA- 2025/08/21 00:29
CRDT- 2025/08/20 23:26
PHST- 2025/06/09 00:00 [received]
PHST- 2025/08/09 00:00 [accepted]
PHST- 2025/08/21 00:29 [medline]
PHST- 2025/08/21 00:29 [pubmed]
PHST- 2025/08/20 23:26 [entrez]
AID - 10.1007/s11357-025-01847-8 [pii]
AID - 10.1007/s11357-025-01847-8 [doi]
PST - aheadofprint
SO  - Geroscience. 2025 Aug 20. doi: 10.1007/s11357-025-01847-8.

PMID- 40833855
OWN - NLM
STAT- MEDLINE
DCOM- 20250926
LR  - 20251017
IS  - 2211-1247 (Electronic)
VI  - 44
IP  - 9
DP  - 2025 Sep 23
TI  - Spatiotemporal profiling reveals the impact of caloric restriction in the aging 
      mammalian brain.
PG  - 116165
LID - S2211-1247(25)00936-2 [pii]
LID - 10.1016/j.celrep.2025.116165 [doi]
AB  - Caloric restriction (CR) is a well-studied intervention that extends lifespan and 
      slows cognitive decline across species, yet the specific cell populations and 
      molecular pathways involved remain elusive. In this study, we profiled >500,000 
      cells from 36 control and CR mouse brains across three age groups with EasySci 
      single-nucleus transcriptomics and performed imaging-free IRISeq spatial 
      transcriptomics on twelve brain sections from CR and control aged mice. We 
      thereby explored the impact of CR in >300 cellular states and 11 brain regions. 
      CR delayed expansion of inflammatory cell populations, preserved neural precursor 
      cells, and broadly reduced the expression of aging-associated genes involved in 
      cellular stress, senescence, inflammation, and DNA damage. CR restored the 
      expression of region-specific genes linked to cognitive function, myelin 
      maintenance, and circadian rhythm. In summary, we provide a high-resolution 
      spatiotemporal map of the aging mouse brain's response to CR, detailing precise 
      cellular and molecular mechanisms behind its neuroprotective effects.
CI  - Copyright © 2025 The Author(s). Published by Elsevier Inc. All rights reserved.
FAU - Zhang, Zehao
AU  - Zhang Z
AD  - Laboratory of Single-Cell Genomics and Population Dynamics, The Rockefeller 
      University, New York, NY, USA; The David Rockefeller Graduate Program in 
      Bioscience, The Rockefeller University, New York, NY, USA.
FAU - Epstein, Alexander
AU  - Epstein A
AD  - Laboratory of Single-Cell Genomics and Population Dynamics, The Rockefeller 
      University, New York, NY, USA; The David Rockefeller Graduate Program in 
      Bioscience, The Rockefeller University, New York, NY, USA.
FAU - Schaefer, Chloe
AU  - Schaefer C
AD  - The David Rockefeller Graduate Program in Bioscience, The Rockefeller University, 
      New York, NY, USA.
FAU - Abdulraouf, Abdulraouf
AU  - Abdulraouf A
AD  - Laboratory of Single-Cell Genomics and Population Dynamics, The Rockefeller 
      University, New York, NY, USA; The Tri-Institutional MD-PhD Program, New York, 
      NY, USA.
FAU - Jiang, Weirong
AU  - Jiang W
AD  - Laboratory of Single-Cell Genomics and Population Dynamics, The Rockefeller 
      University, New York, NY, USA.
FAU - Zhou, Wei
AU  - Zhou W
AD  - Laboratory of Single-Cell Genomics and Population Dynamics, The Rockefeller 
      University, New York, NY, USA. Electronic address: wzhou@rockefeller.edu.
FAU - Cao, Junyue
AU  - Cao J
AD  - Laboratory of Single-Cell Genomics and Population Dynamics, The Rockefeller 
      University, New York, NY, USA. Electronic address: jcao@rockefeller.edu.
LA  - eng
GR  - DP2 HG012522/HG/NHGRI NIH HHS/United States
GR  - R01 AG076932/AG/NIA NIH HHS/United States
GR  - RM1 HG011014/HG/NHGRI NIH HHS/United States
GR  - T32 GM152349/GM/NIGMS NIH HHS/United States
PT  - Journal Article
DEP - 20250819
PL  - United States
TA  - Cell Rep
JT  - Cell reports
JID - 101573691
SB  - IM
UOF - bioRxiv. 2025 May 08:2025.05.04.652093. doi: 10.1101/2025.05.04.652093. PMID: 
      40654944
MH  - Animals
MH  - *Caloric Restriction
MH  - *Aging/genetics/metabolism
MH  - *Brain/metabolism
MH  - Mice
MH  - Mice, Inbred C57BL
MH  - Male
MH  - Circadian Rhythm
MH  - Transcriptome
PMC - PMC12519563
MID - NIHMS2113368
OTO - NOTNLM
OT  - CP: Genomics
OT  - CP: Metabolism
OT  - brain aging
OT  - caloric restriction
OT  - cellular senescence
OT  - neurogenesis
OT  - neuroinflammation
OT  - rejuvenation
OT  - single-cell transcriptomics
OT  - spatial transcriptomics
COIS- Declaration of interests The authors declare no competing interests.
EDAT- 2025/08/20 18:31
MHDA- 2025/09/26 06:30
PMCR- 2025/10/14
CRDT- 2025/08/20 12:36
PHST- 2024/09/04 00:00 [received]
PHST- 2025/05/30 00:00 [revised]
PHST- 2025/07/28 00:00 [accepted]
PHST- 2025/09/26 06:30 [medline]
PHST- 2025/08/20 18:31 [pubmed]
PHST- 2025/08/20 12:36 [entrez]
PHST- 2025/10/14 00:00 [pmc-release]
AID - S2211-1247(25)00936-2 [pii]
AID - 10.1016/j.celrep.2025.116165 [doi]
PST - ppublish
SO  - Cell Rep. 2025 Sep 23;44(9):116165. doi: 10.1016/j.celrep.2025.116165. Epub 2025 
      Aug 19.

PMID- 40801587
OWN - NLM
STAT- MEDLINE
DCOM- 20250825
LR  - 20250825
IS  - 2073-4409 (Electronic)
IS  - 2073-4409 (Linking)
VI  - 14
IP  - 15
DP  - 2025 Jul 25
TI  - Molecular Insights into the Superiority of Platelet Lysate over FBS for hASC 
      Expansion and Wound Healing.
LID - 10.3390/cells14151154 [doi]
LID - 1154
AB  - Human adipose-derived stem cells (hASCs) are widely used in regenerative medicine 
      due to their accessibility and high proliferative capacity. Platelet lysate (PL) 
      has recently emerged as a promising alternative to fetal bovine serum (FBS), 
      offering superior cell expansion potential; however, the molecular basis for its 
      efficacy remains insufficiently elucidated. In this study, we performed RNA 
      sequencing to compare hASCs cultured with PL or FBS, revealing a significant 
      upregulation of genes related to stress response and cell proliferation under PL 
      conditions. These findings were validated by RT-qPCR and supported by functional 
      assays demonstrating enhanced cellular resilience to oxidative and genotoxic 
      stress, reduced doxorubicin-induced senescence, and improved antiapoptotic 
      properties. In a murine wound model, PL-treated wounds showed accelerated 
      healing, characterized by thicker dermis-like tissue formation and increased 
      angiogenesis. Immunohistochemical analysis further revealed elevated expression 
      of chk1, a DNA damage response kinase encoded by CHEK1, which plays a central 
      role in maintaining genomic integrity during stress-induced repair. Collectively, 
      these results highlight PL not only as a viable substitute for FBS in hASC 
      expansion but also as a bioactive supplement that enhances regenerative efficacy 
      by promoting proliferation, stress resistance, and antiaging functions.
FAU - Kunieda, Sakurako
AU  - Kunieda S
AD  - Department of Plastic and Reconstructive Surgery, Kansai Medical University, 
      2-5-1 Shin-machi, Hirakata 573-1010, Osaka, Japan.
FAU - Fukui, Michika
AU  - Fukui M
AD  - Department of Plastic and Reconstructive Surgery, Kansai Medical University, 
      2-5-1 Shin-machi, Hirakata 573-1010, Osaka, Japan.
FAU - Kuro, Atsuyuki
AU  - Kuro A
AD  - Department of Plastic and Reconstructive Surgery, Kansai Medical University 
      Medical Center, 10-15 Fumizono-cho, Moriguchi 570-8507, Osaka, Japan.
FAU - Mitsui, Toshihito
AU  - Mitsui T
AD  - Department of Plastic and Reconstructive Surgery, Kansai Medical University, 
      2-5-1 Shin-machi, Hirakata 573-1010, Osaka, Japan.
FAU - Li, Huan
AU  - Li H
AD  - Department of Plastic and Reconstructive Surgery, Kansai Medical University, 
      2-5-1 Shin-machi, Hirakata 573-1010, Osaka, Japan.
FAU - Sun, Zhongxin
AU  - Sun Z
AUID- ORCID: 0009-0009-0596-7054
AD  - Department of Plastic and Reconstructive Surgery, Kansai Medical University, 
      2-5-1 Shin-machi, Hirakata 573-1010, Osaka, Japan.
FAU - Ueda, Takayuki
AU  - Ueda T
AD  - Department of Plastic and Reconstructive Surgery, Kansai Medical University, 
      2-5-1 Shin-machi, Hirakata 573-1010, Osaka, Japan.
FAU - Taketani, Shigeru
AU  - Taketani S
AD  - Department of Plastic and Reconstructive Surgery, Kansai Medical University, 
      2-5-1 Shin-machi, Hirakata 573-1010, Osaka, Japan.
FAU - Higasa, Koichiro
AU  - Higasa K
AD  - Department of Genome Analysis, Institute of Biomedical Science, Kansai Medical 
      University, 2-5-1 Shin-machi, Hirakata 573-1010, Osaka, Japan.
FAU - Kakudo, Natsuko
AU  - Kakudo N
AUID- ORCID: 0000-0001-9785-1490
AD  - Department of Plastic and Reconstructive Surgery, Kansai Medical University, 
      2-5-1 Shin-machi, Hirakata 573-1010, Osaka, Japan.
LA  - eng
GR  - 22K09899/Ministry of Culture, Sports, Science and Technology/
PT  - Journal Article
DEP - 20250725
PL  - Switzerland
TA  - Cells
JT  - Cells
JID - 101600052
SB  - IM
MH  - *Blood Platelets/metabolism/chemistry
MH  - *Wound Healing/drug effects
MH  - Animals
MH  - Humans
MH  - Cell Proliferation/drug effects
MH  - Mice
MH  - *Stem Cells/cytology/metabolism
MH  - *Adipose Tissue/cytology
MH  - Cattle
MH  - *Serum/metabolism
MH  - Cells, Cultured
MH  - DNA Damage
PMC - PMC12346565
OTO - NOTNLM
OT  - RNA sequencing
OT  - antiaging effects
OT  - cell proliferation
OT  - human adipose-derived stem cells
OT  - platelet lysate
OT  - stress resistance
COIS- The authors declare no conflicts of interest. The funders had no role in the 
      study’s design; in the collection, analyses, or interpretation of data; in the 
      writing of the manuscript; or in the decision to publish the results.
EDAT- 2025/08/13 12:29
MHDA- 2025/08/31 20:07
PMCR- 2025/07/25
CRDT- 2025/08/13 09:22
PHST- 2025/06/14 00:00 [received]
PHST- 2025/07/18 00:00 [revised]
PHST- 2025/07/24 00:00 [accepted]
PHST- 2025/08/31 20:07 [medline]
PHST- 2025/08/13 12:29 [pubmed]
PHST- 2025/08/13 09:22 [entrez]
PHST- 2025/07/25 00:00 [pmc-release]
AID - cells14151154 [pii]
AID - cells-14-01154 [pii]
AID - 10.3390/cells14151154 [doi]
PST - epublish
SO  - Cells. 2025 Jul 25;14(15):1154. doi: 10.3390/cells14151154.

PMID- 40791475
OWN - NLM
STAT- PubMed-not-MEDLINE
LR  - 20250812
IS  - 2692-8205 (Electronic)
IS  - 2692-8205 (Linking)
DP  - 2025 Jul 18
TI  - NAD⁺ Replenishment Mitigates Cardiomyocyte Senescence and Corrects Heart Failure 
      with Preserved Ejection Fraction in Aged Mice.
LID - 2025.07.15.664959 [pii]
LID - 10.1101/2025.07.15.664959 [doi]
AB  - Cardiomyocyte senescence, characterized by elevated cell cycle inhibitor 
      expression, persistent DNA damage response, and mitochondrial dysfunction, 
      contributes to myocardial stiffness and the progression of heart failure with 
      preserved ejection fraction (HFpEF), the most common form of heart failure 
      affecting individuals over 65. In this study, we investigated the role of NAD⁺ 
      metabolism in cardiomyocyte senescence and cardiac function. Aged mice exhibited 
      reduced cardiac NAD⁺ levels, impaired NAD⁺ biosynthesis and mobilization, and 
      increased consumption, leading to suppressed SIRT1/6 activity and accumulation of 
      senescent cardiomyocytes. This was accompanied by diastolic dysfunction 
      consistent with HFpEF. In senescent AC16 cardiomyocytes, NAD⁺ depletion promoted 
      senescence, which was reversed by the NAD⁺ precursors nicotinamide riboside (NR) 
      and dihydronicotinamide riboside (NRH). In aged mice, two months of NR or NRH 
      treatment improved diastolic function and reduced cardiomyocyte senescence. While 
      NR primarily activated SIRT1 to suppress cell cycle arrest markers, NRH more 
      robustly activated both SIRT1 and SIRT6, enhancing DNA damage repair. Acetylated 
      H2AX, a SIRT6 substrate elevated in aged hearts and senescent cells, was 
      selectively deacetylated by NRH. These findings identify NAD⁺ availability as a 
      critical regulator of cardiac senescence and support NAD⁺ precursors, 
      particularly NRH, as promising senescence-reducing therapies for treating 
      aging-associated HFpEF.
FAU - Huang, Qingxia
AU  - Huang Q
FAU - Wang, Yongjie
AU  - Wang Y
FAU - Farias, Karina
AU  - Farias K
FAU - Zeng, Xinliu
AU  - Zeng X
FAU - Chen, Qiuying
AU  - Chen Q
FAU - Cheng, Huiyong
AU  - Cheng H
FAU - Gross, Steven S
AU  - Gross SS
FAU - Geri, Jacob
AU  - Geri J
FAU - Sauve, Anthony A
AU  - Sauve AA
FAU - Yang, Yue
AU  - Yang Y
LA  - eng
PT  - Journal Article
PT  - Preprint
DEP - 20250718
PL  - United States
TA  - bioRxiv
JT  - bioRxiv : the preprint server for biology
JID - 101680187
PMC - PMC12338713
EDAT- 2025/08/12 06:27
MHDA- 2025/08/12 06:28
PMCR- 2025/08/11
CRDT- 2025/08/12 05:12
PHST- 2025/08/12 06:28 [medline]
PHST- 2025/08/12 06:27 [pubmed]
PHST- 2025/08/12 05:12 [entrez]
PHST- 2025/08/11 00:00 [pmc-release]
AID - 2025.07.15.664959 [pii]
AID - 10.1101/2025.07.15.664959 [doi]
PST - epublish
SO  - bioRxiv [Preprint]. 2025 Jul 18:2025.07.15.664959. doi: 
      10.1101/2025.07.15.664959.

PMID- 40776599
OWN - NLM
STAT- MEDLINE
DCOM- 20250808
LR  - 20250808
IS  - 1440-1681 (Electronic)
IS  - 0305-1870 (Linking)
VI  - 52
IP  - 9
DP  - 2025 Sep
TI  - PACAP Inhibits TNF-α- Induced Senescence in Primary Chondrocytes by SIRT3: An 
      Implication in Osteoarthritis.
PG  - e70062
LID - 10.1111/1440-1681.70062 [doi]
AB  - Osteoarthritis (OA) is a degenerative joint disease closely associated with 
      aging, in which chondrocyte senescence plays a critical role in cartilage 
      degradation. Pituitary adenylate cyclase-activating polypeptide (PACAP) is a 
      neuropeptide known for its anti-inflammatory and cytoprotective effects; however, 
      its role in chondrocyte senescence remains poorly understood. This study 
      investigated the protective effects of PACAP38 on tumour necrosis factor-α 
      (TNF-α)- induced chondrocyte senescence and the underlying mechanisms. 
      Intracellular reactive oxygen species (ROS) levels were measured using 
      2',7'-dichlorodihydrofluorescein diacetate (DCFH-DA) staining, oxidative DNA 
      damage was assessed by 8-hydroxy-2'-deoxyguanosine (8-OHdG) enzyme-linked 
      immunosorbent assay (ELISA), and senescence markers were evaluated by 
      senescence-associated β-galactosidase (SA-β-Gal) staining, telomerase activity 
      assay, and telomere length analysis. Gene and protein expression were examined 
      via real-time polymerase chain reaction (PCR) and Western blotting. We found that 
      PACAP type I receptor (PAC1R), the receptor for PACAP, was expressed in both 
      murine and human chondrocytes and was downregulated by TNF-α stimulation. PACAP38 
      treatment significantly reduced ROS and 8-OHdG levels, restored telomerase 
      activity and telomere length, and decreased SA-β-Gal activity. Mechanistically, 
      PACAP38 upregulated sirtuin 3 (SIRT3), a mitochondrial deacetylase that regulates 
      oxidative stress and metabolism, while suppressing acetylated p53 (ac-p53) and 
      plasminogen activator inhibitor-1 (PAI-1) expression. Furthermore, PACAP38 
      reversed TNF-α-induced dephosphorylation of AMP-activated protein kinase alpha 
      (AMPK-α) and its downstream target acetyl-CoA carboxylase (ACC). Importantly, 
      inhibition of AMPK by compound C abolished these protective effects, confirming 
      the essential role of the AMPK-SIRT3 signalling pathway. In conclusion, our 
      findings demonstrate that PACAP38 mitigates TNF-α-induced chondrocyte senescence 
      via activation of the AMPK-SIRT3 signalling axis, suggesting a potential 
      therapeutic strategy for OA.
CI  - © 2025 John Wiley & Sons Australia, Ltd.
FAU - Zhou, Xuewu
AU  - Zhou X
AUID- ORCID: 0009-0001-4601-5123
AD  - Department of Orthopedic, The First Clinical Medical College of China Three 
      Gorges University, Yichang Central People's Hospital, Yichang, HuBei, China.
FAU - Shou, Kangquan
AU  - Shou K
AD  - Department of Orthopedic, The First Clinical Medical College of China Three 
      Gorges University, Yichang Central People's Hospital, Yichang, HuBei, China.
FAU - Yao, Hao
AU  - Yao H
AD  - Department of Orthopedic, The First Clinical Medical College of China Three 
      Gorges University, Yichang Central People's Hospital, Yichang, HuBei, China.
LA  - eng
GR  - First Clinical Medical College of China Three Gorges University/
PT  - Journal Article
PL  - Australia
TA  - Clin Exp Pharmacol Physiol
JT  - Clinical and experimental pharmacology & physiology
JID - 0425076
RN  - 0 (Tumor Necrosis Factor-alpha)
RN  - EC 3.5.1.- (Sirtuin 3)
RN  - 0 (Pituitary Adenylate Cyclase-Activating Polypeptide)
RN  - 0 (Reactive Oxygen Species)
SB  - IM
MH  - *Cellular Senescence/drug effects
MH  - *Chondrocytes/drug effects/metabolism/pathology
MH  - *Tumor Necrosis Factor-alpha/pharmacology
MH  - *Sirtuin 3/metabolism
MH  - Animals
MH  - *Osteoarthritis/pathology/metabolism
MH  - Humans
MH  - *Pituitary Adenylate Cyclase-Activating Polypeptide/pharmacology
MH  - Mice
MH  - Cells, Cultured
MH  - Reactive Oxygen Species/metabolism
OTO - NOTNLM
OT  - AMPK
OT  - PACAP
OT  - SIRT3
OT  - chondrocyte
OT  - osteoarthritis
OT  - senescence
EDAT- 2025/08/08 06:29
MHDA- 2025/08/08 06:30
CRDT- 2025/08/08 03:12
PHST- 2025/06/28 00:00 [revised]
PHST- 2025/04/28 00:00 [received]
PHST- 2025/07/22 00:00 [accepted]
PHST- 2025/08/08 06:30 [medline]
PHST- 2025/08/08 06:29 [pubmed]
PHST- 2025/08/08 03:12 [entrez]
AID - 10.1111/1440-1681.70062 [doi]
PST - ppublish
SO  - Clin Exp Pharmacol Physiol. 2025 Sep;52(9):e70062. doi: 10.1111/1440-1681.70062.

PMID- 40753935
OWN - NLM
STAT- MEDLINE
DCOM- 20250825
LR  - 20250825
IS  - 1950-6007 (Electronic)
IS  - 0753-3322 (Linking)
VI  - 190
DP  - 2025 Sep
TI  - Advances in identifying functional groups in carnosol analogues to address their 
      efficacy in skeletal muscle function.
PG  - 118397
LID - S0753-3322(25)00591-8 [pii]
LID - 10.1016/j.biopha.2025.118397 [doi]
AB  - Carnosol, a diterpene derived from rosemary, has recently emerged as a potential 
      strategy to counteract skeletal muscle loss associated with aging, during 
      diseases or sedentary lifestyle. It may protect skeletal muscle cells from 
      inflammation, oxidative damage, and atrophy through multiple mechanisms. Here, to 
      investigate the structure-activity relationship of carnosol, both natural and 
      synthetic derivatives were evaluated for their ability to reduce oxidative 
      damages and to enhance skeletal muscle hypertrophy and function. The natural 
      analogues rosmanol and isorosmanol were selected for their conserved hydroxyl 
      groups at positions C-11 and C-12, while differing in the B-ring moiety. In 
      parallel, dimethylcarnosol and dimethylisorosmanol, featuring methoxy 
      substitutions at C-11 and C-12, were used to assess the functional importance of 
      these hydroxyl groups. In two oxidative damage assays, carnosol, rosmanol, and 
      isorosmanol showed similar antioxidant activity, reducing lipid peroxidation 
      accumulation in post-mortem mouse skeletal muscle tissue and phosphorylation of 
      H2AX, a DNA damage marker, in human skeletal muscle cells. Carnosol and 
      isorosmanol, but not rosmanol, promoted myotube hypertrophy and suppressed the E3 
      ubiquitine ligase MuRF1 in human skeletal muscle cells, while methoxylated 
      derivatives lacked both antioxidant and hypertrophic effects. The functional 
      efficacy of selected compounds was further evaluated in zebrafish larvae. 
      Carnosol improved locomotion, increased slow myosin heavy chain positive fibers, 
      and downregulated E3 ubiquitin ligases. Isorosmanol also enhanced locomotor 
      performance, whereas its methoxylated analogue showed no effect. The obtained 
      results highlighted the role of specific structural elements, conserved hydroxyl 
      groups at C-11/C-12 and a 20,7-lactone moiety, in mediating the muscle-protective 
      effects of carnosol analogues.
CI  - Copyright © 2025 The Authors. Published by Elsevier Masson SAS.. All rights 
      reserved.
FAU - Berger, A
AU  - Berger A
AD  - PhyMedExp, Montpellier University, CNRS, INSERM, Montpellier 34090, France; MMDN, 
      Montpellier University, EPHE, INSERM, Montpellier, France.
FAU - Sarniguet, J
AU  - Sarniguet J
AD  - MMDN, Montpellier University, EPHE, INSERM, Montpellier, France.
FAU - Hugon, G
AU  - Hugon G
AD  - PhyMedExp, Montpellier University, CNRS, INSERM, Montpellier 34090, France.
FAU - Cubedo, N
AU  - Cubedo N
AD  - MMDN, Montpellier University, EPHE, INSERM, Montpellier, France.
FAU - Morel, S
AU  - Morel S
AD  - CEFE, Montpellier University, CNRS, EPHE, IRD, Montpellier, France.
FAU - Chabi, B
AU  - Chabi B
AD  - DMEM, Montpellier University, INRAE, Montpellier, France.
FAU - Vernus, B
AU  - Vernus B
AD  - DMEM, Montpellier University, INRAE, Montpellier, France.
FAU - Bonnieu, A
AU  - Bonnieu A
AD  - DMEM, Montpellier University, INRAE, Montpellier, France.
FAU - Brun, A
AU  - Brun A
AD  - UMR1019 UNH, INRAE, Clermont Auvergne University, Clermont-Ferrand, France.
FAU - Matecki, S
AU  - Matecki S
AD  - PhyMedExp, Montpellier University, CNRS, INSERM, Montpellier 34090, France.
FAU - Rossel, M
AU  - Rossel M
AD  - MMDN, Montpellier University, EPHE, INSERM, Montpellier, France.
FAU - Carnac, G
AU  - Carnac G
AD  - PhyMedExp, Montpellier University, CNRS, INSERM, Montpellier 34090, France. 
      Electronic address: gilles.carnac@inserm.fr.
LA  - eng
PT  - Journal Article
DEP - 20250804
PL  - France
TA  - Biomed Pharmacother
JT  - Biomedicine & pharmacotherapy = Biomedecine & pharmacotherapie
JID - 8213295
RN  - 0 (Abietanes)
RN  - 483O455CKD (carnosol)
RN  - 0 (Antioxidants)
RN  - EC 2.3.2.27 (Ubiquitin-Protein Ligases)
RN  - 0 (Tripartite Motif Proteins)
RN  - 0 (Muscle Proteins)
SB  - IM
MH  - *Abietanes/pharmacology/chemistry
MH  - Animals
MH  - *Muscle, Skeletal/drug effects/metabolism/physiology
MH  - Humans
MH  - Zebrafish
MH  - Mice
MH  - Antioxidants/pharmacology/chemistry
MH  - Oxidative Stress/drug effects
MH  - Structure-Activity Relationship
MH  - Muscle Fibers, Skeletal/drug effects/metabolism
MH  - Lipid Peroxidation/drug effects
MH  - Ubiquitin-Protein Ligases/metabolism
MH  - Tripartite Motif Proteins/metabolism
MH  - Muscle Proteins/metabolism
MH  - Male
OTO - NOTNLM
OT  - Carnosol
OT  - Diterpenes
OT  - Human
OT  - Isorosmanol
OT  - Rosmanol
OT  - Skeletal muscle
OT  - Zebrafish
COIS- Declaration of Competing Interest The authors declare that they have no known 
      competing financial interests or personal relationships that could have appeared 
      to influence the work reported in this paper.
EDAT- 2025/08/04 00:25
MHDA- 2025/09/08 08:06
CRDT- 2025/08/03 18:26
PHST- 2025/04/24 00:00 [received]
PHST- 2025/07/15 00:00 [revised]
PHST- 2025/07/29 00:00 [accepted]
PHST- 2025/09/08 08:06 [medline]
PHST- 2025/08/04 00:25 [pubmed]
PHST- 2025/08/03 18:26 [entrez]
AID - S0753-3322(25)00591-8 [pii]
AID - 10.1016/j.biopha.2025.118397 [doi]
PST - ppublish
SO  - Biomed Pharmacother. 2025 Sep;190:118397. doi: 10.1016/j.biopha.2025.118397. Epub 
      2025 Aug 4.

PMID- 40715368
OWN - NLM
STAT- MEDLINE
DCOM- 20250729
LR  - 20250731
IS  - 2399-3642 (Electronic)
IS  - 2399-3642 (Linking)
VI  - 8
IP  - 1
DP  - 2025 Jul 25
TI  - Biallelic BRCA2 variants induce premature ovarian insufficiency by impaired 
      meiotic homologous recombination.
PG  - 1104
LID - 10.1038/s42003-025-08426-9 [doi]
LID - 1104
AB  - The DNA damage response plays a pivotal role in ovarian aging. Breast cancer 
      susceptibility gene 2 (BRCA2), which participates in homologous recombination 
      (HR), is a key regulator of natural menopause. Rare BRCA2 variants have been 
      identified in patients with premature ovarian insufficiency (POI). However, the 
      underlying molecular mechanisms are not well understood. Using a viable mouse 
      model, Brca2(c.68-1G>C/c.4384-4394del), carrying compound heterozygous variants 
      mirroring the ones identified in a POI pedigree, we illustrated the essential 
      role of BRCA2 in primordial follicle pool establishment. Germline deficiency of 
      BRCA2 did not affect primordial germ cell (PGC) proliferation but impaired the 
      recruitment of RAD51 and DMC1 to programmed DNA double-strand breaks (DSBs) 
      during meiotic HR, causing postnatal oocyte depletion. Moreover, 
      Brca2(c.68-1G>C/c.4384-4394del) mice presented increased tumor susceptibility. 
      These findings confirmed the pathogenicity of BRCA2 biallelic variants in POI, 
      revealing the dual impact on germ cell development and somatic cancer risk, 
      underscoring the necessity of tumor surveillance in POI patients with BRCA2 
      mutations.
CI  - © 2025. The Author(s).
FAU - Wu, Xinyi
AU  - Wu X
AD  - State Key Laboratory of Reproductive Medicine and Offspring Health, Center for 
      Reproductive Medicine, Institute of Women, Children and Reproductive Health, 
      Shandong University, Jinan, Shandong, China.
AD  - National Research Center for Assisted Reproductive Technology and Reproductive 
      Genetics, Shandong University, Jinan, Shandong, China.
AD  - Key Laboratory of Reproductive Endocrinology (Shandong University), Ministry of 
      Education, Jinan, Shandong, China.
AD  - Shandong Technology Innovation Center for Reproductive Health, Jinan, Shandong, 
      China.
AD  - Shandong Provincial Clinical Research Center for Reproductive Health, Jinan, 
      Shandong, China.
AD  - Shandong Key Laboratory of Reproductive Research and Birth Defect Prevention, 
      Jinan, Shandong, China.
AD  - Research Unit of Gametogenesis and Health of ART-Offspring, Chinese Academy of 
      Medical Sciences (No.2021RU001), Jinan, Shandong, China.
FAU - Zhang, Qian
AU  - Zhang Q
AD  - State Key Laboratory of Reproductive Medicine and Offspring Health, Center for 
      Reproductive Medicine, Institute of Women, Children and Reproductive Health, 
      Shandong University, Jinan, Shandong, China.
AD  - National Research Center for Assisted Reproductive Technology and Reproductive 
      Genetics, Shandong University, Jinan, Shandong, China.
AD  - Key Laboratory of Reproductive Endocrinology (Shandong University), Ministry of 
      Education, Jinan, Shandong, China.
AD  - Shandong Technology Innovation Center for Reproductive Health, Jinan, Shandong, 
      China.
AD  - Shandong Provincial Clinical Research Center for Reproductive Health, Jinan, 
      Shandong, China.
AD  - Shandong Key Laboratory of Reproductive Research and Birth Defect Prevention, 
      Jinan, Shandong, China.
AD  - Research Unit of Gametogenesis and Health of ART-Offspring, Chinese Academy of 
      Medical Sciences (No.2021RU001), Jinan, Shandong, China.
FAU - Li, Chang
AU  - Li C
AD  - State Key Laboratory of Reproductive Medicine and Offspring Health, Center for 
      Reproductive Medicine, Institute of Women, Children and Reproductive Health, 
      Shandong University, Jinan, Shandong, China.
AD  - National Research Center for Assisted Reproductive Technology and Reproductive 
      Genetics, Shandong University, Jinan, Shandong, China.
AD  - Key Laboratory of Reproductive Endocrinology (Shandong University), Ministry of 
      Education, Jinan, Shandong, China.
AD  - Shandong Technology Innovation Center for Reproductive Health, Jinan, Shandong, 
      China.
AD  - Shandong Provincial Clinical Research Center for Reproductive Health, Jinan, 
      Shandong, China.
AD  - Shandong Key Laboratory of Reproductive Research and Birth Defect Prevention, 
      Jinan, Shandong, China.
AD  - Research Unit of Gametogenesis and Health of ART-Offspring, Chinese Academy of 
      Medical Sciences (No.2021RU001), Jinan, Shandong, China.
FAU - Zhuang, Shuning
AU  - Zhuang S
AD  - State Key Laboratory of Reproductive Medicine and Offspring Health, Center for 
      Reproductive Medicine, Institute of Women, Children and Reproductive Health, 
      Shandong University, Jinan, Shandong, China.
AD  - National Research Center for Assisted Reproductive Technology and Reproductive 
      Genetics, Shandong University, Jinan, Shandong, China.
AD  - Key Laboratory of Reproductive Endocrinology (Shandong University), Ministry of 
      Education, Jinan, Shandong, China.
AD  - Shandong Technology Innovation Center for Reproductive Health, Jinan, Shandong, 
      China.
AD  - Shandong Provincial Clinical Research Center for Reproductive Health, Jinan, 
      Shandong, China.
AD  - Shandong Key Laboratory of Reproductive Research and Birth Defect Prevention, 
      Jinan, Shandong, China.
AD  - Research Unit of Gametogenesis and Health of ART-Offspring, Chinese Academy of 
      Medical Sciences (No.2021RU001), Jinan, Shandong, China.
FAU - Liu, Hongyuan
AU  - Liu H
AD  - State Key Laboratory of Reproductive Medicine and Offspring Health, Center for 
      Reproductive Medicine, Institute of Women, Children and Reproductive Health, 
      Shandong University, Jinan, Shandong, China.
AD  - National Research Center for Assisted Reproductive Technology and Reproductive 
      Genetics, Shandong University, Jinan, Shandong, China.
AD  - Key Laboratory of Reproductive Endocrinology (Shandong University), Ministry of 
      Education, Jinan, Shandong, China.
AD  - Shandong Technology Innovation Center for Reproductive Health, Jinan, Shandong, 
      China.
AD  - Shandong Provincial Clinical Research Center for Reproductive Health, Jinan, 
      Shandong, China.
AD  - Shandong Key Laboratory of Reproductive Research and Birth Defect Prevention, 
      Jinan, Shandong, China.
AD  - Research Unit of Gametogenesis and Health of ART-Offspring, Chinese Academy of 
      Medical Sciences (No.2021RU001), Jinan, Shandong, China.
FAU - Jiao, Xue
AU  - Jiao X
AUID- ORCID: 0000-0002-2936-2166
AD  - State Key Laboratory of Reproductive Medicine and Offspring Health, Center for 
      Reproductive Medicine, Institute of Women, Children and Reproductive Health, 
      Shandong University, Jinan, Shandong, China.
AD  - National Research Center for Assisted Reproductive Technology and Reproductive 
      Genetics, Shandong University, Jinan, Shandong, China.
AD  - Key Laboratory of Reproductive Endocrinology (Shandong University), Ministry of 
      Education, Jinan, Shandong, China.
AD  - Shandong Technology Innovation Center for Reproductive Health, Jinan, Shandong, 
      China.
AD  - Shandong Provincial Clinical Research Center for Reproductive Health, Jinan, 
      Shandong, China.
AD  - Shandong Key Laboratory of Reproductive Research and Birth Defect Prevention, 
      Jinan, Shandong, China.
AD  - Research Unit of Gametogenesis and Health of ART-Offspring, Chinese Academy of 
      Medical Sciences (No.2021RU001), Jinan, Shandong, China.
FAU - Zhao, Shidou
AU  - Zhao S
AUID- ORCID: 0000-0003-4722-1575
AD  - State Key Laboratory of Reproductive Medicine and Offspring Health, Center for 
      Reproductive Medicine, Institute of Women, Children and Reproductive Health, 
      Shandong University, Jinan, Shandong, China.
AD  - National Research Center for Assisted Reproductive Technology and Reproductive 
      Genetics, Shandong University, Jinan, Shandong, China.
AD  - Key Laboratory of Reproductive Endocrinology (Shandong University), Ministry of 
      Education, Jinan, Shandong, China.
AD  - Shandong Technology Innovation Center for Reproductive Health, Jinan, Shandong, 
      China.
AD  - Shandong Provincial Clinical Research Center for Reproductive Health, Jinan, 
      Shandong, China.
AD  - Shandong Key Laboratory of Reproductive Research and Birth Defect Prevention, 
      Jinan, Shandong, China.
AD  - Research Unit of Gametogenesis and Health of ART-Offspring, Chinese Academy of 
      Medical Sciences (No.2021RU001), Jinan, Shandong, China.
FAU - Qin, Yingying
AU  - Qin Y
AUID- ORCID: 0000-0002-0319-7799
AD  - State Key Laboratory of Reproductive Medicine and Offspring Health, Center for 
      Reproductive Medicine, Institute of Women, Children and Reproductive Health, 
      Shandong University, Jinan, Shandong, China.
AD  - National Research Center for Assisted Reproductive Technology and Reproductive 
      Genetics, Shandong University, Jinan, Shandong, China.
AD  - Key Laboratory of Reproductive Endocrinology (Shandong University), Ministry of 
      Education, Jinan, Shandong, China.
AD  - Shandong Technology Innovation Center for Reproductive Health, Jinan, Shandong, 
      China.
AD  - Shandong Provincial Clinical Research Center for Reproductive Health, Jinan, 
      Shandong, China.
AD  - Shandong Key Laboratory of Reproductive Research and Birth Defect Prevention, 
      Jinan, Shandong, China.
AD  - Research Unit of Gametogenesis and Health of ART-Offspring, Chinese Academy of 
      Medical Sciences (No.2021RU001), Jinan, Shandong, China.
FAU - Guo, Ting
AU  - Guo T
AUID- ORCID: 0000-0002-6354-238X
AD  - State Key Laboratory of Reproductive Medicine and Offspring Health, Center for 
      Reproductive Medicine, Institute of Women, Children and Reproductive Health, 
      Shandong University, Jinan, Shandong, China. gtlyp2008@126.com.
AD  - National Research Center for Assisted Reproductive Technology and Reproductive 
      Genetics, Shandong University, Jinan, Shandong, China. gtlyp2008@126.com.
AD  - Key Laboratory of Reproductive Endocrinology (Shandong University), Ministry of 
      Education, Jinan, Shandong, China. gtlyp2008@126.com.
AD  - Shandong Technology Innovation Center for Reproductive Health, Jinan, Shandong, 
      China. gtlyp2008@126.com.
AD  - Shandong Provincial Clinical Research Center for Reproductive Health, Jinan, 
      Shandong, China. gtlyp2008@126.com.
AD  - Shandong Key Laboratory of Reproductive Research and Birth Defect Prevention, 
      Jinan, Shandong, China. gtlyp2008@126.com.
AD  - Research Unit of Gametogenesis and Health of ART-Offspring, Chinese Academy of 
      Medical Sciences (No.2021RU001), Jinan, Shandong, China. gtlyp2008@126.com.
LA  - eng
PT  - Journal Article
DEP - 20250725
PL  - England
TA  - Commun Biol
JT  - Communications biology
JID - 101719179
RN  - 0 (BRCA2 Protein)
RN  - 0 (BRCA2 protein, mouse)
RN  - EC 2.7.7.- (Rad51 Recombinase)
SB  - IM
MH  - *Primary Ovarian Insufficiency/genetics/pathology
MH  - Animals
MH  - Female
MH  - *Homologous Recombination
MH  - *Meiosis/genetics
MH  - *BRCA2 Protein/genetics/metabolism
MH  - Mice
MH  - Alleles
MH  - Humans
MH  - Oocytes/metabolism
MH  - Rad51 Recombinase/metabolism
MH  - DNA Breaks, Double-Stranded
MH  - Disease Models, Animal
PMC - PMC12297597
COIS- Competing interests: The authors declare no competing interests. Ethics 
      statement: Ethical approval for the animal experiments was granted by the 
      Institutional Review Board (IRB) of the Reproductive Medicine of Shandong 
      University ([2014] IRB number: 52).
EDAT- 2025/07/28 08:44
MHDA- 2025/07/29 18:32
PMCR- 2025/07/25
CRDT- 2025/07/27 11:39
PHST- 2024/09/06 00:00 [received]
PHST- 2025/06/23 00:00 [accepted]
PHST- 2025/07/29 18:32 [medline]
PHST- 2025/07/28 08:44 [pubmed]
PHST- 2025/07/27 11:39 [entrez]
PHST- 2025/07/25 00:00 [pmc-release]
AID - 10.1038/s42003-025-08426-9 [pii]
AID - 8426 [pii]
AID - 10.1038/s42003-025-08426-9 [doi]
PST - epublish
SO  - Commun Biol. 2025 Jul 25;8(1):1104. doi: 10.1038/s42003-025-08426-9.

PMID- 40654944
OWN - NLM
STAT- PubMed-not-MEDLINE
DCOM- 20250929
LR  - 20250929
IS  - 2692-8205 (Electronic)
IS  - 2692-8205 (Linking)
DP  - 2025 May 8
TI  - Spatiotemporal profiling reveals the impact of caloric restriction on mammalian 
      brain aging.
LID - 2025.05.04.652093 [pii]
LID - 10.1101/2025.05.04.652093 [doi]
AB  - Aging induces functional declines in the mammalian brain, increasing its 
      vulnerability to cognitive impairments and neurodegenerative disorders. Among 
      various interventions to slow the aging process, caloric restriction (CR) has 
      consistently demonstrated the ability to extend lifespan and enhance brain 
      function across different species. Yet the precise molecular and cellular 
      mechanisms by which CR benefits the aging brain remain elusive, especially at 
      region-specific and cell type-specific resolution. In this study, we performed 
      spatiotemporal profiling of mouse brains to elucidate the detailed mechanisms 
      driving the anti-aging effects of CR. Utilizing highly scalable single-nucleus 
      genomics and spatial transcriptomics platforms, EasySci and IRISeq, we profiled 
      over 500,000 cells from 36 mouse brains across three age groups and conducted 
      spatial transcriptomic analysis on twelve brain sections from aged mice under CR 
      and control conditions. This comprehensive approach allowed us to explore the 
      impact of CR on over 300 cellular states and assess region-specific molecular 
      alterations. Our findings reveal that CR effectively modulates key 
      aging-associated changes, notably by delaying the expansion of inflammatory cell 
      populations and preserving cells critical to the neurovascular system and 
      myelination pathways. Moreover, CR significantly reduced the expression of 
      aging-associated genes involved in oxidative stress, unfolded protein stress, and 
      DNA damage stress across various cell types and regions. A notable reduction in 
      senescence-associated genes and restoration of circadian rhythm genes were 
      observed, particularly in ventricles and white matter. Furthermore, CR exhibited 
      region-specific restoration in genes linked to cognitive function and myelin 
      maintenance, underscoring its targeted effects on brain aging. In summary, the 
      integration of single-nucleus and spatial genomics provides a novel framework for 
      understanding the complex effects of anti-aging interventions at the cellular and 
      molecular levels, offering potential therapeutic targets for aging and 
      neurodegenerative diseases.
FAU - Zhang, Zehao
AU  - Zhang Z
AUID- ORCID: 0000-0002-7568-5775
AD  - Laboratory of Single-Cell Genomics and Population Dynamics, The Rockefeller 
      University, New York, NY, USA.
AD  - The David Rockefeller Graduate Program in Bioscience, The Rockefeller University, 
      New York, NY, USA.
AD  - These authors contributed equally.
FAU - Epstein, Alexander
AU  - Epstein A
AD  - Laboratory of Single-Cell Genomics and Population Dynamics, The Rockefeller 
      University, New York, NY, USA.
AD  - The David Rockefeller Graduate Program in Bioscience, The Rockefeller University, 
      New York, NY, USA.
AD  - These authors contributed equally.
FAU - Schaefer, Chloe
AU  - Schaefer C
AD  - Laboratory of Single-Cell Genomics and Population Dynamics, The Rockefeller 
      University, New York, NY, USA.
AD  - These authors contributed equally.
FAU - Abdulraouf, Abdulraouf
AU  - Abdulraouf A
AD  - Laboratory of Single-Cell Genomics and Population Dynamics, The Rockefeller 
      University, New York, NY, USA.
AD  - The Tri-Institutional M.D-Ph.D Program, New York, NY, USA.
FAU - Jiang, Weirong
AU  - Jiang W
AD  - Laboratory of Single-Cell Genomics and Population Dynamics, The Rockefeller 
      University, New York, NY, USA.
FAU - Zhou, Wei
AU  - Zhou W
AD  - Laboratory of Single-Cell Genomics and Population Dynamics, The Rockefeller 
      University, New York, NY, USA.
AD  - Senior author.
FAU - Cao, Junyue
AU  - Cao J
AD  - Laboratory of Single-Cell Genomics and Population Dynamics, The Rockefeller 
      University, New York, NY, USA.
AD  - Senior author.
AD  - Lead Contact.
LA  - eng
GR  - DP2 HG012522/HG/NHGRI NIH HHS/United States
GR  - R01 AG076932/AG/NIA NIH HHS/United States
GR  - RM1 HG011014/HG/NHGRI NIH HHS/United States
GR  - T32 GM152349/GM/NIGMS NIH HHS/United States
PT  - Journal Article
PT  - Preprint
DEP - 20250508
PL  - United States
TA  - bioRxiv
JT  - bioRxiv : the preprint server for biology
JID - 101680187
UIN - Cell Rep. 2025 Sep 23;44(9):116165. doi: 10.1016/j.celrep.2025.116165. PMID: 
      40833855
PMC - PMC12248085
EDAT- 2025/07/14 12:28
MHDA- 2025/07/14 12:29
PMCR- 2025/07/11
CRDT- 2025/07/14 07:32
PHST- 2025/07/14 12:28 [pubmed]
PHST- 2025/07/14 12:29 [medline]
PHST- 2025/07/14 07:32 [entrez]
PHST- 2025/07/11 00:00 [pmc-release]
AID - 2025.05.04.652093 [pii]
AID - 10.1101/2025.05.04.652093 [doi]
PST - epublish
SO  - bioRxiv [Preprint]. 2025 May 8:2025.05.04.652093. doi: 10.1101/2025.05.04.652093.

PMID- 40631209
OWN - NLM
STAT- PubMed-not-MEDLINE
LR  - 20250709
IS  - 2692-8205 (Electronic)
IS  - 2692-8205 (Linking)
DP  - 2025 Jul 3
TI  - Elimination of senescent cells with senolytic host-directed therapy reduces 
      tuberculosis progression in mice.
LID - 2025.03.28.645957 [pii]
LID - 10.1101/2025.03.28.645957 [doi]
AB  - By eliciting lung necrosis, which enhances aerosol transmission, Mycobacterium 
      tuberculosis ( Mtb ) sustains its long-term survival as a human pathogen. In 
      studying the human-like necrotic granuloma lesions characteristic of Mtb 
      -infected B6.Sst1S mice, we found that lung myeloid cells display elevated 
      senescence markers: cell cycle arrest proteins p21 and p16, the DNA damage marker 
      γH2A.X, senescence-associated β-galactosidase activity, and senescence-associated 
      secretory phenotype (SASP). These markers were also elevated in Mtb -infected 
      aged wild type (WT) mice but not in young WT mice. Global transcriptomics data 
      revealed upregulation of pro-survival (PI3K, MAPK) and anti-apoptotic pathways in 
      Mtb -infected B6.Sst1S macrophages. As senescent cells are terminally 
      growth-arrested yet metabolically active cells that release tissue-damaging, 
      immunosuppressive SASP, we treated Mtb -infected mice with a cocktail of three 
      senolytic drugs (dasatinib, quercetin, and fisetin) designed to kill senescent 
      cells. Senolytic drug treatment prolonged survival and reduced Mtb lung counts in 
      B6.Sst1S and aged WT mice to a greater degree than young WT mice and 
      concomitantly reduced lung senescence markers. These findings indicate that (1) 
      Mtb infection may induce lung myeloid cells to enter a senescent state and that 
      these cells may promote disease progression, and (2) senolytic drugs merit 
      consideration for human clinical trials against tuberculosis (TB). HIGHLIGHTS: 
      Mtb lung infection results in recruitment of both restrictive and permissive 
      myeloid cells to the nascent granuloma. Mtb infection induces certain permissive 
      myeloid cells to enter a senescent state, characterized by cell cycle arrest and 
      they promote local immunosuppression. Treatment with a Senolytic drug cocktail, 
      which kills senescent cells, augments host resistance against Mtb proliferation, 
      lethality and immunopathology.
FAU - Shee, Somnath
AU  - Shee S
FAU - Martinez-Martinez, Yazmin B
AU  - Martinez-Martinez YB
FAU - Koleske, Benjamin
AU  - Koleske B
AUID- ORCID: 0000-0002-1479-218X
FAU - Yabaji, Shivraj
AU  - Yabaji S
FAU - Kobzik, Lester
AU  - Kobzik L
FAU - Kramnik, Igor
AU  - Kramnik I
AUID- ORCID: 0000-0001-6511-9246
FAU - Bishai, William
AU  - Bishai W
LA  - eng
PT  - Journal Article
PT  - Preprint
DEP - 20250703
PL  - United States
TA  - bioRxiv
JT  - bioRxiv : the preprint server for biology
JID - 101680187
PMC - PMC12236815
EDAT- 2025/07/09 06:26
MHDA- 2025/07/09 06:27
PMCR- 2025/07/08
CRDT- 2025/07/09 05:09
PHST- 2025/07/09 06:27 [medline]
PHST- 2025/07/09 06:26 [pubmed]
PHST- 2025/07/09 05:09 [entrez]
PHST- 2025/07/08 00:00 [pmc-release]
AID - 2025.03.28.645957 [pii]
AID - 10.1101/2025.03.28.645957 [doi]
PST - epublish
SO  - bioRxiv [Preprint]. 2025 Jul 3:2025.03.28.645957. doi: 10.1101/2025.03.28.645957.

PMID- 40628264
OWN - NLM
STAT- MEDLINE
DCOM- 20250716
LR  - 20250725
IS  - 2666-3791 (Electronic)
IS  - 2666-3791 (Linking)
VI  - 6
IP  - 7
DP  - 2025 Jul 15
TI  - Neutralization of acyl coenzyme A binding protein for the experimental prevention 
      and treatment of hepatocellular carcinoma.
PG  - 102232
LID - S2666-3791(25)00305-2 [pii]
LID - 10.1016/j.xcrm.2025.102232 [doi]
LID - 102232
AB  - Acyl coenzyme A binding protein (ACBP encoded by diazepam binding inhibitor DBI) 
      is involved in non-malignant liver diseases. Here, we show that DBI mRNA and 
      circulating ACBP/DBI levels are increased in patients with hepatocellular 
      carcinoma (HCC). We investigated its role in hepatocarcinogenesis in mice, 
      inhibiting ACBP/DBI by three methods: (1) inducible whole-body or liver-specific 
      knockout of DBI, (2) a point mutation of the ACBP/DBI receptor (GABRG2), and (3) 
      induction of autoantibodies neutralizing ACBP/DBI. ACBP/DBI plays a major 
      pro-carcinogenic role in HCC induced by intrahepatic transplantation of HCC cell 
      lines, transgenic co-expression of the two oncogenes Myc and Ctnnb1, and chronic 
      challenge with a Western-style diet together with either carbon tetrachloride 
      (CCl(4)) or diethylnitrosamine. ACBP/DBI inhibition normalizes HCC-associated 
      gene expression, reducing oncogenic alterations in cell cycle-, 
      immunomodulatory-, and ferroptosis-regulatory genes. ACBP/DBI inhibition 
      increases HCC responses to PD-1 blockade and sensitizes HCC to the therapeutic 
      induction of ferroptosis. Hence, ACBP/DBI constitutes an actionable target 
      involved in HCC pathogenesis.
CI  - Copyright © 2025 The Author(s). Published by Elsevier Inc. All rights reserved.
FAU - Li, Sijing
AU  - Li S
AD  - Université Paris Cité, Sorbonne Université, Inserm U1138, Centre de Recherche des 
      Cordeliers, F-75006 Paris, France; Équipe Labellisée Par La Ligue Contre le 
      Cancer, Institut Universitaire de France, Paris, France; Université Paris-Saclay, 
      INSERM US23 / CNRS UAR 3655, Metabolomics and Cell Biology Platforms, Institut 
      Gustave Roussy, 94805 Villejuif, France; Faculté de Médecine, Université de Paris 
      Saclay, Kremlin Bicêtre, Paris, France.
FAU - Motiño, Omar
AU  - Motiño O
AD  - Université Paris Cité, Sorbonne Université, Inserm U1138, Centre de Recherche des 
      Cordeliers, F-75006 Paris, France; Équipe Labellisée Par La Ligue Contre le 
      Cancer, Institut Universitaire de France, Paris, France; Université Paris-Saclay, 
      INSERM US23 / CNRS UAR 3655, Metabolomics and Cell Biology Platforms, Institut 
      Gustave Roussy, 94805 Villejuif, France.
FAU - Lambertucci, Flavia
AU  - Lambertucci F
AD  - Université Paris Cité, Sorbonne Université, Inserm U1138, Centre de Recherche des 
      Cordeliers, F-75006 Paris, France; Équipe Labellisée Par La Ligue Contre le 
      Cancer, Institut Universitaire de France, Paris, France; Université Paris-Saclay, 
      INSERM US23 / CNRS UAR 3655, Metabolomics and Cell Biology Platforms, Institut 
      Gustave Roussy, 94805 Villejuif, France.
FAU - Pol, Jonathan
AU  - Pol J
AD  - Université Paris Cité, Sorbonne Université, Inserm U1138, Centre de Recherche des 
      Cordeliers, F-75006 Paris, France; Équipe Labellisée Par La Ligue Contre le 
      Cancer, Institut Universitaire de France, Paris, France; Université Paris-Saclay, 
      INSERM US23 / CNRS UAR 3655, Metabolomics and Cell Biology Platforms, Institut 
      Gustave Roussy, 94805 Villejuif, France.
FAU - Chen, Hui
AU  - Chen H
AD  - Université Paris Cité, Sorbonne Université, Inserm U1138, Centre de Recherche des 
      Cordeliers, F-75006 Paris, France; Équipe Labellisée Par La Ligue Contre le 
      Cancer, Institut Universitaire de France, Paris, France; Université Paris-Saclay, 
      INSERM US23 / CNRS UAR 3655, Metabolomics and Cell Biology Platforms, Institut 
      Gustave Roussy, 94805 Villejuif, France.
FAU - Pan, Long
AU  - Pan L
AD  - Team "Functional Genomics of Solid Tumors", Centre de Recherche des Cordeliers, 
      Inserm U1138, Université Paris Cité, Sorbonne Université, 75006 Paris, France.
FAU - Durand, Sylvère
AU  - Durand S
AD  - Université Paris Cité, Sorbonne Université, Inserm U1138, Centre de Recherche des 
      Cordeliers, F-75006 Paris, France; Équipe Labellisée Par La Ligue Contre le 
      Cancer, Institut Universitaire de France, Paris, France; Université Paris-Saclay, 
      INSERM US23 / CNRS UAR 3655, Metabolomics and Cell Biology Platforms, Institut 
      Gustave Roussy, 94805 Villejuif, France.
FAU - Rossin, Federica
AU  - Rossin F
AD  - Department of Biology, University of Rome 'Tor Vergata', Rome, Italy; National 
      Institute for Infectious Diseases IRCCS "Lazzaro Spallanzani", 00133 Rome, Italy.
FAU - Campani, Claudia
AU  - Campani C
AD  - Team "Functional Genomics of Solid Tumors", Centre de Recherche des Cordeliers, 
      Inserm U1138, Université Paris Cité, Sorbonne Université, 75006 Paris, France; 
      Department of Experimental and Clinical Medicine, Internal Medicine and 
      Hepatology Unit, University of Firenze, Florence, Italy.
FAU - Poupel, Lucie
AU  - Poupel L
AD  - CHICS, Centre de Recherche des Cordeliers, Inserm U1138, Université Paris Cité, 
      Sorbonne Université, Paris, France.
FAU - Klein, Christophe
AU  - Klein C
AD  - CHICS, Centre de Recherche des Cordeliers, Inserm U1138, Université Paris Cité, 
      Sorbonne Université, Paris, France.
FAU - Montégut, Léa
AU  - Montégut L
AD  - Université Paris Cité, Sorbonne Université, Inserm U1138, Centre de Recherche des 
      Cordeliers, F-75006 Paris, France; Équipe Labellisée Par La Ligue Contre le 
      Cancer, Institut Universitaire de France, Paris, France; Université Paris-Saclay, 
      INSERM US23 / CNRS UAR 3655, Metabolomics and Cell Biology Platforms, Institut 
      Gustave Roussy, 94805 Villejuif, France.
FAU - Pérez-Lanzón, María
AU  - Pérez-Lanzón M
AD  - Université Paris Cité, Sorbonne Université, Inserm U1138, Centre de Recherche des 
      Cordeliers, F-75006 Paris, France; Équipe Labellisée Par La Ligue Contre le 
      Cancer, Institut Universitaire de France, Paris, France; Université Paris-Saclay, 
      INSERM US23 / CNRS UAR 3655, Metabolomics and Cell Biology Platforms, Institut 
      Gustave Roussy, 94805 Villejuif, France.
FAU - Anagnostopoulos, Gerasimos
AU  - Anagnostopoulos G
AD  - Université Paris Cité, Sorbonne Université, Inserm U1138, Centre de Recherche des 
      Cordeliers, F-75006 Paris, France; Équipe Labellisée Par La Ligue Contre le 
      Cancer, Institut Universitaire de France, Paris, France; Université Paris-Saclay, 
      INSERM US23 / CNRS UAR 3655, Metabolomics and Cell Biology Platforms, Institut 
      Gustave Roussy, 94805 Villejuif, France.
FAU - Nogueira-Recalde, Uxia
AU  - Nogueira-Recalde U
AD  - Université Paris Cité, Sorbonne Université, Inserm U1138, Centre de Recherche des 
      Cordeliers, F-75006 Paris, France; Équipe Labellisée Par La Ligue Contre le 
      Cancer, Institut Universitaire de France, Paris, France; Université Paris-Saclay, 
      INSERM US23 / CNRS UAR 3655, Metabolomics and Cell Biology Platforms, Institut 
      Gustave Roussy, 94805 Villejuif, France; Grupo de Investigación en Reumatología 
      (GIR), Instituto de Investigación Biomédica de A Coruña (INIBIC), Fundación 
      Profesor Novoa Santos, A Coruña, Spain.
FAU - Cerone, Alexandra
AU  - Cerone A
AD  - Université Paris Cité, Sorbonne Université, Inserm U1138, Centre de Recherche des 
      Cordeliers, F-75006 Paris, France; Équipe Labellisée Par La Ligue Contre le 
      Cancer, Institut Universitaire de France, Paris, France; Université Paris-Saclay, 
      INSERM US23 / CNRS UAR 3655, Metabolomics and Cell Biology Platforms, Institut 
      Gustave Roussy, 94805 Villejuif, France.
FAU - Aprahamian, Fanny
AU  - Aprahamian F
AD  - Université Paris Cité, Sorbonne Université, Inserm U1138, Centre de Recherche des 
      Cordeliers, F-75006 Paris, France; Équipe Labellisée Par La Ligue Contre le 
      Cancer, Institut Universitaire de France, Paris, France; Université Paris-Saclay, 
      INSERM US23 / CNRS UAR 3655, Metabolomics and Cell Biology Platforms, Institut 
      Gustave Roussy, 94805 Villejuif, France.
FAU - Dong, Yanbing
AU  - Dong Y
AD  - Université Paris Cité, Sorbonne Université, Inserm U1138, Centre de Recherche des 
      Cordeliers, F-75006 Paris, France; Équipe Labellisée Par La Ligue Contre le 
      Cancer, Institut Universitaire de France, Paris, France; Université Paris-Saclay, 
      INSERM US23 / CNRS UAR 3655, Metabolomics and Cell Biology Platforms, Institut 
      Gustave Roussy, 94805 Villejuif, France; Faculté de Médecine, Université de Paris 
      Saclay, Kremlin Bicêtre, Paris, France.
FAU - Lizarralde-Guerrero, Manuela
AU  - Lizarralde-Guerrero M
AD  - Université Paris Cité, Sorbonne Université, Inserm U1138, Centre de Recherche des 
      Cordeliers, F-75006 Paris, France; Équipe Labellisée Par La Ligue Contre le 
      Cancer, Institut Universitaire de France, Paris, France; Université Paris-Saclay, 
      INSERM US23 / CNRS UAR 3655, Metabolomics and Cell Biology Platforms, Institut 
      Gustave Roussy, 94805 Villejuif, France; Faculté de Médecine, Université de Paris 
      Saclay, Kremlin Bicêtre, Paris, France.
FAU - Xue, Enfu
AU  - Xue E
AD  - Université Paris Cité, Sorbonne Université, Inserm U1138, Centre de Recherche des 
      Cordeliers, F-75006 Paris, France; Équipe Labellisée Par La Ligue Contre le 
      Cancer, Institut Universitaire de France, Paris, France; Université Paris-Saclay, 
      INSERM US23 / CNRS UAR 3655, Metabolomics and Cell Biology Platforms, Institut 
      Gustave Roussy, 94805 Villejuif, France; Faculté de Médecine, Université de Paris 
      Saclay, Kremlin Bicêtre, Paris, France.
FAU - Liu, Peng
AU  - Liu P
AD  - Université Paris Cité, Sorbonne Université, Inserm U1138, Centre de Recherche des 
      Cordeliers, F-75006 Paris, France; Équipe Labellisée Par La Ligue Contre le 
      Cancer, Institut Universitaire de France, Paris, France; Université Paris-Saclay, 
      INSERM US23 / CNRS UAR 3655, Metabolomics and Cell Biology Platforms, Institut 
      Gustave Roussy, 94805 Villejuif, France.
FAU - Zhao, Liwei
AU  - Zhao L
AD  - Université Paris Cité, Sorbonne Université, Inserm U1138, Centre de Recherche des 
      Cordeliers, F-75006 Paris, France; Équipe Labellisée Par La Ligue Contre le 
      Cancer, Institut Universitaire de France, Paris, France; Université Paris-Saclay, 
      INSERM US23 / CNRS UAR 3655, Metabolomics and Cell Biology Platforms, Institut 
      Gustave Roussy, 94805 Villejuif, France.
FAU - Pan, Hui
AU  - Pan H
AD  - Université Paris Cité, Sorbonne Université, Inserm U1138, Centre de Recherche des 
      Cordeliers, F-75006 Paris, France; Équipe Labellisée Par La Ligue Contre le 
      Cancer, Institut Universitaire de France, Paris, France; Université Paris-Saclay, 
      INSERM US23 / CNRS UAR 3655, Metabolomics and Cell Biology Platforms, Institut 
      Gustave Roussy, 94805 Villejuif, France.
FAU - Carbonnier, Vincent
AU  - Carbonnier V
AD  - Université Paris Cité, Sorbonne Université, Inserm U1138, Centre de Recherche des 
      Cordeliers, F-75006 Paris, France; Équipe Labellisée Par La Ligue Contre le 
      Cancer, Institut Universitaire de France, Paris, France; Université Paris-Saclay, 
      INSERM US23 / CNRS UAR 3655, Metabolomics and Cell Biology Platforms, Institut 
      Gustave Roussy, 94805 Villejuif, France.
FAU - Lachkar, Sylvie
AU  - Lachkar S
AD  - Université Paris Cité, Sorbonne Université, Inserm U1138, Centre de Recherche des 
      Cordeliers, F-75006 Paris, France; Équipe Labellisée Par La Ligue Contre le 
      Cancer, Institut Universitaire de France, Paris, France; Université Paris-Saclay, 
      INSERM US23 / CNRS UAR 3655, Metabolomics and Cell Biology Platforms, Institut 
      Gustave Roussy, 94805 Villejuif, France.
FAU - Saavedra Díaz, Ester Gloria
AU  - Saavedra Díaz EG
AD  - Université Paris Cité, Sorbonne Université, Inserm U1138, Centre de Recherche des 
      Cordeliers, F-75006 Paris, France; Équipe Labellisée Par La Ligue Contre le 
      Cancer, Institut Universitaire de France, Paris, France; Université Paris-Saclay, 
      INSERM US23 / CNRS UAR 3655, Metabolomics and Cell Biology Platforms, Institut 
      Gustave Roussy, 94805 Villejuif, France; Departamento de Bioquímica y Biología 
      Molecular, Fisiología, Genética e Inmunología, Instituto Universitario de 
      Investigaciones Biomédicas y Sanitarias (IUIBS), Universidad de Las Palmas de 
      Gran Canaria, Las Palmas de Gran Canaria, Spain.
FAU - Sun, Li
AU  - Sun L
AD  - Jiangsu Key Laboratory of Drug Screening, China Pharmaceutical University, 
      Nanjing, China.
FAU - Desdouets, Chantal
AU  - Desdouets C
AD  - Team Genomic Instability, Metabolism, Immunity and Liver Tumorigenesis 
      Laboratory, Equipe Labellisée LIGUE 2023, Centre de Recherche des Cordeliers, 
      Sorbonne Université, INSERM, Université de Paris, Paris, France.
FAU - Colnot, Sabine
AU  - Colnot S
AD  - Team "Oncogenic functions of β-catenin Signaling in the Liver (ONCOLIV)", Centre 
      de Recherche des Cordeliers, Equipe Labellisée Par La Ligue Contre le Cancer, 
      Inserm U1138, Université Paris Cité, Sorbonne Université, Paris, France.
FAU - Kepp, Oliver
AU  - Kepp O
AD  - Université Paris Cité, Sorbonne Université, Inserm U1138, Centre de Recherche des 
      Cordeliers, F-75006 Paris, France; Équipe Labellisée Par La Ligue Contre le 
      Cancer, Institut Universitaire de France, Paris, France; Université Paris-Saclay, 
      INSERM US23 / CNRS UAR 3655, Metabolomics and Cell Biology Platforms, Institut 
      Gustave Roussy, 94805 Villejuif, France.
FAU - Martins, Isabelle
AU  - Martins I
AD  - Université Paris Cité, Sorbonne Université, Inserm U1138, Centre de Recherche des 
      Cordeliers, F-75006 Paris, France; Équipe Labellisée Par La Ligue Contre le 
      Cancer, Institut Universitaire de France, Paris, France; Université Paris-Saclay, 
      INSERM US23 / CNRS UAR 3655, Metabolomics and Cell Biology Platforms, Institut 
      Gustave Roussy, 94805 Villejuif, France.
FAU - Zitvogel, Laurence
AU  - Zitvogel L
AD  - Gustave Roussy Cancer Center, ClinicoBiome, 94805 Villejuif, France; Université 
      Paris Saclay, Faculty of Medicine, 94270 Kremlin Bicêtre, France; Inserm U1015, 
      Equipe Labellisée Par La Ligue Contre le Cancer, 94800 Villejuif, France; Center 
      of Clinical Investigations in Biotherapies of Cancer (CICBT), Gustave Roussy, 
      94805 Villejuif, France.
FAU - Piacentini, Mauro
AU  - Piacentini M
AD  - Department of Biology, University of Rome 'Tor Vergata', Rome, Italy; National 
      Institute for Infectious Diseases IRCCS "Lazzaro Spallanzani", 00133 Rome, Italy.
FAU - Nault, Jean-Charles
AU  - Nault JC
AD  - Team "Functional Genomics of Solid Tumors", Centre de Recherche des Cordeliers, 
      Inserm U1138, Université Paris Cité, Sorbonne Université, 75006 Paris, France; 
      Liver Unit, Avicenne Hospital, Paris-Seine-Saint-Denis Universitary Hospitals, 
      AP-HP, Bobigny, France.
FAU - Maiuri, Maria Chiara
AU  - Maiuri MC
AD  - Université Paris Cité, Sorbonne Université, Inserm U1138, Centre de Recherche des 
      Cordeliers, F-75006 Paris, France; Équipe Labellisée Par La Ligue Contre le 
      Cancer, Institut Universitaire de France, Paris, France; Department of Molecular 
      Medicine and Medical Biotechnologies, University of Napoli Federico II, 80131 
      Naples, Italy. Electronic address: maria-chiara.maiuri@inserm.fr.
FAU - Zucman-Rossi, Jessica
AU  - Zucman-Rossi J
AD  - Team "Functional Genomics of Solid Tumors", Centre de Recherche des Cordeliers, 
      Inserm U1138, Université Paris Cité, Sorbonne Université, 75006 Paris, France; 
      Institut du Cancer Paris CARPEM, Department of Biology, Hôpital Européen Georges 
      Pompidou, AP-HP, Paris, France.
FAU - Kroemer, Guido
AU  - Kroemer G
AD  - Université Paris Cité, Sorbonne Université, Inserm U1138, Centre de Recherche des 
      Cordeliers, F-75006 Paris, France; Équipe Labellisée Par La Ligue Contre le 
      Cancer, Institut Universitaire de France, Paris, France; Université Paris-Saclay, 
      INSERM US23 / CNRS UAR 3655, Metabolomics and Cell Biology Platforms, Institut 
      Gustave Roussy, 94805 Villejuif, France; Institut du Cancer Paris CARPEM, 
      Department of Biology, Hôpital Européen Georges Pompidou, AP-HP, Paris, France. 
      Electronic address: kroemer@orange.fr.
LA  - eng
PT  - Journal Article
DEP - 20250707
PL  - United States
TA  - Cell Rep Med
JT  - Cell reports. Medicine
JID - 101766894
RN  - 0 (Diazepam Binding Inhibitor)
SB  - IM
MH  - *Carcinoma, Hepatocellular/prevention & 
      control/pathology/genetics/metabolism/therapy
MH  - Animals
MH  - *Liver Neoplasms/prevention & control/pathology/genetics/metabolism/therapy
MH  - Humans
MH  - *Diazepam Binding Inhibitor/genetics/metabolism/antagonists & inhibitors/blood
MH  - Mice
MH  - Cell Line, Tumor
MH  - Male
MH  - Mice, Inbred C57BL
MH  - Gene Expression Regulation, Neoplastic
MH  - Female
MH  - Mice, Knockout
PMC - PMC12281431
OTO - NOTNLM
OT  - ACBP/DBI inhibition
OT  - HCC
OT  - MASH
OT  - anti-PD-1
OT  - ferroptosis
OT  - immunotherapy
OT  - obesity
OT  - proliferation
COIS- Declaration of interests G.K. and O.K. have been holding research contracts with 
      Daiichi Sankyo, Kaleido, Lytix Pharma, PharmaMar, Osasuna Therapeutics, Samsara 
      Therapeutics, Sanofi, Sutro, Tollys, and Vascage. G.K. is on the Board of 
      Directors of the Bristol Myers Squibb Foundation France. O.K. is a scientific 
      co-founder of Samsara Therapeutics and holds patents covering therapeutic 
      targeting of neurodegenerative diseases and cancer. G.K. is a scientific 
      co-founder of EverImmune, Osasuna Therapeutics, Samsara Therapeutics, and 
      Therafast Bio. G.K. is on the scientific advisory boards of Centenara Labs 
      (formerly Rejuveron Life Sciences), Hevolution, and Institut Servier. G.K. is the 
      inventor of patents covering therapeutic targeting of ACBP/DBI, aging, cancer, 
      cystic fibrosis, and metabolic disorders. G.K.’s wife, L. Zitvogel, has held 
      research contracts with Glaxo Smyth Kline, Incyte, Lytix, Kaleido, Innovate 
      Pharma, Daiichi Sankyo, Pilege, Merus, Transgene, 9M, Tusk, and Roche, was on the 
      Board of Directors of Transgene, is a cofounder of EverImmune, and holds patents 
      covering the treatment of cancer and the therapeutic manipulation of the 
      microbiota. G.K.’s brother, Romano Kroemer, was an employee of Sanofi and now 
      consults for Boehringer Ingelheim. I.M. is a consultant for Osasuna Therapeutics.
EDAT- 2025/07/09 00:27
MHDA- 2025/07/17 04:41
PMCR- 2025/07/07
CRDT- 2025/07/08 18:41
PHST- 2024/03/13 00:00 [received]
PHST- 2024/09/20 00:00 [revised]
PHST- 2025/06/12 00:00 [accepted]
PHST- 2025/07/17 04:41 [medline]
PHST- 2025/07/09 00:27 [pubmed]
PHST- 2025/07/08 18:41 [entrez]
PHST- 2025/07/07 00:00 [pmc-release]
AID - S2666-3791(25)00305-2 [pii]
AID - 102232 [pii]
AID - 10.1016/j.xcrm.2025.102232 [doi]
PST - ppublish
SO  - Cell Rep Med. 2025 Jul 15;6(7):102232. doi: 10.1016/j.xcrm.2025.102232. Epub 2025 
      Jul 7.

PMID- 40621082
OWN - NLM
STAT- PubMed-not-MEDLINE
LR  - 20250708
IS  - 1226-8453 (Print)
IS  - 2093-4947 (Electronic)
IS  - 1226-8453 (Linking)
VI  - 49
IP  - 4
DP  - 2025 Jul
TI  - The role of ginseng in aging: Insights into regulatory T cells activation and 
      mitochondrial regulation.
PG  - 376-388
LID - 10.1016/j.jgr.2025.05.005 [doi]
AB  - A hallmark of aging is the progressive decline in resilience to stress and 
      mitochondrial activity. As mitochondrial function decreases with aging, 
      mitochondrial DNA (mtDNA) is shed under apoptotic stress, resulting in a 
      persistent low-level of sterile inflammation (called inflammaging) that induces 
      the aging program. In response to inflammaging, the body activates a compensatory 
      anti-inflammatory response, including the activation of regulatory T (Treg) 
      cells, to prevent excessive tissue damage. Recent studies have highlighted the 
      dysfunction of Treg cells in elderly patients, suggesting that their critical 
      role in the mitigation of aging. Additionally, mitochondrial electron transport 
      chain (ETC) complexes, particularly complexes II and III, are essential for the 
      function of Th1 and Treg cells, respectively. Since centenarians experience less 
      inflammaging, this review aims to explore the anti-aging properties of ginseng. 
      Research has shown that ginseng and its active compounds, ginsenosides, increase 
      Treg cells population in aged mice and convert pro-inflammatory M1 macrophages 
      into anti-inflammatory M2 macrophages. Furthermore, ginseng enhances antioxidant 
      protein expression, decreases reactive oxygen species (ROS) production, restores 
      mitochondrial ATP and membrane potential, and exerts anti-aging effects. Ginseng 
      has been shown to extend lifespan, promote beneficial gut bacteria, and slow 
      cognitive decline through its influence on immune cell circulation. Future 
      research, including clinical trials, is needed to clarify the regulatory effects 
      of ginseng on Treg cells, mitochondrial complexes, and their associated 
      metabolites, as well as the interconnected mechanisms between them.
CI  - © 2025 The Korean Society of Ginseng. Publishing services by Elsevier B.V.
FAU - Iqbal, Hamid
AU  - Iqbal H
AD  - Department of Pharmacy, CECOS University, Peshawar, Pakistan.
AD  - School of Pharmacy, Sungkyunkwan University, Suwon, Republic of Korea.
FAU - Rhee, Dong-Kwon
AU  - Rhee DK
AD  - School of Pharmacy, Sungkyunkwan University, Suwon, Republic of Korea.
LA  - eng
PT  - Journal Article
PT  - Review
DEP - 20250516
PL  - Korea (South)
TA  - J Ginseng Res
JT  - Journal of ginseng research
JID - 100890690
PMC - PMC12223528
OTO - NOTNLM
OT  - Aging
OT  - Ginseng
OT  - Inflammaging
OT  - Mitochondria
OT  - Regulatory T cells
COIS- The authors declare that they have no conflict of financial interests or personal 
      relationships that could have appeared to influence the work reported in this 
      manuscript.
EDAT- 2025/07/07 06:26
MHDA- 2025/07/07 06:27
PMCR- 2025/05/16
CRDT- 2025/07/07 05:16
PHST- 2025/02/10 00:00 [received]
PHST- 2025/05/14 00:00 [revised]
PHST- 2025/05/16 00:00 [accepted]
PHST- 2025/07/07 06:27 [medline]
PHST- 2025/07/07 06:26 [pubmed]
PHST- 2025/07/07 05:16 [entrez]
PHST- 2025/05/16 00:00 [pmc-release]
AID - S1226-8453(25)00066-1 [pii]
AID - 10.1016/j.jgr.2025.05.005 [doi]
PST - ppublish
SO  - J Ginseng Res. 2025 Jul;49(4):376-388. doi: 10.1016/j.jgr.2025.05.005. Epub 2025 
      May 16.

PMID- 40618909
OWN - NLM
STAT- MEDLINE
DCOM- 20250802
LR  - 20250826
IS  - 1879-260X (Electronic)
IS  - 0925-4439 (Linking)
VI  - 1871
IP  - 7
DP  - 2025 Oct
TI  - Anticancer and chemo-sensitizing effects of annonacin via p53-mediated DNA damage 
      in ovarian cancer.
PG  - 167971
LID - S0925-4439(25)00319-9 [pii]
LID - 10.1016/j.bbadis.2025.167971 [doi]
AB  - Ovarian cancer (OC) is a highly lethal malignancy in women, often diagnosed at 
      advanced stages. Carboplatin is the primary chemotherapy drug used clinically; 
      however, most patients experience relapse and develop drug resistance after 
      initial treatment, underscoring the urgent need for novel therapeutic strategies. 
      This study investigated the anti-cancer activity and chemo-sensitizing effects of 
      annonacin, an active compound in the fruit extract of Asimina triloba, as well as 
      its underlying mechanisms in OC. Our results demonstrated that annonacin 
      significantly inhibited OC cell viability, DNA replication, and proliferation, 
      while inducing cell cycle arrest and senescence. Additionally, annonacin reduced 
      OC cell-matrix adhesion and suppressed cell migration and invasion. Furthermore, 
      annonacin enhanced the anti-OC efficacy of carboplatin by inducing substantial 
      DNA damage, exhibiting a synergistic anticancer effect. Mechanistically, 
      annonacin exerted potent anti-cancer and anti-migration activities through the 
      p53 signaling pathway-mediated DNA damage response. When combined with 
      carboplatin, this effect was further amplified. In vivo studies showed that 
      annonacin effectively inhibited tumor growth in mice, and its combination with 
      carboplatin demonstrated superior tumor-suppressive capabilities. Acute toxicity 
      assays confirmed that annonacin possesses good biological safety in vivo. 
      Collectively, these findings suggest that annonacin is a promising 
      chemotherapeutic agent for OC treatment and highlight the potential of its 
      combination with carboplatin to improve therapeutic outcomes in OC.
CI  - Copyright © 2025 Elsevier B.V. All rights reserved.
FAU - He, Yeying
AU  - He Y
AD  - Department of Gynecology, The First Affiliated Hospital of Wenzhou Medical 
      University, Wenzhou, Zhejiang 325000, China; School of Pharmaceutical Sciences, 
      Wenzhou Medical University, Wenzhou 325035, Zhejiang, China.
FAU - Tong, Jiaying
AU  - Tong J
AD  - Department of Gynecology, The First Affiliated Hospital of Wenzhou Medical 
      University, Wenzhou, Zhejiang 325000, China; School of Pharmaceutical Sciences, 
      Wenzhou Medical University, Wenzhou 325035, Zhejiang, China.
FAU - Li, Zijun
AU  - Li Z
AD  - Research Institute of Pharmaceutical Sciences, College of Pharmacy, Chonnam 
      National University, Gwangju 61186, Republic of Korea.
FAU - Yao, Lulu
AU  - Yao L
AD  - Research Institute of Pharmaceutical Sciences, College of Pharmacy, Chonnam 
      National University, Gwangju 61186, Republic of Korea.
FAU - Chen, Chaoyue
AU  - Chen C
AD  - School of Pharmaceutical Sciences, Wenzhou Medical University, Wenzhou 325035, 
      Zhejiang, China.
FAU - Wan, Li
AU  - Wan L
AD  - School of Pharmaceutical Sciences, Wenzhou Medical University, Wenzhou 325035, 
      Zhejiang, China.
FAU - Ma, Wenyan
AU  - Ma W
AD  - School of Pharmaceutical Sciences, Wenzhou Medical University, Wenzhou 325035, 
      Zhejiang, China.
FAU - Zheng, Xiaohui
AU  - Zheng X
AD  - School of Pharmaceutical Sciences, Wenzhou Medical University, Wenzhou 325035, 
      Zhejiang, China. Electronic address: zhengxh@wmu.edu.cn.
FAU - Cho, Namki
AU  - Cho N
AD  - Research Institute of Pharmaceutical Sciences, College of Pharmacy, Chonnam 
      National University, Gwangju 61186, Republic of Korea. Electronic address: 
      cnamki@chonnam.ac.kr.
FAU - Huang, Baoyou
AU  - Huang B
AD  - Department of Gynecology, The First Affiliated Hospital of Wenzhou Medical 
      University, Wenzhou, Zhejiang 325000, China; Department of Gynecology, Shanghai 
      First Maternity and Infant Hospital, School of Medicine, Tongji University, 
      Shanghai 200092, China. Electronic address: huangbaoyou@wzhospital.cn.
LA  - eng
PT  - Journal Article
PT  - Research Support, Non-U.S. Gov't
DEP - 20250704
PL  - Netherlands
TA  - Biochim Biophys Acta Mol Basis Dis
JT  - Biochimica et biophysica acta. Molecular basis of disease
JID - 101731730
RN  - 0 (Tumor Suppressor Protein p53)
RN  - BG3F62OND5 (Carboplatin)
RN  - 0 (TP53 protein, human)
RN  - 0 (Antineoplastic Agents)
SB  - IM
MH  - Female
MH  - Humans
MH  - *DNA Damage/drug effects
MH  - *Ovarian Neoplasms/drug therapy/pathology/metabolism/genetics
MH  - Animals
MH  - *Tumor Suppressor Protein p53/metabolism/genetics
MH  - Mice
MH  - Cell Line, Tumor
MH  - Cell Proliferation/drug effects
MH  - Cell Movement/drug effects
MH  - Carboplatin/pharmacology
MH  - Xenograft Model Antitumor Assays
MH  - Mice, Nude
MH  - Cell Survival/drug effects
MH  - *Antineoplastic Agents/pharmacology
MH  - Drug Synergism
MH  - Mice, Inbred BALB C
OTO - NOTNLM
OT  - Annonacin
OT  - Carboplatin
OT  - DNA damage
OT  - Ovarian cancer
OT  - p53 signaling pathway
COIS- Declaration of competing interest The authors declare that they have no known 
      competing financial interests or personal relationships that could have appeared 
      to influence the work reported in this paper.
EDAT- 2025/07/07 00:26
MHDA- 2025/08/03 03:46
CRDT- 2025/07/06 19:37
PHST- 2025/03/18 00:00 [received]
PHST- 2025/06/07 00:00 [revised]
PHST- 2025/07/03 00:00 [accepted]
PHST- 2025/08/03 03:46 [medline]
PHST- 2025/07/07 00:26 [pubmed]
PHST- 2025/07/06 19:37 [entrez]
AID - S0925-4439(25)00319-9 [pii]
AID - 10.1016/j.bbadis.2025.167971 [doi]
PST - ppublish
SO  - Biochim Biophys Acta Mol Basis Dis. 2025 Oct;1871(7):167971. doi: 
      10.1016/j.bbadis.2025.167971. Epub 2025 Jul 4.

PMID- 40604955
OWN - NLM
STAT- MEDLINE
DCOM- 20250703
LR  - 20250705
IS  - 0717-6287 (Electronic)
IS  - 0716-9760 (Print)
IS  - 0716-9760 (Linking)
VI  - 58
IP  - 1
DP  - 2025 Jul 2
TI  - Loss of stimulator of interferon genes (STING) promotes accumulation of 
      cholesterol and triglycerides throughout life in mice.
PG  - 45
LID - 10.1186/s40659-025-00624-3 [doi]
LID - 45
AB  - BACKGROUND: The Stimulator of Interferon Genes (STING) pathway is pivotal in 
      innate immunity, facilitating the detection of cytosolic DNA and initiating type 
      I interferon-dependent responses. In addition to its immunological roles, STING 
      has been increasingly associated with metabolic regulation, since research 
      indicates that its inhibition can diminish inflammation, lipid accumulation, and 
      tissue damage in obesity and other metabolic disorders. The findings have 
      prompted the suggestion of STING inhibition as a viable treatment approach for 
      metabolic illness. Nonetheless, the physiological function of STING in lipid 
      homeostasis under normal settings remains largely unexplored, as does the impact 
      of its absence on metabolism throughout various life stages in the absence of 
      disease. This information deficit is crucial, particularly in light of the 
      increasing interest in the long-term pharmacological suppression of STING. 
      RESULTS: To examine the function of STING in lipid metabolism during 
      physiological, non-pathological conditions throughout the lifespan, we assessed 
      WT and STINGKO mice at various ages and discovered that STING deficiency results 
      in a consistent increase in body weight, independent of alterations in locomotor 
      activity or food consumption. STINGKO mice exhibited markedly increased 
      circulation levels of triglycerides and total cholesterol. Histological and 
      morphological analysis demonstrated augmented fat accumulation in adipose and 
      hepatic tissues, despite the lack of nutritional or genetic metabolic stress. 
      These findings indicate a crucial function for STING in the control of lipid 
      homeostasis across the lifespan. CONCLUSIONS: In contrast to earlier research 
      conducted under pathological conditions, our findings indicate that the total 
      absence of STING expression in healthy contexts leads to heightened lipid 
      accumulation in tissues and blood. These findings underscore an unforeseen 
      function of STING as a modulator of lipid metabolism in the context of longevity. 
      They caution against the prolonged use of STING inhibitors, as chronic STING 
      suppression may lead to detrimental metabolic effects. This study offers new 
      insights into the non-immune roles of STING, indicating its significance in 
      preserving metabolic equilibrium throughout the lifetime.
CI  - © 2025. The Author(s).
FAU - Riquelme, Ian
AU  - Riquelme I
AD  - Escuela de Medicina, Facultad de Medicina y Ciencia, Universidad San Sebastián, 
      Sede de la Patagonia, Puerto Montt, Chile.
FAU - Carrillanca, Daniela
AU  - Carrillanca D
AD  - Escuela de Medicina, Facultad de Medicina y Ciencia, Universidad San Sebastián, 
      Sede de la Patagonia, Puerto Montt, Chile.
FAU - Sánchez-Pérez, Camila
AU  - Sánchez-Pérez C
AD  - Escuela de Medicina, Facultad de Medicina y Ciencia, Universidad San Sebastián, 
      Sede de la Patagonia, Puerto Montt, Chile.
FAU - Monterroza, Andrea
AU  - Monterroza A
AD  - Facultad de Medicina, Instituto de Inmunología y Parasitología, Universidad 
      Austral de Chile , Valdivia , Chile.
FAU - Hernández-Rojas, Bairon
AU  - Hernández-Rojas B
AD  - Program in Sciences Mention Modeling of Chemical and Biological Systems, School 
      of Bioinformatics Engineering, Center for Bioinformatics, Simulation and 
      Modeling, CBSM, Department of Bioinformatics, Faculty of Engineering, University 
      of Talca, Talca, Chile.
FAU - Riadi, Gonzalo
AU  - Riadi G
AD  - Center for Bioinformatics, Simulation and Modeling, CBSM, Department of 
      Bioinformatics, Faculty of Engineering, University of Talca, Talca, Chile.
FAU - Cancino, Gonzalo I
AU  - Cancino GI
AD  - Laboratorio de Neurobiología, Facultad de Ciencias Biológicas, Pontificia 
      Universidad Católica de Chile, Santiago, 8331150, Chile. gcancino@uc.cl.
FAU - Murgas, Paola
AU  - Murgas P
AUID- ORCID: 0000-0001-9601-9096
AD  - Escuela de Medicina, Facultad de Medicina y Ciencia, Universidad San Sebastián, 
      Sede de la Patagonia, Puerto Montt, Chile. paola.murgas@uss.cl.
AD  - Center for Integrative Biology, Faculty of Sciences, Universidad Mayor , 
      Santiago, Chile. paola.murgas@uss.cl.
LA  - eng
GR  - 11190258/FONDECYT INICIACIÓN/
GR  - 1210507/FONDECYT REGULAR/
GR  - 1231357/FONDECYT REGULAR/
GR  - 21201090/ANID POSTDOCTORAL FELLOW/
PT  - Journal Article
DEP - 20250702
PL  - England
TA  - Biol Res
JT  - Biological research
JID - 9308271
RN  - 0 (Membrane Proteins)
RN  - 0 (Triglycerides)
RN  - 97C5T2UQ7J (Cholesterol)
RN  - 0 (Sting1 protein, mouse)
SB  - IM
MH  - Animals
MH  - *Membrane Proteins/genetics/deficiency/physiology/metabolism
MH  - *Triglycerides/metabolism/blood
MH  - *Cholesterol/metabolism/blood
MH  - Mice, Knockout
MH  - Mice
MH  - Lipid Metabolism/physiology/genetics
MH  - Mice, Inbred C57BL
MH  - Male
MH  - Liver/metabolism
MH  - Body Weight
PMC - PMC12220413
OTO - NOTNLM
OT  - Adipose tissue
OT  - Aging
OT  - Cholesterol
OT  - Hepatic steatosis
OT  - Innate immunity
OT  - Lipid metabolism
OT  - Metabolic control
OT  - STING
OT  - Triglycerides
COIS- Declarations. Ethical approval: The Universidad Mayor Animal Care Committees 
      approved animal use in accordance with the Chilean Research Council’s (ANID) 
      bioethics regulation. Consent for publication: Not applicable. Competing 
      interests: The authors declare that they have no competing interests.
EDAT- 2025/07/03 06:28
MHDA- 2025/07/03 06:29
PMCR- 2025/07/02
CRDT- 2025/07/03 00:42
PHST- 2025/03/14 00:00 [received]
PHST- 2025/06/17 00:00 [accepted]
PHST- 2025/07/03 06:29 [medline]
PHST- 2025/07/03 06:28 [pubmed]
PHST- 2025/07/03 00:42 [entrez]
PHST- 2025/07/02 00:00 [pmc-release]
AID - 10.1186/s40659-025-00624-3 [pii]
AID - 624 [pii]
AID - 10.1186/s40659-025-00624-3 [doi]
PST - epublish
SO  - Biol Res. 2025 Jul 2;58(1):45. doi: 10.1186/s40659-025-00624-3.

PMID- 40588651
OWN - NLM
STAT- MEDLINE
DCOM- 20250717
LR  - 20250720
IS  - 2662-8465 (Electronic)
IS  - 2662-8465 (Linking)
VI  - 5
IP  - 7
DP  - 2025 Jul
TI  - A TFEB-TGFβ axis systemically regulates diapause, stem cell resilience and 
      protects against a senescence-like state.
PG  - 1340-1357
LID - 10.1038/s43587-025-00911-4 [doi]
AB  - Diapause is a long-lived state of resilience that allows organisms to outlast 
      adversity. Caenorhabditis elegans can endure months in a fasting-induced adult 
      reproductive diapause (ARD) and, upon refeeding, regenerate and reproduce. Here 
      we find that mutants of ARD master regulator hlh-30/TFEB arrest in a 
      senescence-like state during ARD and refeeding, in which germline stem cells are 
      characterized by DNA damage, nucleolar expansion, cell cycle arrest and 
      mitochondrial dysfunction, alongside dysregulated immune and growth metabolic 
      signatures, elevated senescence-associated β-galactosidase and premature aging at 
      the organismal level. Forward genetic screens reveal a TFEB-TGFβ signaling axis 
      that systemically controls diapause, stem cell longevity and senescence, aligning 
      nutrient supply to proper metabolism and growth signaling. Notably, TFEB's vital 
      role is conserved in mouse embryonic and human cancer diapause. Thus, ARD offers 
      a powerful model to study stem cell longevity and senescence in vivo, directly 
      relevant to mammals.
CI  - © 2025. The Author(s).
FAU - Nonninger, Tim J
AU  - Nonninger TJ
AD  - Max Planck Institute for Biology of Ageing, Cologne, Germany.
FAU - Mak, Jennifer
AU  - Mak J
AD  - Max Planck Institute for Biology of Ageing, Cologne, Germany.
FAU - Gerisch, Birgit
AU  - Gerisch B
AD  - Max Planck Institute for Biology of Ageing, Cologne, Germany.
FAU - Ramponi, Valentina
AU  - Ramponi V
AD  - Institute for Research in Biomedicine (IRB Barcelona), Barcelona Institute of 
      Science and Technology (BIST), Barcelona, Spain.
FAU - Kawamura, Kazuto
AU  - Kawamura K
AD  - Max Planck Institute for Biology of Ageing, Cologne, Germany.
FAU - Ripa, Roberto
AU  - Ripa R
AD  - Max Planck Institute for Biology of Ageing, Cologne, Germany.
FAU - Schilling, Klara
AU  - Schilling K
AD  - Max Planck Institute for Biology of Ageing, Cologne, Germany.
FAU - Latza, Christian
AU  - Latza C
AD  - Max Planck Institute for Biology of Ageing, Cologne, Germany.
FAU - Kölschbach, Jonathan
AU  - Kölschbach J
AUID- ORCID: 0009-0000-5191-4732
AD  - Max Planck Institute for Biology of Ageing, Cologne, Germany.
FAU - Serrano, Manuel
AU  - Serrano M
AD  - Institute for Research in Biomedicine (IRB Barcelona), Barcelona Institute of 
      Science and Technology (BIST), Barcelona, Spain.
AD  - Altos Labs, Cambridge Institute of Science; Granta Park, Cambridge, UK.
FAU - Antebi, Adam
AU  - Antebi A
AUID- ORCID: 0000-0002-7241-3029
AD  - Max Planck Institute for Biology of Ageing, Cologne, Germany. aantebi@age.mpg.de.
AD  - Cologne Excellence Cluster on Cellular Stress Responses in Aging-Associated 
      Diseases (CECAD); University of Cologne, Cologne, Germany. aantebi@age.mpg.de.
LA  - eng
PT  - Journal Article
DEP - 20250630
PL  - United States
TA  - Nat Aging
JT  - Nature aging
JID - 101773306
RN  - 0 (Transforming Growth Factor beta)
RN  - 0 (Caenorhabditis elegans Proteins)
RN  - 0 (Basic Helix-Loop-Helix Leucine Zipper Transcription Factors)
RN  - 0 (HLH-30 protein, C elegans)
RN  - 0 (Basic Helix-Loop-Helix Transcription Factors)
SB  - IM
MH  - Animals
MH  - *Caenorhabditis elegans/genetics/physiology
MH  - *Cellular Senescence/genetics/physiology
MH  - *Transforming Growth Factor beta/metabolism/genetics
MH  - *Diapause/genetics/physiology
MH  - *Caenorhabditis elegans Proteins/genetics/metabolism
MH  - Signal Transduction
MH  - *Basic Helix-Loop-Helix Leucine Zipper Transcription Factors/genetics/metabolism
MH  - Longevity/genetics
MH  - Mice
MH  - Humans
MH  - *Stem Cells/physiology
MH  - Fasting
MH  - Basic Helix-Loop-Helix Transcription Factors
PMC - PMC12270908
COIS- Competing interests: M.S. is shareholder of Senolytic Therapeutics, Life 
      Biosciences, Rejuveron Senescence Therapeutics and Altos Labs. In the past, M.S. 
      has been a consultant (until the end of 2022) of Rejuveron Senescence 
      Therapeutics and Altos Labs. The funders had no role in study design, data 
      collection and analysis, decision to publish or preparation of the manuscript. 
      The other authors declare no competing interests.
EDAT- 2025/07/01 09:25
MHDA- 2025/07/18 01:37
PMCR- 2025/06/30
CRDT- 2025/06/30 23:20
PHST- 2024/01/30 00:00 [received]
PHST- 2025/05/27 00:00 [accepted]
PHST- 2025/07/18 01:37 [medline]
PHST- 2025/07/01 09:25 [pubmed]
PHST- 2025/06/30 23:20 [entrez]
PHST- 2025/06/30 00:00 [pmc-release]
AID - 10.1038/s43587-025-00911-4 [pii]
AID - 911 [pii]
AID - 10.1038/s43587-025-00911-4 [doi]
PST - ppublish
SO  - Nat Aging. 2025 Jul;5(7):1340-1357. doi: 10.1038/s43587-025-00911-4. Epub 2025 
      Jun 30.

PMID- 40579277
OWN - NLM
STAT- PubMed-not-MEDLINE
LR  - 20250716
IS  - 1872-6216 (Electronic)
IS  - 0047-6374 (Linking)
VI  - 226
DP  - 2025 Aug
TI  - Corrigendum to "Association of cytomegalovirus serostatus with ELOVL2 
      methylation: Implications for lipid metabolism, inflammation, DNA damage, and 
      repair capacity in the MARK-AGE study population" [Mech. Ageing Dev. 225 (2025) 
      112043].
PG  - 112085
LID - S0047-6374(25)00061-2 [pii]
LID - 10.1016/j.mad.2025.112085 [doi]
FAU - Giacconi, Robertina
AU  - Giacconi R
AD  - Advanced Technology Center for Aging Research and Geriatric Mouse Clinic, IRCCS 
      INRCA, Ancona, Italy. Electronic address: r.giacconi@inrca.it.
FAU - Pirazzini, Chiara
AU  - Pirazzini C
AD  - Department of Medical and Surgical Sciences (DIMEC), University of Bologna, 
      Bologna, Italy.
FAU - Bacalini, Maria Giulia
AU  - Bacalini MG
AD  - Department of Biomedical and Neuromotor Sciences (DIBINEM), University of 
      Bologna, Bologna, Italy.
FAU - Garagnani, Paolo
AU  - Garagnani P
AD  - Department of Medical and Surgical Sciences (DIMEC), University of Bologna, 
      Bologna, Italy; IRCCS Azienda Ospedaliero-Universitaria di Bologna, Bologna, 
      Italy.
FAU - Capri, Miriam
AU  - Capri M
AD  - Department of Medical and Surgical Sciences (DIMEC), University of Bologna, 
      Bologna, Italy; Interdepartmental Center - Alma Mater Research Institute on 
      Global Challenges and Climate Change - University of Bologna, Bologna, Italy.
FAU - Franceschi, Claudio
AU  - Franceschi C
AD  - Institute of Biogerontology, Lobachevsky State University, Nizhny Novgorod 
      603022, Russia.
FAU - Fortunato, Carlo
AU  - Fortunato C
AD  - Advanced Technology Center for Aging Research and Geriatric Mouse Clinic, IRCCS 
      INRCA, Ancona, Italy.
FAU - Badillo Pazmay, Gretta Veronica
AU  - Badillo Pazmay GV
AD  - Advanced Technology Center for Aging Research and Geriatric Mouse Clinic, IRCCS 
      INRCA, Ancona, Italy.
FAU - Bürkle, Alexander
AU  - Bürkle A
AD  - Molecular Toxicology Group, Department of Biology, University of Konstanz, Box 
      628, Konstanz 78457, Germany.
FAU - Moreno-Villanueva, María
AU  - Moreno-Villanueva M
AD  - Molecular Toxicology Group, Department of Biology, University of Konstanz, Box 
      628, Konstanz 78457, Germany; Human Performance Research Centre, Department of 
      Sport Science, University of Konstanz, Box 30, Konstanz 78457, Germany.
FAU - Cardelli, Maurizio
AU  - Cardelli M
AD  - Advanced Technology Center for Aging Research and Geriatric Mouse Clinic, IRCCS 
      INRCA, Ancona, Italy.
FAU - Piacenza, Francesco
AU  - Piacenza F
AD  - Advanced Technology Center for Aging Research and Geriatric Mouse Clinic, IRCCS 
      INRCA, Ancona, Italy.
FAU - Cecati, Monia
AU  - Cecati M
AD  - Department of Human Sciences and Promotion of the Quality of Life, San Raffaele 
      Roma Open University, 00166 Rome, Italy.
FAU - Cianfruglia, Laura
AU  - Cianfruglia L
AD  - Advanced Technology Center for Aging Research and Geriatric Mouse Clinic, IRCCS 
      INRCA, Ancona, Italy.
FAU - Dollé, Martijn E T
AU  - Dollé MET
AD  - Centre for Health Protection, National Institute for Public Health and the 
      Environment, PO Box 1, Bilthoven 3720 BA, the Netherlands.
FAU - Jansen, Eugène
AU  - Jansen E
AD  - Centre for Health Protection, National Institute for Public Health and the 
      Environment, PO Box 1, Bilthoven 3720 BA, the Netherlands.
FAU - Grune, Tilman
AU  - Grune T
AD  - Department of Molecular Toxicology, German Institute of Human Nutrition 
      Potsdam-Rehbruecke (DIfE), Nuthetal 14558, Germany; University of Potsdam, 
      Institute of Nutritional Science, Nuthetal, Germany.
FAU - Gonos, Efstathios S
AU  - Gonos ES
AD  - National Hellenic Research Foundation, Institute of Biology, Medicinal Chemistry 
      and Biotechnology, Athens, Greece.
FAU - Weinberger, Birgit
AU  - Weinberger B
AD  - Institute for Biomedical Aging Research, Universit¨at Innsbruck, Innsbruck, 
      Austria.
FAU - Sikora, Ewa
AU  - Sikora E
AD  - Laboratory of the Molecular Bases of Ageing, Nencki Institute of Experimental 
      Biology, Polish Academy of Sciences, 3 Pasteur street, Warsaw 02-093, Poland.
FAU - Zampieri, Michele
AU  - Zampieri M
AD  - Department of Experimental Medicine, Sapienza University of Rome, Rome, Italy.
FAU - Caiafa, Paola
AU  - Caiafa P
AD  - Department of Cellular Biotechnologies and Haematology, Sapienza University of 
      Rome, Rome, Italy.
FAU - Ciccarone, Fabio
AU  - Ciccarone F
AD  - Department of Biology, University of Rome "Tor Vergata", Rome, Italy; 
      Biochemistry of aging section, IRCCS San Raffaele Roma, Rome, Italy.
FAU - Reale, Anna
AU  - Reale A
AD  - Department of Experimental Medicine, Sapienza University of Rome, Rome, Italy.
FAU - Debacq-Chainiaux, Florence
AU  - Debacq-Chainiaux F
AD  - URBC-NARILIS, University of Namur, Rue de Bruxelles, 61, Namur, Belgium.
FAU - Stuetz, Wolfgang
AU  - Stuetz W
AD  - Institute of Nutritional Sciences, Dept of Food Biofunctionality, University of 
      Hohenheim, Stuttgart 70593, Germany.
FAU - Hurme, Mikko
AU  - Hurme M
AD  - Faculty of Medicine and Health Technology, Tampere University, Tampere, Finland.
FAU - Slagboom, P Eline
AU  - Slagboom PE
AD  - Department of Molecular Epidemiology, Leiden University Medical Centre, Leiden, 
      the Netherlands.
FAU - Bernhardt, Jürgen
AU  - Bernhardt J
AD  - BioTeSys GmbH, Schelztorstr. 54-56, Esslingen 73728, Germany.
FAU - Olivieri, Fabiola
AU  - Olivieri F
AD  - Advanced Technology Center for Aging Research and Geriatric Mouse Clinic, IRCCS 
      INRCA, Ancona, Italy; Department of Clinical and Molecular Sciences, Disclimo, 
      Università Politecnica delle Marche, Ancona, Italy.
FAU - Malavolta, Marco
AU  - Malavolta M
AD  - Advanced Technology Center for Aging Research and Geriatric Mouse Clinic, IRCCS 
      INRCA, Ancona, Italy; Department of Clinical and Molecular Sciences, Disclimo, 
      Università Politecnica delle Marche, Ancona, Italy.
LA  - eng
PT  - Published Erratum
DEP - 20250626
PL  - Ireland
TA  - Mech Ageing Dev
JT  - Mechanisms of ageing and development
JID - 0347227
SB  - IM
EFR - Mech Ageing Dev. 2025 Jun;225:112043. doi: 10.1016/j.mad.2025.112043. PMID: 
      40024396
EDAT- 2025/06/28 00:39
MHDA- 2025/06/28 00:40
CRDT- 2025/06/27 21:52
PHST- 2025/06/28 00:40 [medline]
PHST- 2025/06/28 00:39 [pubmed]
PHST- 2025/06/27 21:52 [entrez]
AID - S0047-6374(25)00061-2 [pii]
AID - 10.1016/j.mad.2025.112085 [doi]
PST - ppublish
SO  - Mech Ageing Dev. 2025 Aug;226:112085. doi: 10.1016/j.mad.2025.112085. Epub 2025 
      Jun 26.

PMID- 40574346
OWN - NLM
STAT- MEDLINE
DCOM- 20251001
LR  - 20251003
IS  - 2211-5463 (Electronic)
IS  - 2211-5463 (Linking)
VI  - 15
IP  - 10
DP  - 2025 Oct
TI  - Co-overexpression of the caloric restriction-induced mitochondrial factors PGC-1α 
      and MIPEP upregulates Phospho1 expression in adipocytes.
PG  - 1643-1657
LID - 10.1002/2211-5463.70077 [doi]
AB  - Peroxisome proliferator-activated receptor gamma coactivator 1-alpha (PGC-1α) is 
      a master transcriptional cofactor for mitochondrial biogenesis. Mitochondrial 
      intermediate peptidase (MIPEP), a mitochondrial signal peptidase, plays an 
      important role in the maturation and activation of mitochondrial proteins. 
      Caloric restriction has lifespan-extending effects that are reportedly exerted 
      through induced expression of PGC-1α and MIPEP in white adipose tissue. To 
      evaluate how upregulation of PGC-1α and MIPEP contributes to changes in the 
      cellular characteristics of adipocytes, this study examined the mitochondrial 
      function and differentiation of 3T3-L1 preadipocytes with single overexpression 
      (OE) or double OE of Pgc-1α and Mipep. Compared with single-OE cells, double-OE 
      cells exhibited no significant changes in oxygen consumption rate or 
      mitochondrial morphology, but did show increased mitochondrial DNA levels. White 
      adipocyte cell differentiation was suppressed in both Pgc-1α single-OE cells and 
      double-OE cells. Notably, double-OE cells exhibited increased mRNA levels of 
      phosphoethanolamine/phosphocholine phosphatase 1 (Phospho1), which plays a role 
      in phospholipid metabolism and non-canonical thermogenesis. Phospho1 expression 
      was also increased in white adipose tissue of mice under caloric restriction. In 
      summary, the double OE of Pgc-1α and Mipep induced Phospho1 expression and 
      suppressed adipocyte maturation, with little effect on mitochondrial function. 
      This study provides new insights into the mitochondria-related mechanism of 
      caloric restriction in adipocytes.
CI  - © 2025 The Author(s). FEBS Open Bio published by John Wiley & Sons Ltd on behalf 
      of Federation of European Biochemical Societies.
FAU - Ishimatsu, Mamiko
AU  - Ishimatsu M
AUID- ORCID: 0009-0003-9761-7364
AD  - Laboratory of Molecular Pathology and Metabolic Disease, Faculty of 
      Pharmaceutical Sciences, Tokyo University of Science, Noda, Japan.
FAU - Taki, Kanari
AU  - Taki K
AD  - Laboratory of Molecular Pathology and Metabolic Disease, Faculty of 
      Pharmaceutical Sciences, Tokyo University of Science, Noda, Japan.
FAU - Hayami, Asuka
AU  - Hayami A
AD  - Laboratory of Molecular Pathology and Metabolic Disease, Faculty of 
      Pharmaceutical Sciences, Tokyo University of Science, Noda, Japan.
FAU - Kato, Komachi
AU  - Kato K
AD  - Department of Food and Nutrition Science, Graduate School of Humanities and 
      Sciences, Ochanomizu University, Tokyo, Japan.
FAU - Nozaki, Yuka
AU  - Nozaki Y
AD  - Laboratory of Molecular Pathology and Metabolic Disease, Faculty of 
      Pharmaceutical Sciences, Tokyo University of Science, Noda, Japan.
FAU - Mizunoe, Yuhei
AU  - Mizunoe Y
AD  - Laboratory of Molecular Pathology and Metabolic Disease, Faculty of 
      Pharmaceutical Sciences, Tokyo University of Science, Noda, Japan.
FAU - Narita, Takumi
AU  - Narita T
AUID- ORCID: 0000-0002-8939-4346
AD  - Clinical Research Support Center, Mie University Hospital, Tsu, Japan.
FAU - Mori, Ryoichi
AU  - Mori R
AD  - Department of Tissue Repair and Regenerative Medical Science, Atomic Bomb Disease 
      Institute, Nagasaki University, Nagasaki, Japan.
AD  - Leading Medical Research Core Unit, Graduate School of Biomedical Sciences, 
      Nagasaki University, Nagasaki, Japan.
FAU - Higami, Yoshikazu
AU  - Higami Y
AUID- ORCID: 0000-0003-1381-0777
AD  - Laboratory of Molecular Pathology and Metabolic Disease, Faculty of 
      Pharmaceutical Sciences, Tokyo University of Science, Noda, Japan.
AD  - Division of Cell Fate Regulation, Research Institute for Biomedical Sciences, 
      Tokyo University of Science, Noda, Japan.
FAU - Kobayashi, Masaki
AU  - Kobayashi M
AUID- ORCID: 0000-0002-0985-0322
AD  - Department of Food and Nutrition Science, Graduate School of Humanities and 
      Sciences, Ochanomizu University, Tokyo, Japan.
AD  - The Institute for Human Life Science, Ochanomizu University, Tokyo, Japan.
LA  - eng
GR  - JPMJSP215/Support for Pioneering Research Initiated by the Next Generation/
GR  - Uehara Memorial Foundation/
GR  - Lotte Research Promotion Grant/
GR  - 20K1/Japan Society for the Promotion of Science/
GR  - 17K1323/Japan Society for the Promotion of Science/
PT  - Journal Article
DEP - 20250626
PL  - England
TA  - FEBS Open Bio
JT  - FEBS open bio
JID - 101580716
RN  - 0 (Peroxisome Proliferator-Activated Receptor Gamma Coactivator 1-alpha)
RN  - 0 (Ppargc1a protein, mouse)
RN  - EC 3.1.1.3 (PNPLA2 protein, mouse)
RN  - EC 2.3.- (Acyltransferases)
RN  - EC 3.1.1.3 (Lipase)
SB  - IM
MH  - Animals
MH  - Mice
MH  - *Peroxisome Proliferator-Activated Receptor Gamma Coactivator 
      1-alpha/metabolism/genetics
MH  - *Caloric Restriction
MH  - *Adipocytes/metabolism
MH  - 3T3-L1 Cells
MH  - Mitochondria/metabolism
MH  - Cell Differentiation
MH  - Up-Regulation
MH  - Adipose Tissue, White/metabolism
MH  - Mice, Inbred C57BL
MH  - Acyltransferases
MH  - Lipase
PMC - PMC12485865
OTO - NOTNLM
OT  - MIPEP
OT  - PGC‐1α
OT  - PHOSPHO1
OT  - adipocytes
OT  - caloric restriction
OT  - mitochondria
COIS- The authors declare no conflicts of interest.
EDAT- 2025/06/27 06:27
MHDA- 2025/10/01 12:31
PMCR- 2025/06/26
CRDT- 2025/06/27 01:53
PHST- 2025/06/07 00:00 [revised]
PHST- 2025/01/13 00:00 [received]
PHST- 2025/06/15 00:00 [accepted]
PHST- 2025/10/01 12:31 [medline]
PHST- 2025/06/27 06:27 [pubmed]
PHST- 2025/06/27 01:53 [entrez]
PHST- 2025/06/26 00:00 [pmc-release]
AID - FEB470077 [pii]
AID - 10.1002/2211-5463.70077 [doi]
PST - ppublish
SO  - FEBS Open Bio. 2025 Oct;15(10):1643-1657. doi: 10.1002/2211-5463.70077. Epub 2025 
      Jun 26.

PMID- 40553893
OWN - NLM
STAT- MEDLINE
DCOM- 20250821
LR  - 20250821
IS  - 1873-4596 (Electronic)
IS  - 0891-5849 (Linking)
VI  - 238
DP  - 2025 Oct
TI  - Honokiol protects against heavy-ion radiation-induced oxidative damage via the 
      thioredoxin system.
PG  - 235-245
LID - S0891-5849(25)00777-4 [pii]
LID - 10.1016/j.freeradbiomed.2025.06.028 [doi]
AB  - Exposure to radiation from environmental, medical, and occupational sources is a 
      serious health hazard, with genomic instability and oxidative stress being the 
      major culprits. Honokiol (HKL), a biphenol derived from Magnolia plants, has been 
      shown to possess strong antioxidant activity. In this study, we investigated the 
      radioprotective effect of HKL against ionizing radiation-induced damage, with its 
      capacity to modulate the thioredoxin reductase/thioredoxin (TrxR/Trx) redox 
      system being the focus of investigation. Specifically, human bronchial epithelial 
      cells (BEAS-2B) and female C57BL/6 mice were exposed to 4 Gy X-ray or 2 Gy carbon 
      ions for all experiments except mouse survival analysis, where 8.0 Gy X-ray or 
      5.0 Gy carbon ions were used. HKL was administered at 5.00 μM for cell 
      experiments and 15.00 mg/kg for animal experiments. A comprehensive research 
      framework utilizing in vitro cellular models and in vivo models, we demonstrated 
      that HKL pretreatment greatly increased cell viability, inhibited DNA damage, and 
      relieved reactive oxygen species (ROS) accumulation in irradiated cells. 
      Molecular docking of TrxR with its specific selenocysteine (Sec498) active site 
      and biochemical analyses identified that HKL stabilizes the TrxR/Trx redox system 
      without direct inhibition of TrxR catalytic activity. HKL pretreatment also 
      reduced the bystander effect and enhanced survival in irradiated mice, with 
      significant protective effects observed specifically in lung tissues. These 
      findings suggest its value as a radioprotective agent. This study elucidates the 
      molecular mechanism through which HKL confers radiation protection by targeting 
      the TrxR/Trx system for the first time. These findings highlight the 
      radioprotective potential of HKL via TrxR/Trx system modulation, and provide a 
      rationale for further preclinical evaluation.
CI  - Copyright © 2025 Elsevier Inc. All rights reserved.
FAU - Chen, Yaxiong
AU  - Chen Y
AD  - State Key Laboratory of Applied Organic Chemistry and College of Chemistry and 
      Chemical Engineering, and School of Pharmacy, Lanzhou University, Lanzhou, 
      730000, China; Key Laboratory of Space Radiobiology of Gansu Province & Key 
      Laboratory of Heavy Ion Radiation Biology and Medicine of Chinese Academy of 
      Sciences, Institute of Modern Physics, Chinese Academy of Sciences, Lanzhou, 
      China.
FAU - Shen, Ruipeng
AU  - Shen R
AD  - State Key Laboratory of Applied Organic Chemistry and College of Chemistry and 
      Chemical Engineering, and School of Pharmacy, Lanzhou University, Lanzhou, 
      730000, China.
FAU - Zhou, Xiedong
AU  - Zhou X
AD  - State Key Laboratory of Applied Organic Chemistry and College of Chemistry and 
      Chemical Engineering, and School of Pharmacy, Lanzhou University, Lanzhou, 
      730000, China.
FAU - Xu, Dan
AU  - Xu D
AD  - Key Laboratory of Space Radiobiology of Gansu Province & Key Laboratory of Heavy 
      Ion Radiation Biology and Medicine of Chinese Academy of Sciences, Institute of 
      Modern Physics, Chinese Academy of Sciences, Lanzhou, China; School of Nuclear 
      Science and Technology, Lanzhou University, Lanzhou, 730000, China.
FAU - Wu, Qingfeng
AU  - Wu Q
AD  - Key Laboratory of Space Radiobiology of Gansu Province & Key Laboratory of Heavy 
      Ion Radiation Biology and Medicine of Chinese Academy of Sciences, Institute of 
      Modern Physics, Chinese Academy of Sciences, Lanzhou, China.
FAU - Zhang, Junmin
AU  - Zhang J
AD  - State Key Laboratory of Applied Organic Chemistry and College of Chemistry and 
      Chemical Engineering, and School of Pharmacy, Lanzhou University, Lanzhou, 
      730000, China. Electronic address: zhangjunmin@lzu.edu.cn.
FAU - Fang, Jianguo
AU  - Fang J
AD  - State Key Laboratory of Applied Organic Chemistry and College of Chemistry and 
      Chemical Engineering, and School of Pharmacy, Lanzhou University, Lanzhou, 
      730000, China; School of Chemistry and Chemical Engineering, Nanjing University 
      of Science & Technology, Nanjing, 210094, China. Electronic address: 
      fangjg@lzu.edu.cn.
LA  - eng
PT  - Journal Article
DEP - 20250618
PL  - United States
TA  - Free Radic Biol Med
JT  - Free radical biology & medicine
JID - 8709159
RN  - 0 (Lignans)
RN  - 0 (Biphenyl Compounds)
RN  - 11513CCO0N (honokiol)
RN  - 52500-60-4 (Thioredoxins)
RN  - 0 (Radiation-Protective Agents)
RN  - 0 (Reactive Oxygen Species)
RN  - EC 1.8.1.9 (Thioredoxin-Disulfide Reductase)
RN  - 0 (Antioxidants)
RN  - 0 (Allyl Compounds)
RN  - 0 (Phenols)
SB  - IM
MH  - Animals
MH  - *Lignans/pharmacology
MH  - *Biphenyl Compounds/pharmacology
MH  - *Oxidative Stress/drug effects/radiation effects
MH  - *Thioredoxins/metabolism/genetics/chemistry
MH  - Humans
MH  - Mice
MH  - Female
MH  - *Radiation-Protective Agents/pharmacology
MH  - DNA Damage/drug effects
MH  - Reactive Oxygen Species/metabolism
MH  - Thioredoxin-Disulfide Reductase/metabolism/chemistry
MH  - Antioxidants/pharmacology
MH  - Mice, Inbred C57BL
MH  - Heavy Ions/adverse effects
MH  - Molecular Docking Simulation
MH  - Cell Survival/drug effects/radiation effects
MH  - Epithelial Cells/drug effects/radiation effects/metabolism
MH  - Oxidation-Reduction
MH  - Cell Line
MH  - Allyl Compounds
MH  - Phenols
OTO - NOTNLM
OT  - Heavy-ion radiation
OT  - Honokiol
OT  - Oxidative stress
OT  - Radioprotection
OT  - Thioredoxin
COIS- Declaration of competing interest (DoCI) The authors declare no competing 
      interests.
EDAT- 2025/06/24 18:29
MHDA- 2025/09/08 08:02
CRDT- 2025/06/24 13:05
PHST- 2025/03/19 00:00 [received]
PHST- 2025/06/13 00:00 [revised]
PHST- 2025/06/17 00:00 [accepted]
PHST- 2025/09/08 08:02 [medline]
PHST- 2025/06/24 18:29 [pubmed]
PHST- 2025/06/24 13:05 [entrez]
AID - S0891-5849(25)00777-4 [pii]
AID - 10.1016/j.freeradbiomed.2025.06.028 [doi]
PST - ppublish
SO  - Free Radic Biol Med. 2025 Oct;238:235-245. doi: 
      10.1016/j.freeradbiomed.2025.06.028. Epub 2025 Jun 18.

PMID- 40545636
OWN - NLM
STAT- MEDLINE
DCOM- 20250811
LR  - 20250814
IS  - 1096-9896 (Electronic)
IS  - 0022-3417 (Print)
IS  - 0022-3417 (Linking)
VI  - 267
IP  - 1
DP  - 2025 Sep
TI  - Analysis of IDH1 and IDH2 mutations as causes of the hypermethylator phenotype in 
      colorectal cancer.
PG  - 40-55
LID - 10.1002/path.6446 [doi]
AB  - The CpG island methylator phenotype (CIMP) occurs in many colorectal cancers 
      (CRCs). CIMP is closely associated with global hypermethylation and tends to 
      occur in proximal tumours with microsatellite instability (MSI), but its origins 
      have been obscure. A few CRCs carry oncogenic (gain-of-function) mutations in 
      isocitrate dehydrogenase IDH1. Whilst IDH1 is an established CRC driver gene, the 
      low frequency of IDH1-mutant CRCs (about 0.5%) has meant that the effects and 
      molecular covariates of those mutations have not been established. We first 
      showed computationally that IDH2 is also a CRC driver. Using multiple public and 
      in-house CRC datasets, we then identified IDH mutations at the hotspots (IDH1 
      codons 132 and IDH2 codons 140 and 172) frequently mutated in other tumour types. 
      Somatic IDH mutations were associated with BRAF mutations and expression of 
      mucinous/goblet cell markers, but not with KRAS mutations or MSI. All IDH-mutant 
      CRCs were CIMP-positive, mostly at a high level. Cell and mouse models showed 
      that IDH mutation was plausibly causal for DNA hypermethylation. Whilst the 
      aetiology of hypermethylation generally remains unexplained, IDH-mutant tumours 
      did not form a discrete methylation subcluster, suggesting that different 
      underlying mechanisms can converge on similar final methylation phenotypes. 
      Although further analysis is required, IDH mutations may be the first cause of 
      hypermethylation to be identified in a common cancer type, providing evidence 
      that CIMP and DNA methylation represent more than aging-related epiphenomena. 
      Cautious exploration of mutant IDH inhibitors and DNA demethylating agents is 
      suggested in managing IDH-mutant CRCs. © 2025 The Author(s). The Journal of 
      Pathology published by John Wiley & Sons Ltd on behalf of The Pathological 
      Society of Great Britain and Ireland.
CI  - © 2025 The Author(s). The Journal of Pathology published by John Wiley & Sons Ltd 
      on behalf of The Pathological Society of Great Britain and Ireland.
FAU - Ward, Joseph C
AU  - Ward JC
AUID- ORCID: 0009-0000-8319-6464
AD  - Department of Oncology, University of Oxford, Oxford, UK.
FAU - Morgan, Melissa
AU  - Morgan M
AD  - Edinburgh Cancer Research, Cancer Research UK Scotland Centre, Institute of 
      Genetics & Cancer, University of Edinburgh, Western General Hospital, Edinburgh, 
      UK.
FAU - Wood, James
AU  - Wood J
AD  - Edinburgh Cancer Research, Cancer Research UK Scotland Centre, Institute of 
      Genetics & Cancer, University of Edinburgh, Western General Hospital, Edinburgh, 
      UK.
FAU - Woolley, Connor
AU  - Woolley C
AD  - Department of Oncology, University of Oxford, Oxford, UK.
FAU - de Menezes, Albert Antao Nobre
AU  - de Menezes AAN
AD  - Edinburgh Cancer Research, Cancer Research UK Scotland Centre, Institute of 
      Genetics & Cancer, University of Edinburgh, Western General Hospital, Edinburgh, 
      UK.
FAU - Finch, Alina
AU  - Finch A
AD  - Institute of Cancer & Genomic Sciences, University of Birmingham, Birmingham, UK.
FAU - Sherwood, Kitty
AU  - Sherwood K
AD  - Department of Oncology, University of Oxford, Oxford, UK.
AD  - Edinburgh Cancer Research, Cancer Research UK Scotland Centre, Institute of 
      Genetics & Cancer, University of Edinburgh, Western General Hospital, Edinburgh, 
      UK.
FAU - Huang, Qiwen
AU  - Huang Q
AUID- ORCID: 0009-0009-3296-7033
AD  - Department of Oncology, University of Oxford, Oxford, UK.
FAU - Henry, Chloe S
AU  - Henry CS
AD  - Edinburgh Cancer Research, Cancer Research UK Scotland Centre, Institute of 
      Genetics & Cancer, University of Edinburgh, Western General Hospital, Edinburgh, 
      UK.
FAU - Fernández-Tajes, Juan
AU  - Fernández-Tajes J
AD  - Department of Oncology, University of Oxford, Oxford, UK.
FAU - Soriano, Ignacio
AU  - Soriano I
AUID- ORCID: 0000-0002-7928-3511
AD  - Department of Oncology, University of Oxford, Oxford, UK.
FAU - Thorn, Steve
AU  - Thorn S
AD  - Department of Oncology, University of Oxford, Oxford, UK.
FAU - Legge, Isabelle
AU  - Legge I
AUID- ORCID: 0000-0001-5913-4335
AD  - Department of Chemistry, University of Oxford, Oxford, UK.
FAU - McCullagh, James
AU  - McCullagh J
AD  - Department of Chemistry, University of Oxford, Oxford, UK.
FAU - Kerr, David
AU  - Kerr D
AD  - Nuffield Department of Clinical Laboratory Sciences, University of Oxford, John 
      Radcliffe Hospital, Oxford, UK.
FAU - Kerr, Rachel
AU  - Kerr R
AD  - Department of Oncology, University of Oxford, Oxford, UK.
FAU - Hejmadi, Rahul K
AU  - Hejmadi RK
AD  - Queen Elizabeth Hospital, University Hospitals Birmingham NHS Foundation Trust, 
      Birmingham, UK.
FAU - Arends, Mark J
AU  - Arends MJ
AUID- ORCID: 0000-0002-6826-8770
AD  - Edinburgh Cancer Research, Cancer Research UK Scotland Centre, Institute of 
      Genetics & Cancer, University of Edinburgh, Western General Hospital, Edinburgh, 
      UK.
CN  - S:CORT Consortium
FAU - Domingo, Enric
AU  - Domingo E
AD  - Department of Oncology, University of Oxford, Oxford, UK.
FAU - Maughan, Timothy
AU  - Maughan T
AD  - Department of Oncology, University of Oxford, Oxford, UK.
FAU - Bardella, Chiara
AU  - Bardella C
AD  - Department of Oncology, University of Oxford, Oxford, UK.
AD  - Institute of Cancer & Genomic Sciences, University of Birmingham, Birmingham, UK.
FAU - Tomlinson, Ian
AU  - Tomlinson I
AD  - Department of Oncology, University of Oxford, Oxford, UK.
LA  - eng
GR  - WT_/Wellcome Trust/United Kingdom
GR  - 210804/B/18/Z/WT_/Wellcome Trust/United Kingdom
PT  - Journal Article
DEP - 20250622
PL  - England
TA  - J Pathol
JT  - The Journal of pathology
JID - 0204634
RN  - EC 1.1.1.41 (Isocitrate Dehydrogenase)
RN  - EC 1.1.1.41 (IDH2 protein, human)
RN  - EC 1.1.1.42. (IDH1 protein, human)
SB  - IM
MH  - *Isocitrate Dehydrogenase/genetics/metabolism
MH  - *Colorectal Neoplasms/genetics/pathology/enzymology
MH  - Humans
MH  - *DNA Methylation/genetics
MH  - *Mutation
MH  - Animals
MH  - Phenotype
MH  - CpG Islands/genetics
MH  - Microsatellite Instability
MH  - Mice
PMC - PMC12337813
OTO - NOTNLM
OT  - DNA methylation
OT  - cancer driver genes
OT  - cancer genomics
OT  - colorectal cancer
OT  - epigenetics
OT  - isocitrate dehydrogenase
FIR - Adams, Richard
IR  - Adams R
FIR - Bach, Simon
IR  - Bach S
FIR - Beggs, Andrew
IR  - Beggs A
FIR - Brown, Louise
IR  - Brown L
FIR - Buffa, Francesca
IR  - Buffa F
FIR - Cazier, Jean-Baptiste
IR  - Cazier JB
FIR - Domingo, Enric
IR  - Domingo E
FIR - Blake, Andrew
IR  - Blake A
FIR - Wu, Che-Hsi
IR  - Wu CH
FIR - Chatzpili, Ekaterina
IR  - Chatzpili E
FIR - Richman, Susan
IR  - Richman S
FIR - Dunne, Philip
IR  - Dunne P
FIR - Harkin, Paul
IR  - Harkin P
FIR - Higgins, Geoff
IR  - Higgins G
FIR - Hill, Jim
IR  - Hill J
FIR - Holmes, Chris
IR  - Holmes C
FIR - Horgan, Denis
IR  - Horgan D
FIR - Kaplan, Rick
IR  - Kaplan R
FIR - Kennedy, Richard
IR  - Kennedy R
FIR - Lawler, Mark
IR  - Lawler M
FIR - Leedham, Simon
IR  - Leedham S
FIR - McDermott, Ultan
IR  - McDermott U
FIR - McKenna, Gillies
IR  - McKenna G
FIR - Middleton, Gary
IR  - Middleton G
FIR - Morton, Dion
IR  - Morton D
FIR - Murray, Graeme
IR  - Murray G
FIR - Quirke, Philip
IR  - Quirke P
FIR - Salto-Tellez, Manuel
IR  - Salto-Tellez M
FIR - Samuel, Les
IR  - Samuel L
FIR - Schuh, Anna
IR  - Schuh A
FIR - Sebag-Montefiore, David
IR  - Sebag-Montefiore D
FIR - Seymour, Matt
IR  - Seymour M
FIR - Sharma, Ricky
IR  - Sharma R
FIR - Sullivan, Richard
IR  - Sullivan R
FIR - Tomlinson, Ian
IR  - Tomlinson I
FIR - West, Nicholas
IR  - West N
FIR - Wilson, Richard
IR  - Wilson R
EDAT- 2025/06/23 08:42
MHDA- 2025/08/11 12:33
PMCR- 2025/08/11
CRDT- 2025/06/23 00:52
PHST- 2025/03/26 00:00 [revised]
PHST- 2024/12/19 00:00 [received]
PHST- 2025/05/20 00:00 [accepted]
PHST- 2025/08/11 12:33 [medline]
PHST- 2025/06/23 08:42 [pubmed]
PHST- 2025/06/23 00:52 [entrez]
PHST- 2025/08/11 00:00 [pmc-release]
AID - PATH6446 [pii]
AID - 10.1002/path.6446 [doi]
PST - ppublish
SO  - J Pathol. 2025 Sep;267(1):40-55. doi: 10.1002/path.6446. Epub 2025 Jun 22.

PMID- 40544604
OWN - NLM
STAT- MEDLINE
DCOM- 20250824
LR  - 20250824
IS  - 2213-2317 (Electronic)
IS  - 2213-2317 (Linking)
VI  - 85
DP  - 2025 Sep
TI  - Metabolic analysis of sarcopenic muscle identifies positive modulators of 
      longevity and healthspan in C. elegans.
PG  - 103732
LID - S2213-2317(25)00245-9 [pii]
LID - 10.1016/j.redox.2025.103732 [doi]
LID - 103732
AB  - Sarcopenia is the age-related degeneration of skeletal muscle, resulting in loss 
      of skeletal muscle tone, mass, and quality. Skeletal muscle is a source of 
      systemic metabolites and macromolecules important for neuronal health, function, 
      and healthy neuronal aging. Age-related loss of skeletal muscle might result in 
      decreased metabolite and macromolecule availability, resulting in reduced 
      neuronal function or increased susceptibility to unhealthy aging and 
      neurodegenerative diseases. We aimed to identify muscle metabolite candidates 
      that regulate healthy aging. C57BL/6J mice were aged to young adult (4 months) 
      and old age (25 months) and skeletal muscle was collected. Age-related muscle 
      loss was confirmed by reduced muscle mass, muscle fiber degeneration, reduced 
      myosin intensity, in addition to a metabolic shift and increased DNA damage in 
      skeletal muscle. Using a low molecular weight enriched metabolomics protocol, we 
      assessed the metabolic profile of skeletal muscle from young adult and old age 
      mice and identified 20 metabolites that were significantly changed in aged 
      muscle. These metabolite candidates were tested in C. elegans assays of lifespan, 
      healthspan, muscle, and mitochondrial morphology under normal and stressed 
      conditions. We identified four metabolite candidates (beta-alanine, 
      4-guanidinobutanoic acid, 4-hydroxyproline, pantothenic acid) that, when 
      supplemented in C. elegans provided robust gero- and mitochondrial protection. 
      These candidates also affected life-, and health- span in C. elegans models of 
      amyotrophic lateral sclerosis (ALS) and Duchenne muscular dystrophy (DMD). Our 
      findings support that aging muscle can be used to identify novel metabolite 
      modulators of lifespan and health and may show promise for future treatments of 
      neurodegenerative and neuromuscular disorders.
CI  - Copyright © 2025 The Authors. Published by Elsevier B.V. All rights reserved.
FAU - Jonk, Steffi M
AU  - Jonk SM
AD  - Department of Clinical Neuroscience, Division of Eye and Vision, St. Erik Eye 
      Hospital, Karolinska Institutet, Stockholm, Sweden.
FAU - Nicol, Alan
AU  - Nicol A
AD  - Department of Clinical Neuroscience, Division of Eye and Vision, St. Erik Eye 
      Hospital, Karolinska Institutet, Stockholm, Sweden.
FAU - Chrysostomou, Vicki
AU  - Chrysostomou V
AD  - Centre for Vision Research Duke-NUS & Singapore National Eye Centre, Singapore.
FAU - Lardner, Emma
AU  - Lardner E
AD  - Department of Clinical Neuroscience, Division of Eye and Vision, St. Erik Eye 
      Hospital, Karolinska Institutet, Stockholm, Sweden.
FAU - Yu, Shu-Che
AU  - Yu SC
AD  - Department of Clinical Neuroscience, Division of Eye and Vision, St. Erik Eye 
      Hospital, Karolinska Institutet, Stockholm, Sweden.
FAU - Stålhammar, Gustav
AU  - Stålhammar G
AD  - Department of Clinical Neuroscience, Division of Eye and Vision, St. Erik Eye 
      Hospital, Karolinska Institutet, Stockholm, Sweden.
FAU - Crowston, Jonathan G
AU  - Crowston JG
AD  - Centre for Vision Research Duke-NUS & Singapore National Eye Centre, Singapore; 
      Save Sight Institute at the University of Sydney and Royal Prince Alfred 
      Hospital, Sydney, Australia.
FAU - Tribble, James R
AU  - Tribble JR
AD  - Department of Clinical Neuroscience, Division of Eye and Vision, St. Erik Eye 
      Hospital, Karolinska Institutet, Stockholm, Sweden.
FAU - Swoboda, Peter
AU  - Swoboda P
AD  - Department of Medicine Huddinge (MedH), Biosciences and Nutrition Unit, NEO, 
      Karolinska Institutet, Huddinge, Sweden.
FAU - Williams, Pete A
AU  - Williams PA
AD  - Department of Clinical Neuroscience, Division of Eye and Vision, St. Erik Eye 
      Hospital, Karolinska Institutet, Stockholm, Sweden. Electronic address: 
      pete.williams@ki.se.
LA  - eng
PT  - Journal Article
DEP - 20250614
PL  - Netherlands
TA  - Redox Biol
JT  - Redox biology
JID - 101605639
SB  - IM
MH  - Animals
MH  - *Longevity
MH  - *Caenorhabditis elegans/metabolism/genetics/physiology
MH  - *Sarcopenia/metabolism/pathology
MH  - Mice
MH  - *Muscle, Skeletal/metabolism/pathology
MH  - *Metabolomics/methods
MH  - *Metabolome
MH  - Aging/metabolism
MH  - Mice, Inbred C57BL
PMC - PMC12226095
OTO - NOTNLM
OT  - Aging
OT  - C. elegans
OT  - Metabolomics
OT  - Mitochondria
OT  - Sarcopenia
COIS- Declaration of competing interest None.
EDAT- 2025/06/23 06:13
MHDA- 2025/08/31 20:02
PMCR- 2025/06/14
CRDT- 2025/06/22 18:02
PHST- 2025/03/26 00:00 [received]
PHST- 2025/05/30 00:00 [revised]
PHST- 2025/06/13 00:00 [accepted]
PHST- 2025/08/31 20:02 [medline]
PHST- 2025/06/23 06:13 [pubmed]
PHST- 2025/06/22 18:02 [entrez]
PHST- 2025/06/14 00:00 [pmc-release]
AID - S2213-2317(25)00245-9 [pii]
AID - 103732 [pii]
AID - 10.1016/j.redox.2025.103732 [doi]
PST - ppublish
SO  - Redox Biol. 2025 Sep;85:103732. doi: 10.1016/j.redox.2025.103732. Epub 2025 Jun 
      14.

PMID- 40541563
OWN - NLM
STAT- MEDLINE
DCOM- 20250909
LR  - 20250911
IS  - 1474-9726 (Electronic)
IS  - 1474-9718 (Print)
IS  - 1474-9718 (Linking)
VI  - 24
IP  - 9
DP  - 2025 Sep
TI  - Virus-Induced Cellular Senescence Causes Pulmonary Sequelae Post-Influenza 
      Infection.
PG  - e70140
LID - 10.1111/acel.70140 [doi]
LID - e70140
AB  - Influenza A virus (IAV) infection causes acute and long-term lung damage. Here, 
      we used immunostaining, genetic, and pharmacological approaches to determine 
      whether IAV-induced cellular senescence causes prolonged alterations in lungs. 
      Mice infected with a sublethal dose of H1N1p2009 exhibited cellular senescence, 
      as evidenced by increased pulmonary expression of p16, p21, β-galactosidase and 
      the DNA damage marker gamma-H2A.X. Cellular senescence began 4 days 
      post-infection (dpi) in the bronchial epithelium, then spread to the lung 
      parenchyma by 7 and 28 dpi (long after viral clearance), and then declined by 
      90 dpi. At 28 dpi, the lungs showed severe remodeling with structural bronchial 
      and alveolar lesions, abrasion of the airway epithelium, and pulmonary emphysema 
      and fibrotic lesions that persisted up to 90 dpi. In mice and nonhuman primates, 
      persistence of senescent cells in the bronchial wall on 28 dpi was associated 
      with abrasion of the airway epithelium. In p16-ATTAC mice, depletion of 
      p16-expressing cells with AP20187 reduced pulmonary emphysema and fibrosis and 
      led to complete recovery of the airway epithelium at 28 dpi, indicating a marked 
      acceleration of the epithelial repair process. Treatment with the senolytic drug 
      ABT-263 also accelerated epithelial repair without affecting pulmonary fibrosis 
      or emphysema. These positive effects occurred independently of viral clearance 
      and lung inflammation at 7 dpi. Finally, AP20187 treatment of p16-ATTAC mice at 
      15 dpi led to complete recovery of the airway epithelium at 28 dpi. Thus, 
      virus-induced senescent cells contribute to the pulmonary sequelae of influenza; 
      targeting senescent cells may represent a new preventive therapeutic option.
CI  - © 2025 The Author(s). Aging Cell published by Anatomical Society and John Wiley & 
      Sons Ltd.
FAU - Lipskaia, Larissa
AU  - Lipskaia L
AUID- ORCID: 0000-0002-7998-8378
AD  - Institut Mondor de Recherche Biomédicale (IMRB), FHU SENEC, Univ. Paris-Est 
      Créteil, INSERM U955, Créteil, France.
AD  - Département de Physiologie-Explorations Fonctionnelles and FHU SENEC, Hôpital 
      Henri Mondor, AP-HP, Créteil, France.
FAU - Delval, Lou
AU  - Delval L
AD  - U1019-UMR 9017-CIIL-Center for Infection and Immunity of Lille, Univ. Lille, 
      CNRS, INSERM, CHU Lille, Institut Pasteur de Lille, Lille, France.
FAU - Sencio, Valentin
AU  - Sencio V
AUID- ORCID: 0000-0002-6379-4317
AD  - U1019-UMR 9017-CIIL-Center for Infection and Immunity of Lille, Univ. Lille, 
      CNRS, INSERM, CHU Lille, Institut Pasteur de Lille, Lille, France.
FAU - Born, Emmanuelle
AU  - Born E
AD  - Institut Mondor de Recherche Biomédicale (IMRB), FHU SENEC, Univ. Paris-Est 
      Créteil, INSERM U955, Créteil, France.
FAU - Heumel, Séverine
AU  - Heumel S
AUID- ORCID: 0000-0001-8649-5814
AD  - U1019-UMR 9017-CIIL-Center for Infection and Immunity of Lille, Univ. Lille, 
      CNRS, INSERM, CHU Lille, Institut Pasteur de Lille, Lille, France.
FAU - Houssaini, Amal
AU  - Houssaini A
AD  - Institut Mondor de Recherche Biomédicale (IMRB), FHU SENEC, Univ. Paris-Est 
      Créteil, INSERM U955, Créteil, France.
FAU - Valentin, Clara
AU  - Valentin C
AD  - U1019-UMR 9017-CIIL-Center for Infection and Immunity of Lille, Univ. Lille, 
      CNRS, INSERM, CHU Lille, Institut Pasteur de Lille, Lille, France.
FAU - Raviola, Stefano
AU  - Raviola S
AUID- ORCID: 0000-0002-7626-2934
AD  - Institut Mondor de Recherche Biomédicale (IMRB), FHU SENEC, Univ. Paris-Est 
      Créteil, INSERM U955, Créteil, France.
FAU - Deruyter, Lucie
AU  - Deruyter L
AD  - U1019-UMR 9017-CIIL-Center for Infection and Immunity of Lille, Univ. Lille, 
      CNRS, INSERM, CHU Lille, Institut Pasteur de Lille, Lille, France.
FAU - Angulo, Fabiola Silva
AU  - Angulo FS
AD  - U1019-UMR 9017-CIIL-Center for Infection and Immunity of Lille, Univ. Lille, 
      CNRS, INSERM, CHU Lille, Institut Pasteur de Lille, Lille, France.
FAU - Gros, Vincent
AU  - Gros V
AD  - Institut Mondor de Recherche Biomédicale (IMRB), FHU SENEC, Univ. Paris-Est 
      Créteil, INSERM U955, Créteil, France.
FAU - Marcos, Elisabeth
AU  - Marcos E
AD  - Institut Mondor de Recherche Biomédicale (IMRB), FHU SENEC, Univ. Paris-Est 
      Créteil, INSERM U955, Créteil, France.
FAU - Abid, Shariq
AU  - Abid S
AD  - Institut Mondor de Recherche Biomédicale (IMRB), FHU SENEC, Univ. Paris-Est 
      Créteil, INSERM U955, Créteil, France.
FAU - Goekyildirim, Mira
AU  - Goekyildirim M
AD  - Institute for Lung Health, Justus Liebig University, Giessen, Germany.
FAU - Contreras, Vanessa
AU  - Contreras V
AD  - Center for Immunology of Viral, Auto-Immune, Hematological and Bacterial Diseases 
      (IMVA-HB/IDMIT), Université Paris-Saclay, Inserm, CEA, Fontenay-aux-Roses, 
      France.
FAU - Flaman, Jean Michel
AU  - Flaman JM
AD  - Equipe Labellisée la Ligue Contre le Cancer, Centre de Recherche en Cancérologie 
      de Lyon, Inserm U1052, CNRS UMR 5286, Centre Léon Bérard, Université de Lyon, 
      Lyon, France.
FAU - Le Grand, Roger
AU  - Le Grand R
AUID- ORCID: 0000-0002-4928-4484
AD  - Center for Immunology of Viral, Auto-Immune, Hematological and Bacterial Diseases 
      (IMVA-HB/IDMIT), Université Paris-Saclay, Inserm, CEA, Fontenay-aux-Roses, 
      France.
FAU - Le Goffic, Ronan
AU  - Le Goffic R
AUID- ORCID: 0000-0002-2012-0064
AD  - Institut National de Recherche Pour l'Agriculture, l'Alimentation et 
      l'Environnement UR892, UVSQ, VIM, Université Paris-Saclay, Jouy-en-Josas, France.
FAU - Bernard, David
AU  - Bernard D
AD  - Equipe Labellisée la Ligue Contre le Cancer, Centre de Recherche en Cancérologie 
      de Lyon, Inserm U1052, CNRS UMR 5286, Centre Léon Bérard, Université de Lyon, 
      Lyon, France.
FAU - Adnot, Serge
AU  - Adnot S
AD  - Institut Mondor de Recherche Biomédicale (IMRB), FHU SENEC, Univ. Paris-Est 
      Créteil, INSERM U955, Créteil, France.
AD  - Institute for Lung Health, Justus Liebig University, Giessen, Germany.
FAU - Trottein, François
AU  - Trottein F
AUID- ORCID: 0000-0003-3373-1814
AD  - U1019-UMR 9017-CIIL-Center for Infection and Immunity of Lille, Univ. Lille, 
      CNRS, INSERM, CHU Lille, Institut Pasteur de Lille, Lille, France.
LA  - eng
GR  - ANR-17-CE15-0020-01/Agence Nationale de la Recherche/
GR  - ANR-20-CE14-0023-02/Agence Nationale de la Recherche/
GR  - AAP-R-COVID19/Agence Nationale de la Recherche/
GR  - ANR-11-INBS-0008/Agence Nationale de la Recherche/
GR  - INCA-IRESP 2019-127/Institut National Du Cancer/
GR  - PGA1 RF20190208666/Fondation ARC pour la Recherche sur le Cancer/
PT  - Journal Article
DEP - 20250620
PL  - England
TA  - Aging Cell
JT  - Aging cell
JID - 101130839
RN  - 0 (Sulfonamides)
RN  - XKJ5VVK2WD (navitoclax)
RN  - 0 (Aniline Compounds)
SB  - IM
MH  - Animals
MH  - *Cellular Senescence/drug effects
MH  - Mice
MH  - *Orthomyxoviridae Infections/pathology/virology
MH  - *Lung/pathology/virology
MH  - *Influenza A Virus, H1N1 Subtype
MH  - Humans
MH  - Sulfonamides/pharmacology
MH  - *Influenza, Human/virology/pathology
MH  - Pulmonary Emphysema/pathology/virology
MH  - Mice, Inbred C57BL
MH  - Aniline Compounds
PMC - PMC12419848
OTO - NOTNLM
OT  - acute response
OT  - cellular senescence
OT  - chronic damage
OT  - epithelial damage
OT  - fibrosis
OT  - genetic approach
OT  - influenza
OT  - senolysis
COIS- The authors declare no conflicts of interest.
EDAT- 2025/06/21 00:31
MHDA- 2025/09/10 00:28
PMCR- 2025/06/20
CRDT- 2025/06/20 22:22
PHST- 2025/05/30 00:00 [revised]
PHST- 2025/04/16 00:00 [received]
PHST- 2025/06/06 00:00 [accepted]
PHST- 2025/09/10 00:28 [medline]
PHST- 2025/06/21 00:31 [pubmed]
PHST- 2025/06/20 22:22 [entrez]
PHST- 2025/06/20 00:00 [pmc-release]
AID - ACEL70140 [pii]
AID - 10.1111/acel.70140 [doi]
PST - ppublish
SO  - Aging Cell. 2025 Sep;24(9):e70140. doi: 10.1111/acel.70140. Epub 2025 Jun 20.

PMID- 40540059
OWN - NLM
STAT- MEDLINE
DCOM- 20250624
LR  - 20250821
IS  - 1573-6768 (Electronic)
IS  - 1389-5729 (Print)
IS  - 1389-5729 (Linking)
VI  - 26
IP  - 4
DP  - 2025 Jun 20
TI  - The impact of dietary restriction on transcriptional profiles of hematopoietic 
      stem cells in aged female mice.
PG  - 122
LID - 10.1007/s10522-025-10263-6 [doi]
LID - 122
AB  - This study investigates the impact of dietary restriction (DR) on gene expression 
      in hematopoietic stem cells (HSCs) derived from aged mice. RNA sequencing 
      (RNA-seq) data were obtained from sorted HSCs, followed by weighted gene 
      co-expression network analysis (WGCNA) to identify differentially expressed genes 
      (DEGs) and key transcriptional modules. Principal component analysis (PCA) and 
      heatmaps revealed significant differences between the groups, highlighting a 
      predominant upregulation of gene expression during aging and a more suppressive 
      gene expression profile under DR. Functional enrichment analysis indicated that 
      the aging process in HSCs is characterized by enhanced expression of genes 
      associated with inflammatory responses and DNA damage, whereas DR significantly 
      reduced gene expression related to immune responses, protein quality control, and 
      cellular stress responses. Additionally, our analysis identified key 
      transcription factors (TFs), such as Gata2, Klf16, and Runx3, which likely 
      mediate the gene expression changes observed under DR. These TFs are implicated 
      in critical processes, including signal transduction, transcriptional regulation, 
      and cellular responses to DNA damage. Furthermore, machine learning algorithms 
      identified Gnptg as a key hub gene associated with programmed cell death (PCD) in 
      HSC aging with its gene products maintaining lysosomal homeostasis. DR reduced 
      lysosomal numbers and preserved lysosomal membrane integrity in aging HSCs, 
      suggesting that lysosomal dysfunction contributes to HSC aging. Overall, DR 
      induces a distinct transcriptional landscape in aged HSCs, suggesting a 
      protective role by reducing harmful gene expression linked to inflammation, DNA 
      damage, apoptosis, and stress responses, thereby maintaining HSC function during 
      aging.
CI  - © 2025. The Author(s).
FAU - Yu, Chenghui
AU  - Yu C
AD  - Department of Hematology, The Second Affiliated Hospital, Jiangxi Medical 
      College, Nanchang University, Jiangxi, China.
AD  - Jiangxi Provincial Key Laboratory of Hematological Diseases (2024SSY06052), 
      Department of Hematology, The Second Affiliated Hospital, Jiangxi Medical 
      College, Nanchang University, Jiangxi, China.
FAU - Qiu, Xingxing
AU  - Qiu X
AD  - Department of Oncology, The Second Affiliated Hospital, Jiangxi Medical College, 
      Nanchang University, Min-De Road. 1, Nanchang, 330006, Jiangxi, China.
AD  - Jiangxi Key Laboratory of Clinical and Translational Cancer Research, Department 
      of Oncology, The Second Affiliated Hospital, Jiangxi Medical College, Nanchang 
      University, Min-De Road. 1, Nanchang, 330006, Jiangxi, China.
FAU - Tao, Si
AU  - Tao S
AD  - Department of Oncology, The Second Affiliated Hospital, Jiangxi Medical College, 
      Nanchang University, Min-De Road. 1, Nanchang, 330006, Jiangxi, China.
AD  - Jiangxi Key Laboratory of Clinical and Translational Cancer Research, Department 
      of Oncology, The Second Affiliated Hospital, Jiangxi Medical College, Nanchang 
      University, Min-De Road. 1, Nanchang, 330006, Jiangxi, China.
FAU - Wu, Yuanyuan
AU  - Wu Y
AD  - Department of Oncology, The Second Affiliated Hospital, Jiangxi Medical College, 
      Nanchang University, Min-De Road. 1, Nanchang, 330006, Jiangxi, China.
AD  - Jiangxi Key Laboratory of Clinical and Translational Cancer Research, Department 
      of Oncology, The Second Affiliated Hospital, Jiangxi Medical College, Nanchang 
      University, Min-De Road. 1, Nanchang, 330006, Jiangxi, China.
FAU - He, Siyao
AU  - He S
AD  - Department of Oncology, The Second Affiliated Hospital, Jiangxi Medical College, 
      Nanchang University, Min-De Road. 1, Nanchang, 330006, Jiangxi, China.
AD  - Jiangxi Key Laboratory of Clinical and Translational Cancer Research, Department 
      of Oncology, The Second Affiliated Hospital, Jiangxi Medical College, Nanchang 
      University, Min-De Road. 1, Nanchang, 330006, Jiangxi, China.
FAU - Wang, Qiao
AU  - Wang Q
AD  - Department of Oncology, The Second Affiliated Hospital, Jiangxi Medical College, 
      Nanchang University, Min-De Road. 1, Nanchang, 330006, Jiangxi, China.
AD  - Jiangxi Key Laboratory of Clinical and Translational Cancer Research, Department 
      of Oncology, The Second Affiliated Hospital, Jiangxi Medical College, Nanchang 
      University, Min-De Road. 1, Nanchang, 330006, Jiangxi, China.
FAU - Tang, Duozhuang
AU  - Tang D
AD  - Department of Hematology, The Second Affiliated Hospital, Jiangxi Medical 
      College, Nanchang University, Jiangxi, China. ndefy11234@ncu.edu.cn.
AD  - Jiangxi Provincial Key Laboratory of Hematological Diseases (2024SSY06052), 
      Department of Hematology, The Second Affiliated Hospital, Jiangxi Medical 
      College, Nanchang University, Jiangxi, China. ndefy11234@ncu.edu.cn.
FAU - Wang, Yiting
AU  - Wang Y
AD  - Department of Hematology, The Second Affiliated Hospital, Jiangxi Medical 
      College, Nanchang University, Jiangxi, China. ndefy20408@ncu.edu.cn.
AD  - Jiangxi Provincial Key Laboratory of Hematological Diseases (2024SSY06052), 
      Department of Hematology, The Second Affiliated Hospital, Jiangxi Medical 
      College, Nanchang University, Jiangxi, China. ndefy20408@ncu.edu.cn.
LA  - eng
GR  - NSFC-82360287/National Natural Science Foundation of China,China/
GR  - 20232ACB206014/Jiangxi Provincial Nature Science Foundation/
GR  - NSFC-82160029/National Natural Science Foundation of China/
PT  - Journal Article
DEP - 20250620
PL  - Netherlands
TA  - Biogerontology
JT  - Biogerontology
JID - 100930043
SB  - IM
MH  - Animals
MH  - *Hematopoietic Stem Cells/metabolism
MH  - Female
MH  - Mice
MH  - *Caloric Restriction
MH  - *Aging/genetics
MH  - *Transcriptome
MH  - Mice, Inbred C57BL
MH  - Gene Expression Regulation
MH  - Gene Expression Profiling
MH  - Gene Regulatory Networks
PMC - PMC12181131
OTO - NOTNLM
OT  - Aging
OT  - Dietary restriction
OT  - Hematopoietic stem cells
OT  - RNA-seq
COIS- Declarations. Competing interests: The authors declare no competing interests. 
      Ethical approval: The Animal Experimental Ethical Inspection of Nanchang Royo 
      Biotech Co., Ltd. (RYEI20170513-1) approved all mouse experiments. Consent to 
      participate: Not applicable. Consent to publish: This manuscript has been 
      approved by all authors and is solely the work of the authors named.
EDAT- 2025/06/20 12:27
MHDA- 2025/06/24 13:15
PMCR- 2025/06/20
CRDT- 2025/06/20 11:05
PHST- 2025/03/27 00:00 [received]
PHST- 2025/05/25 00:00 [accepted]
PHST- 2025/06/24 13:15 [medline]
PHST- 2025/06/20 12:27 [pubmed]
PHST- 2025/06/20 11:05 [entrez]
PHST- 2025/06/20 00:00 [pmc-release]
AID - 10.1007/s10522-025-10263-6 [pii]
AID - 10263 [pii]
AID - 10.1007/s10522-025-10263-6 [doi]
PST - epublish
SO  - Biogerontology. 2025 Jun 20;26(4):122. doi: 10.1007/s10522-025-10263-6.

PMID- 40520005
OWN - NLM
STAT- MEDLINE
DCOM- 20250616
LR  - 20250617
IS  - 1449-2288 (Electronic)
IS  - 1449-2288 (Linking)
VI  - 21
IP  - 8
DP  - 2025
TI  - PARP inhibitor augments anti-tumor efficacy of DNMT inhibitor by inducing 
      senescence in cholangiocarcinoma.
PG  - 3649-3665
LID - 10.7150/ijbs.110947 [doi]
AB  - Cholangiocarcinoma (CCA) is an aggressive, heterogeneous malignancy with limited 
      effective treatment options. One of the key epigenetic dysregulations in CCA is 
      aberrant DNA hypermethylation, suggesting that targeted DNA methylation is a 
      promising therapeutic strategy for this disease. However, there is still limited 
      information on how effective DNA demethylating agents are in the treatment of CCA 
      in the clinical setting, and further studies are urgently needed to evaluate 
      their potential benefits. Here, we established four patient-derived CCA cell 
      lines and demonstrated that the DNA methyltransferase (DMNT) inhibitors 
      decitabine and azacitidine had minimal effects on inhibiting CCA proliferation. A 
      combinatorial drug screen identified PARP inhibitors as sensitizers that 
      synergistically enhanced the antitumor effects of decitabine. The combination of 
      DNMT inhibitors and PARP inhibitors therapeutically inhibited the growth of CCA 
      cancers in multiple in vitro cancer cell lines and organoid models, as well as in 
      vivo cell line-derived xenografts, patient-derived xenograft models, and CCA in 
      mice induced by hydrodynamic tail vein injection. Mechanistically, transcriptomic 
      profiling analysis showed that combination treatment activated the inflammatory 
      signaling pathway and suppressed the cell cycle-related pathways in CCA. In 
      addition, the combination synergistically induced DNA damage and cellular 
      senescence of CCA cancer cells. Together, our study provides a preclinical 
      proof-of-concept for the use of DNMT inhibitors in combination with PARP 
      inhibitors as a novel therapeutic strategy and potentially optimizes current 
      clinical practice in the treatment of CCA.
CI  - © The author(s).
FAU - Wang, Peili
AU  - Wang P
AD  - Sun Yat-sen University Cancer Center, State Key Laboratory of Oncology in South 
      China, Guangdong Provincial Clinical Research Center for Cancer, 510060, 
      Guangzhou, Guangdong, P. R. China.
FAU - Xiao, Rong
AU  - Xiao R
AD  - Sun Yat-sen University Cancer Center, State Key Laboratory of Oncology in South 
      China, Guangdong Provincial Clinical Research Center for Cancer, 510060, 
      Guangzhou, Guangdong, P. R. China.
FAU - Chen, Jianfeng
AU  - Chen J
AD  - Sun Yat-sen University Cancer Center, State Key Laboratory of Oncology in South 
      China, Guangdong Provincial Clinical Research Center for Cancer, 510060, 
      Guangzhou, Guangdong, P. R. China.
FAU - Guan, Peiyong
AU  - Guan P
AD  - Genome Institute of Singapore A*STAR, Singapore 138672, Singapore.
FAU - Heng, Hong Lee
AU  - Heng HL
AD  - Laboratory of Cancer Epigenome, Division of Medical Science, National Cancer 
      Center, Singapore, Singapore.
FAU - Liu, Lizhen
AU  - Liu L
AD  - Guangdong Provincial People's Hospital, Guangdong Academy of Medical Sciences, 
      School of Medicine, South China University of Technology Guangzhou, China.
FAU - Wang, Yali
AU  - Wang Y
AD  - Department of Oncology, The First Affiliated Hospital, Sun Yat-sen University, 
      Guangzhou, Guangdong Province, 510080, China.
FAU - Zeng, Xian
AU  - Zeng X
AD  - Sun Yat-sen University Cancer Center, State Key Laboratory of Oncology in South 
      China, Guangdong Provincial Clinical Research Center for Cancer, 510060, 
      Guangzhou, Guangdong, P. R. China.
FAU - Zhong, Guixiang
AU  - Zhong G
AD  - Sun Yat-sen University Cancer Center, State Key Laboratory of Oncology in South 
      China, Guangdong Provincial Clinical Research Center for Cancer, 510060, 
      Guangzhou, Guangdong, P. R. China.
FAU - Hao, Jing
AU  - Hao J
AD  - Sun Yat-sen University Cancer Center, State Key Laboratory of Oncology in South 
      China, Guangdong Provincial Clinical Research Center for Cancer, 510060, 
      Guangzhou, Guangdong, P. R. China.
FAU - Gao, Jiuping
AU  - Gao J
AD  - Sun Yat-sen University Cancer Center, State Key Laboratory of Oncology in South 
      China, Guangdong Provincial Clinical Research Center for Cancer, 510060, 
      Guangzhou, Guangdong, P. R. China.
FAU - Chan, Jason Yongsheng
AU  - Chan JY
AD  - Division of Medical Oncology, National Cancer Centre Singapore, Singapore.
FAU - Dima, Simona
AU  - Dima S
AD  - Center of Excellence for Translational Medicine, Fundeni Clinical Institute, 
      Bucharest, Romania.
AD  - University of Medicine and Pharmacy "Carol Davila", Bucharest, Romania.
FAU - Ong, Choon Kiat
AU  - Ong CK
AD  - Lymphoma Translational Research Laboratory, National Cancer Centre Singapore, 
      Singapore.
AD  - Cancer and Stem Cell Biology Program, Duke-NUS Medical School, 169857, Singapore.
FAU - Teh, Bin Tean
AU  - Teh BT
AD  - Genome Institute of Singapore A*STAR, Singapore 138672, Singapore.
AD  - Laboratory of Cancer Epigenome, Division of Medical Science, National Cancer 
      Center, Singapore, Singapore.
AD  - Cancer and Stem Cell Biology Program, Duke-NUS Medical School, 169857, Singapore.
FAU - Li, Mei
AU  - Li M
AD  - Sun Yat-sen University Cancer Center, State Key Laboratory of Oncology in South 
      China, Guangdong Provincial Clinical Research Center for Cancer, 510060, 
      Guangzhou, Guangdong, P. R. China.
FAU - Hong, Jing Han
AU  - Hong JH
AD  - Cancer and Stem Cell Biology Program, Duke-NUS Medical School, 169857, Singapore.
FAU - Tan, Jing
AU  - Tan J
AD  - Sun Yat-sen University Cancer Center, State Key Laboratory of Oncology in South 
      China, Guangdong Provincial Clinical Research Center for Cancer, 510060, 
      Guangzhou, Guangdong, P. R. China.
AD  - Laboratory of Cancer Epigenome, Division of Medical Science, National Cancer 
      Center, Singapore, Singapore.
AD  - Hainan Academy of Medical Science, Hainan Medical University, Haikou, PR China.
LA  - eng
PT  - Journal Article
DEP - 20250527
PL  - Australia
TA  - Int J Biol Sci
JT  - International journal of biological sciences
JID - 101235568
RN  - 0 (Poly(ADP-ribose) Polymerase Inhibitors)
RN  - 776B62CQ27 (Decitabine)
RN  - M801H13NRU (Azacitidine)
RN  - 0 (Antineoplastic Agents)
SB  - IM
MH  - *Cholangiocarcinoma/drug therapy/metabolism
MH  - Humans
MH  - Animals
MH  - Mice
MH  - Cell Line, Tumor
MH  - *Poly(ADP-ribose) Polymerase Inhibitors/pharmacology/therapeutic use
MH  - Cellular Senescence/drug effects
MH  - Cell Proliferation/drug effects
MH  - Xenograft Model Antitumor Assays
MH  - *Bile Duct Neoplasms/drug therapy/metabolism
MH  - Decitabine/pharmacology
MH  - Azacitidine/pharmacology/analogs & derivatives/therapeutic use
MH  - DNA Methylation/drug effects
MH  - Mice, Nude
MH  - Drug Synergism
MH  - *Antineoplastic Agents/pharmacology/therapeutic use
PMC - PMC12160928
OTO - NOTNLM
OT  - DNMT inhibitor
OT  - PARP inhibitor
OT  - cellular senescence
OT  - cholangiocarcinoma
COIS- Competing Interests: The authors have declared that no competing interest exists.
EDAT- 2025/06/16 12:27
MHDA- 2025/06/16 12:28
PMCR- 2025/05/27
CRDT- 2025/06/16 06:35
PHST- 2025/01/23 00:00 [received]
PHST- 2025/04/27 00:00 [accepted]
PHST- 2025/06/16 12:28 [medline]
PHST- 2025/06/16 12:27 [pubmed]
PHST- 2025/06/16 06:35 [entrez]
PHST- 2025/05/27 00:00 [pmc-release]
AID - ijbsv21p3649 [pii]
AID - 10.7150/ijbs.110947 [doi]
PST - epublish
SO  - Int J Biol Sci. 2025 May 27;21(8):3649-3665. doi: 10.7150/ijbs.110947. 
      eCollection 2025.

PMID- 40519092
OWN - NLM
STAT- MEDLINE
DCOM- 20250909
LR  - 20250912
IS  - 1474-9726 (Electronic)
IS  - 1474-9718 (Print)
IS  - 1474-9718 (Linking)
VI  - 24
IP  - 9
DP  - 2025 Sep
TI  - Chronic Cellular NAD Depletion Activates a Viral Infection-Like Interferon 
      Response Through Mitochondrial DNA Leakage.
PG  - e70135
LID - 10.1111/acel.70135 [doi]
LID - e70135
AB  - Nicotinamide adenine dinucleotide (NAD) is a key coenzyme involved in energy 
      metabolism, DNA repair, and cellular signaling. While the effects of acute NAD 
      depletion have been better characterized, the consequences of chronic NAD 
      deficiency remain unclear. Here, we investigated the impact of chronic NAD 
      depletion in cultured cells by removing the availability of nicotinamide (NAM), a 
      key precursor for NAD synthesis, from the culture media. In NIH3T3 fibroblasts, 
      NAM depletion caused a dramatic drop in intracellular NAD levels within 2 days. 
      Remarkably, the cells remained viable even after 7-14 days of NAM depletion, 
      despite NAD(+) levels falling to less than 10% of control conditions. This 
      chronic NAD depletion led to distinct metabolic alterations. Mitochondrial basal 
      respiration remained unchanged, but cells exhibited reduced spare respiratory and 
      maximal capacities, along with significantly impaired glycolysis. Notably, NAD 
      depletion triggered an interferon-dependent inflammatory response, resembling 
      viral infections. This was driven by cytosolic leakage of mitochondrial DNA 
      (mtDNA) through voltage-dependent anion channel 1 (VDAC1), which activated the 
      cGAS-STING signaling pathway. Inhibition of VDAC oligomerization with VBIT-4, 
      STING signaling with H-151, or mtDNA depletion blocked the upregulation of 
      interferon genes induced by NAM depletion. Similar interferon responses triggered 
      by NAD depletion were observed in IMR90 human fibroblasts and HS5 stromal cells. 
      Our findings reveal a novel link between chronic NAD deficiency, VDAC-mediated 
      mtDNA release to the cytoplasm, and the activation of the inflammatory response, 
      providing new insight into how NAD decline affects cellular metabolic and 
      inflammatory processes.
CI  - © 2025 The Author(s). Aging Cell published by Anatomical Society and John Wiley & 
      Sons Ltd.
FAU - Chini, Claudia C S
AU  - Chini CCS
AD  - Metabolism and Molecular Nutrition Laboratory, Kogod Center on Aging, The Glenn 
      Foundation for Medical Research at the Mayo Clinic, Department of Anesthesiology 
      and Perioperative Medicine, Mayo Clinic College of Medicine, Jacksonville, 
      Florida, USA.
FAU - Colman, Laura
AU  - Colman L
AD  - Metabolism and Molecular Nutrition Laboratory, Kogod Center on Aging, The Glenn 
      Foundation for Medical Research at the Mayo Clinic, Department of Anesthesiology 
      and Perioperative Medicine, Mayo Clinic College of Medicine, Jacksonville, 
      Florida, USA.
FAU - Palmieri, Eduardo
AU  - Palmieri E
AD  - Metabolism and Molecular Nutrition Laboratory, Kogod Center on Aging, The Glenn 
      Foundation for Medical Research at the Mayo Clinic, Department of Anesthesiology 
      and Perioperative Medicine, Mayo Clinic College of Medicine, Jacksonville, 
      Florida, USA.
FAU - Strange, Jessica L
AU  - Strange JL
AD  - Metabolism and Molecular Nutrition Laboratory, Kogod Center on Aging, The Glenn 
      Foundation for Medical Research at the Mayo Clinic, Department of Anesthesiology 
      and Perioperative Medicine, Mayo Clinic College of Medicine, Jacksonville, 
      Florida, USA.
FAU - Kashyap, Sonu
AU  - Kashyap S
AD  - Metabolism and Molecular Nutrition Laboratory, Kogod Center on Aging, The Glenn 
      Foundation for Medical Research at the Mayo Clinic, Department of Anesthesiology 
      and Perioperative Medicine, Mayo Clinic College of Medicine, Jacksonville, 
      Florida, USA.
FAU - Han, Bing
AU  - Han B
AD  - Metabolism and Molecular Nutrition Laboratory, Kogod Center on Aging, The Glenn 
      Foundation for Medical Research at the Mayo Clinic, Department of Anesthesiology 
      and Perioperative Medicine, Mayo Clinic College of Medicine, Jacksonville, 
      Florida, USA.
FAU - Benitez-Rosendo, Andres
AU  - Benitez-Rosendo A
AD  - Metabolism and Molecular Nutrition Laboratory, Kogod Center on Aging, The Glenn 
      Foundation for Medical Research at the Mayo Clinic, Department of Anesthesiology 
      and Perioperative Medicine, Mayo Clinic College of Medicine, Jacksonville, 
      Florida, USA.
FAU - Lopez, Gina L Ciccio
AU  - Lopez GLC
AD  - Metabolism and Molecular Nutrition Laboratory, Kogod Center on Aging, The Glenn 
      Foundation for Medical Research at the Mayo Clinic, Department of Anesthesiology 
      and Perioperative Medicine, Mayo Clinic College of Medicine, Jacksonville, 
      Florida, USA.
FAU - Rabelo, Sara Peixoto
AU  - Rabelo SP
AD  - Metabolism and Molecular Nutrition Laboratory, Kogod Center on Aging, The Glenn 
      Foundation for Medical Research at the Mayo Clinic, Department of Anesthesiology 
      and Perioperative Medicine, Mayo Clinic College of Medicine, Jacksonville, 
      Florida, USA.
FAU - Mukherjee, Shreyartha
AU  - Mukherjee S
AD  - Department of Quantitative Health Sciences, Mayo Clinic College of Medicine, 
      Jacksonville, Florida, USA.
FAU - de Souza, Gustavo H
AU  - de Souza GH
AD  - Metabolism and Molecular Nutrition Laboratory, Kogod Center on Aging, The Glenn 
      Foundation for Medical Research at the Mayo Clinic, Department of Anesthesiology 
      and Perioperative Medicine, Mayo Clinic College of Medicine, Jacksonville, 
      Florida, USA.
FAU - Varga, John
AU  - Varga J
AD  - Department of Internal Medicine, University of Michigan Medical School, Ann 
      Arbor, Michigan, USA.
FAU - Meyer, Ralph G
AU  - Meyer RG
AD  - Department of Clinical Veterinary and Life Sciences, College of Veterinary 
      Medicine, Utah State University, Logan, Utah, USA.
FAU - Meyer-Ficca, Mirella L
AU  - Meyer-Ficca ML
AD  - Department of Clinical Veterinary and Life Sciences, College of Veterinary 
      Medicine, Utah State University, Logan, Utah, USA.
FAU - Chini, Eduardo N
AU  - Chini EN
AUID- ORCID: 0000-0003-1555-4834
AD  - Metabolism and Molecular Nutrition Laboratory, Kogod Center on Aging, The Glenn 
      Foundation for Medical Research at the Mayo Clinic, Department of Anesthesiology 
      and Perioperative Medicine, Mayo Clinic College of Medicine, Jacksonville, 
      Florida, USA.
LA  - eng
GR  - CA233790/NH/NIH HHS/United States
GR  - R01 HD103027/HD/NICHD NIH HHS/United States
GR  - AG58812/NH/NIH HHS/United States
GR  - R01 AG026094/AG/NIA NIH HHS/United States
GR  - R56 AG069745/AG/NIA NIH HHS/United States
GR  - AG26094/NH/NIH HHS/United States
GR  - R01 CA233790/CA/NCI NIH HHS/United States
GR  - R01 AG058812/AG/NIA NIH HHS/United States
GR  - Glenn Foundation for Medical Research/
GR  - AR074523/NH/NIH HHS/United States
GR  - R01 AR081788/AR/NIAMS NIH HHS/United States
GR  - R21 AR074523/AR/NIAMS NIH HHS/United States
PT  - Journal Article
DEP - 20250616
PL  - England
TA  - Aging Cell
JT  - Aging cell
JID - 101130839
RN  - 0U46U6E8UK (NAD)
RN  - 0 (DNA, Mitochondrial)
RN  - 9008-11-1 (Interferons)
SB  - IM
MH  - *NAD/metabolism/deficiency
MH  - Animals
MH  - Mice
MH  - *DNA, Mitochondrial/metabolism/genetics
MH  - *Interferons/metabolism
MH  - NIH 3T3 Cells
MH  - Humans
MH  - Mitochondria/metabolism
MH  - Signal Transduction
PMC - PMC12419838
COIS- E.N.C. holds a patent on the use of CD38 inhibitors for metabolic diseases that 
      is licensed by Elysium Health. E.N.C. is a consultant for TeneoBio, Calico, 
      Mitobridge, and Cytokinetics. E.N.C. is on the advisory board of Eolo Pharma. 
      E.N.C. owns stocks in TeneoBio. Research in the Chini laboratory has been 
      conducted in compliance with the Mayo Clinic conflicts of interest policies. The 
      other authors declare no competing interests.
EDAT- 2025/06/16 11:11
MHDA- 2025/09/10 00:28
PMCR- 2025/06/16
CRDT- 2025/06/16 05:23
PHST- 2025/05/16 00:00 [revised]
PHST- 2024/12/19 00:00 [received]
PHST- 2025/06/03 00:00 [accepted]
PHST- 2025/09/10 00:28 [medline]
PHST- 2025/06/16 11:11 [pubmed]
PHST- 2025/06/16 05:23 [entrez]
PHST- 2025/06/16 00:00 [pmc-release]
AID - ACEL70135 [pii]
AID - 10.1111/acel.70135 [doi]
PST - ppublish
SO  - Aging Cell. 2025 Sep;24(9):e70135. doi: 10.1111/acel.70135. Epub 2025 Jun 16.

PMID- 40513573
OWN - NLM
STAT- MEDLINE
DCOM- 20250715
LR  - 20250716
IS  - 1878-3686 (Electronic)
IS  - 1535-6108 (Linking)
VI  - 43
IP  - 7
DP  - 2025 Jul 14
TI  - Induction of a mismatch repair deficient genotype by tailored chemical 
      mutagenesis in experimental models of cancer.
PG  - 1313-1327.e10
LID - S1535-6108(25)00219-3 [pii]
LID - 10.1016/j.ccell.2025.05.010 [doi]
AB  - Mismatch repair deficient (MMRd) tumors harbor thousands of somatic mutations 
      enriched for insertion-deletion (indels) conferring high sensitivity to 
      immunotherapy. We sought to reproduce this phenotype using mutagenic agents to 
      engineer an MMRd genotype in immunoresistant cells. The combination of 
      temozolomide (TMZ) and cisplatin led to a rapid accumulation of a high mutational 
      load enriched for indels in murine cell lines resulting from the epigenetic loss 
      of Msh2. Pretreated cells showed sensitivity to PD-1 blockade. Systemic treatment 
      with TMZ, cisplatin, and anti-PD-1 bearing immunoresistant tumor cells led to 
      increased survival, intratumoral T cell infiltration, and downregulation of Msh2 
      expression without affecting healthy tissues. In a clinical trial with 18 
      patients with refractory mismatch repair proficient colorectal cancer, no 
      responses were seen, but MMRd signatures emerged in cell-free DNA. These findings 
      show that recapitulating an MMRd genotype through chemical mutagenesis can 
      generate an immunogenic phenotype.
CI  - Copyright © 2025 Elsevier Inc. All rights reserved.
FAU - Rousseau, Benoit
AU  - Rousseau B
AD  - Division of Solid Tumor Oncology, Memorial Sloan Kettering Cancer Center, New 
      York, NY, USA.
FAU - Patel, Mitesh
AU  - Patel M
AD  - Division of Solid Tumor Oncology, Memorial Sloan Kettering Cancer Center, New 
      York, NY, USA.
FAU - Artz, Oliver
AU  - Artz O
AD  - Division of Solid Tumor Oncology, Memorial Sloan Kettering Cancer Center, New 
      York, NY, USA.
FAU - Vlachos, Georgios
AU  - Vlachos G
AD  - Division of Solid Tumor Oncology, Memorial Sloan Kettering Cancer Center, New 
      York, NY, USA; Institute of Human Genetics, Diagnostic & Research Center for 
      Molecular BioMedicine, Medical University of Graz, Neue Stiftingtalstrasse 6, 
      8010 Graz, Austria.
FAU - Patel, Shrey
AU  - Patel S
AD  - Division of Solid Tumor Oncology, Memorial Sloan Kettering Cancer Center, New 
      York, NY, USA.
FAU - Hayatt, Omar
AU  - Hayatt O
AD  - Antitumor Assessment Core, Memorial Sloan Kettering Cancer Center, New York, NY, 
      USA.
FAU - Argilés, Guillem
AU  - Argilés G
AD  - Division of Solid Tumor Oncology, Memorial Sloan Kettering Cancer Center, New 
      York, NY, USA.
FAU - Foote, Michael B
AU  - Foote MB
AD  - Division of Solid Tumor Oncology, Memorial Sloan Kettering Cancer Center, New 
      York, NY, USA.
FAU - Luo, Lingqi
AU  - Luo L
AD  - Division of Solid Tumor Oncology, Memorial Sloan Kettering Cancer Center, New 
      York, NY, USA; Boehringer Ingelheim Inc., Ridgefield, CT, USA.
FAU - Shah, Rachna
AU  - Shah R
AD  - Division of Solid Tumor Oncology, Memorial Sloan Kettering Cancer Center, New 
      York, NY, USA.
FAU - Mehta, Shub
AU  - Mehta S
AD  - Division of Solid Tumor Oncology, Memorial Sloan Kettering Cancer Center, New 
      York, NY, USA.
FAU - Rangavajhula, Karthik
AU  - Rangavajhula K
AD  - Division of Solid Tumor Oncology, Memorial Sloan Kettering Cancer Center, New 
      York, NY, USA.
FAU - Stewart, Caitlin M
AU  - Stewart CM
AD  - Division of Solid Tumor Oncology, Memorial Sloan Kettering Cancer Center, New 
      York, NY, USA; Single-cell Analytics Innovation Lab, Memorial Sloan Kettering 
      Cancer Center, New York, NY, USA.
FAU - Gerber, Drew
AU  - Gerber D
AD  - Division of Solid Tumor Oncology, Memorial Sloan Kettering Cancer Center, New 
      York, NY, USA.
FAU - Bhattacharya, Rohini
AU  - Bhattacharya R
AD  - Division of Solid Tumor Oncology, Memorial Sloan Kettering Cancer Center, New 
      York, NY, USA.
FAU - Stephens, Dennis
AU  - Stephens D
AD  - Division of Solid Tumor Oncology, Memorial Sloan Kettering Cancer Center, New 
      York, NY, USA.
FAU - Mieles, David
AU  - Mieles D
AD  - Division of Solid Tumor Oncology, Memorial Sloan Kettering Cancer Center, New 
      York, NY, USA.
FAU - Randrian, Violaine
AU  - Randrian V
AD  - Division of Solid Tumor Oncology, Memorial Sloan Kettering Cancer Center, New 
      York, NY, USA.
FAU - Abdelfattah, Somer
AU  - Abdelfattah S
AD  - Division of Solid Tumor Oncology, Memorial Sloan Kettering Cancer Center, New 
      York, NY, USA.
FAU - Zhang, Lin
AU  - Zhang L
AD  - Division of Solid Tumor Oncology, Memorial Sloan Kettering Cancer Center, New 
      York, NY, USA.
FAU - Membreno-Berganza, Nathalie
AU  - Membreno-Berganza N
AD  - Division of Solid Tumor Oncology, Memorial Sloan Kettering Cancer Center, New 
      York, NY, USA.
FAU - Lamendola-Essel, Michelle F
AU  - Lamendola-Essel MF
AD  - Division of Solid Tumor Oncology, Memorial Sloan Kettering Cancer Center, New 
      York, NY, USA.
FAU - Piastra-Facon, Florence
AU  - Piastra-Facon F
AD  - Division of Solid Tumor Oncology, Memorial Sloan Kettering Cancer Center, New 
      York, NY, USA.
FAU - Vidal, Joana
AU  - Vidal J
AD  - Division of Solid Tumor Oncology, Memorial Sloan Kettering Cancer Center, New 
      York, NY, USA; Department of Medical Oncology, Hospital del Mar Research 
      Institute, Universitat Pompeu Fabra, Barcelona, Spain.
FAU - Johannet, Paul
AU  - Johannet P
AD  - Division of Solid Tumor Oncology, Memorial Sloan Kettering Cancer Center, New 
      York, NY, USA.
FAU - Lu, Steve
AU  - Lu S
AD  - Division of Solid Tumor Oncology, Memorial Sloan Kettering Cancer Center, New 
      York, NY, USA.
FAU - White, James R
AU  - White JR
AD  - Resphera Biosciences, Baltimore, MD, USA.
FAU - Maron, Steven B
AU  - Maron SB
AD  - Division of Solid Tumor Oncology, Memorial Sloan Kettering Cancer Center, New 
      York, NY, USA.
FAU - Barlas, Afsar
AU  - Barlas A
AD  - Molecular Cytology Core Facility, Memorial Sloan Kettering Cancer Center, New 
      York, NY, USA.
FAU - Weipert, Caroline M
AU  - Weipert CM
AD  - Guardant Health, Inc., Palo Alto, CA, USA.
FAU - Rosiek, Eric
AU  - Rosiek E
AD  - Molecular Cytology Core Facility, Memorial Sloan Kettering Cancer Center, New 
      York, NY, USA.
FAU - Zhang, Taotao
AU  - Zhang T
AD  - Department of Pathology and Laboratory Medicine, Weill Cornell Medicine, New 
      York, NY, USA.
FAU - He, Bing
AU  - He B
AD  - Department of Pathology and Laboratory Medicine, Weill Cornell Medicine, New 
      York, NY, USA.
FAU - Monette, Sebastien
AU  - Monette S
AD  - Laboratory of Comparative Pathology, Memorial Sloan Kettering Cancer Center, 
      Weill Cornell Medicine, The Rockefeller University, New York, NY, USA.
FAU - Qu, Rui
AU  - Qu R
AD  - Antitumor Assessment Core, Memorial Sloan Kettering Cancer Center, New York, NY, 
      USA.
FAU - Fidele, Deborah
AU  - Fidele D
AD  - Antitumor Assessment Core, Memorial Sloan Kettering Cancer Center, New York, NY, 
      USA.
FAU - Bowker, Sydney
AU  - Bowker S
AD  - Antitumor Assessment Core, Memorial Sloan Kettering Cancer Center, New York, NY, 
      USA.
FAU - Kahn, Alec
AU  - Kahn A
AD  - Division of Solid Tumor Oncology, Memorial Sloan Kettering Cancer Center, New 
      York, NY, USA.
FAU - Vitiello, Pietro Paolo
AU  - Vitiello PP
AD  - Department of Oncology, Molecular Biotechnology Center, University of Torino, 
      Torino, Italy; IFOM ETS, The AIRC Institute of Molecular Oncology, Milano, Italy.
FAU - Germano, Giovanni
AU  - Germano G
AD  - IFOM ETS, The AIRC Institute of Molecular Oncology, Milano, Italy; Department of 
      Medical Biotechnologies and Translational Medicine, University of Milano, 20133 
      Milan, Italy.
FAU - Bardelli, Alberto
AU  - Bardelli A
AD  - Department of Oncology, Molecular Biotechnology Center, University of Torino, 
      Torino, Italy; IFOM ETS, The AIRC Institute of Molecular Oncology, Milano, Italy.
FAU - Mandal, Rajarsi
AU  - Mandal R
AD  - Northwell Health, New Hyde Park, NY, USA; Department of Otolaryngology, 
      Hofstra-Northwell School of Medicine, New Hyde Park, NY, USA; The Feinstein 
      Institutes for Medical Research, Manhasset, NY, USA.
FAU - Ma, Xiaoxiao
AU  - Ma X
AD  - Center for Immunotherapy and Precision-Immuno-Oncology, Cleveland Clinic, 
      Cleveland, OH, USA.
FAU - Chan, Tim A
AU  - Chan TA
AD  - Center for Immunotherapy and Precision-Immuno-Oncology, Cleveland Clinic, 
      Cleveland, OH, USA; National Center for Regenerative Medicine, Cleveland Clinic, 
      Cleveland, OH, USA; Case Western School of Medicine, Cleveland, OH, USA.
FAU - Lu, Sydney
AU  - Lu S
AD  - Division of Hematology, Department of Medicine, Stanford University, Stanford, 
      CA, USA.
FAU - Cercek, Andrea
AU  - Cercek A
AD  - Division of Solid Tumor Oncology, Memorial Sloan Kettering Cancer Center, New 
      York, NY, USA.
FAU - Abdel-Wahab, Omar
AU  - Abdel-Wahab O
AD  - Molecular Pharmacology Program, Sloan Kettering Institute, Memorial Sloan 
      Kettering Cancer Center, New York, NY, USA; Center for Hematologic Malignancies, 
      Memorial Sloan Kettering Cancer Center, New York, NY, USA.
FAU - de Stanchina, Elisa
AU  - de Stanchina E
AD  - Antitumor Assessment Core, Memorial Sloan Kettering Cancer Center, New York, NY, 
      USA.
FAU - Segal, Neil H
AU  - Segal NH
AD  - Division of Solid Tumor Oncology, Memorial Sloan Kettering Cancer Center, New 
      York, NY, USA.
FAU - Diaz, Luis A Jr
AU  - Diaz LA Jr
AD  - Division of Solid Tumor Oncology, Memorial Sloan Kettering Cancer Center, New 
      York, NY, USA. Electronic address: diazl5@mskcc.org.
LA  - eng
PT  - Journal Article
DEP - 20250612
PL  - United States
TA  - Cancer Cell
JT  - Cancer cell
JID - 101130617
RN  - YF1K15M17Y (Temozolomide)
RN  - EC 3.6.1.3 (MutS Homolog 2 Protein)
RN  - Q20Q21Q62J (Cisplatin)
RN  - EC 3.6.1.3 (MSH2 protein, human)
SB  - IM
MH  - Animals
MH  - Humans
MH  - *DNA Mismatch Repair/genetics/drug effects
MH  - Mice
MH  - *Mutagenesis/drug effects
MH  - Temozolomide/pharmacology
MH  - MutS Homolog 2 Protein/genetics
MH  - Genotype
MH  - Cell Line, Tumor
MH  - Cisplatin/pharmacology/administration & dosage
MH  - *Colorectal Neoplasms/genetics/drug therapy
MH  - Female
MH  - INDEL Mutation
OTO - NOTNLM
OT  - cancer
OT  - chemotherapy
OT  - immune checkpoints
OT  - immunogenicity
OT  - mismatch repair
OT  - mutagenesis
OT  - neoantigens
COIS- Declaration of interests B.R. served in a consulting/advisory role for Neophore 
      LTD and Artios Pharma LTD. B.R. has received travel, accommodations, and expenses 
      from Bayer, Servier, and Astellas outside of the current manuscript. L.L. is 
      currently of Boehringer Ingelheim Inc., CT, USA. J.R.W. is the founder of 
      Resphera Biosciences with equity. J.V. reports personal fees from Merck, Amgen, 
      Sanofi, and Bristol Myers Squibb outside of the current manuscript. G.A. declares 
      Advisor fees from Merus and Gadetta BV, scientific speaking for Amgen. J.V. 
      served in a consulting/advisory role for Pierre-Fabre, MSD, and Merck. J.V. 
      reports travel support and personal fees from Merck, Amgen, Pierre-Fabre, 
      Novartis, and Regeneron outside of the current manuscript. V.R. has received 
      travel, accommodations, and expenses from MSD, Takeda, Amgen, and Merck-Serono 
      and research funding from Servier outside of the current manuscript. M.B.F. has 
      worked on an advisory role for Genzyme, Bristol Meyers Squibb, and Abbott 
      Laboratories. S.B.M. received honoraria from Novartis, Amgen, Elevation Oncology, 
      Pinetree Therapeutics, Purple Oncology, Bolt Biotherapeutics, and Elevation 
      Oncology, financial interest in OneCellDx, research funding from Conquer Cancer 
      Foundation, research travel support from AstraZeneca, and research support from 
      AstraZeneca and Paige.AI. C.M.W is an employee and stockholder of Guardant 
      Health, Inc. T.A.C. acknowledges grant funding from Bristol-Myers Squibb, 
      AstraZeneca, Illumina, Pfizer, An2H, and Eisai. T.A.C. has served as an advisor 
      for Bristol-Myers, MedImmune, Squibb, Illumina, Eisai, AstraZeneca, and Nysnobio. 
      T.A.C. is an inventor on intellectual property and a patent held by MSKCC on 
      using TMB to predict immunotherapy response, which has been licensed to PGDx. 
      A.B. served in a consulting/advisory role for Guardant Health. A.B. received 
      research support by Neophore, AstraZeneca and Boehringer Ingelheim outside of the 
      current manuscript. A.B. is a shareholder of Kither Biotech. A.B. is a member of 
      the scientific advisory board of NeoPhore. G.G. and A.B. are cofounders and 
      shareholders of NeoPhore LTD. A.C. has served as on advisory boards for Amgen, 
      Abbvie, Agenus, Daiichi-Saynko, Merck, GSK, Pfizer, Roche, Janssen, Summit, 3T 
      Biosciences, Urogen, and Regeneron and holds research funding from GKS and 
      Pfizer. A.C holds a pending patent on neoadjuvant PD1 for mismatch repair 
      deficient rectal cancer. O.A.-W. is a founder and scientific advisor of Codify 
      Therapeutics, holds equity, and receives research funding from this company. 
      O.A.-W. has served as a consultant for Amphista Therapeutics and MagnetBio, and 
      is on scientific advisory boards of Envisagenics Inc. and Harmonic Discovery 
      Inc.; O.A.-W. received research funding from Astra Zeneca, Nurix Therapeutics, 
      and Minovia Therapeutics, unrelated to this study. The remaining authors declare 
      no competing interests. N.H.S. has served as a consultant from 3T Biosciences, 
      Regeneron, Pfizer, Agenus, Astellas, Pfizer, Puretech, Novartis, and Numab and 
      received research funding from Roche/Genentech, Pfizer, Merck, BMS, AstraZeneca, 
      Puretech, Immunocore, Regeneron, and Agenus. L.D. is a member of the board of 
      directors of Quest Diagnostics and Epitope. He is a compensated consultant to 
      Innovatus CP, Se’er, Delfi, Blackstone, and Absci. L.D. is an inventor of 
      multiple licensed patents related to technology for ctDNA analyses and mismatch 
      repair deficiency for diagnosis and therapy. Some of these licenses and 
      relationships are associated with equity or royalty payments to the inventors. He 
      holds equity in Quest Diagnostics, Epitope, Se’er, Delfi, and Absci. He divested 
      his equity in Personal Genome Diagnostics to LabCorp in February 2022 and 
      divested his equity in Thrive Earlier Detection to Exact Biosciences in January 
      2021. His spouse holds equity in Amgen. The terms of all these arrangements are 
      being managed by Memorial Sloan Kettering in accordance with their 
      conflict-of-interest policy. B.R., N.H.S., and L.A.D. are inventors of a patent 
      related to this work including the use of temozolomide and cisplatin in 
      combination with immunotherapy (WO2021146266A1). Other authors declared no 
      conflict-of-interest.
EDAT- 2025/06/14 16:46
MHDA- 2025/07/16 00:26
CRDT- 2025/06/13 18:41
PHST- 2024/02/23 00:00 [received]
PHST- 2025/02/14 00:00 [revised]
PHST- 2025/05/19 00:00 [accepted]
PHST- 2025/07/16 00:26 [medline]
PHST- 2025/06/14 16:46 [pubmed]
PHST- 2025/06/13 18:41 [entrez]
AID - S1535-6108(25)00219-3 [pii]
AID - 10.1016/j.ccell.2025.05.010 [doi]
PST - ppublish
SO  - Cancer Cell. 2025 Jul 14;43(7):1313-1327.e10. doi: 10.1016/j.ccell.2025.05.010. 
      Epub 2025 Jun 12.

PMID- 40493738
OWN - NLM
STAT- MEDLINE
DCOM- 20250825
LR  - 20250825
IS  - 1755-3245 (Electronic)
IS  - 0008-6363 (Print)
IS  - 0008-6363 (Linking)
VI  - 121
IP  - 9
DP  - 2025 Aug 14
TI  - Premature cell senescence promotes vascular smooth muscle cell phenotypic 
      modulation and resistance to re-differentiation.
PG  - 1448-1463
LID - 10.1093/cvr/cvaf102 [doi]
AB  - AIMS: Human atherosclerotic plaque cells display DNA damage that if left 
      unrepaired can promote premature cell senescence. Vascular smooth muscle cells 
      (VSMCs) predisposed to senescence promote atherogenesis and features of unstable 
      plaques and increase neointima formation after injury. However, how premature 
      VSMC senescence promotes vascular disease and its effects on VSMC phenotype are 
      unknown. METHODS AND RESULTS: Bulk RNA-seq of primary human VSMCs identified 126 
      significantly up- or down-regulated genes after both DNA damage-induced (D + R) 
      or replicative senescence (RS). Up-regulated genes included senescence markers 
      CDKN2A (p16) and ICAM1 and genes expressed by phenotypically modulated 
      de-differentiated/'fibromyocytic' VSMCs [osteoprotegerin (TNFRSF11B), 
      fibromodulin (FMOD)] as well as transmembrane protein 178B (TMEM178B) and 
      secreted frizzle-related protein 4 (SFRP4). Mouse VSMCs also up-regulated genes 
      associated with de-differentiated VSMC phenotype, Tmem178b and Sfrp4 after D + R. 
      Single-cell RNA-sequencing of lineage-traced VSMCs in mouse plaques or human 
      plaques showed that VSMCs expressing Cdkn2a had lower contractile marker 
      expression and higher expression of de-differentiated VSMC markers. Mice 
      expressing a VSMC-restricted mutant telomere protein (TRF2T188A) that induces 
      premature senescence showed increased atherosclerosis, expression of multiple 
      de-differentiation genes in plaques and after injury, and differential regulation 
      of pathways associated with extracellular matrix organization, inflammation and 
      Transforming Growth Factor-β (Tgfb). Trf2T188A VSMCs were more resistant to 
      re-differentiation and had dysregulated Tgfb signalling at multiple levels with 
      down-regulated ligands, receptors, and coactivators and up-regulated co-repressor 
      expression. Trf2T188A VSMCs also showed cytosolic DNA and activation of the 
      STING-TBK1-IRF3 pathway that suppressed Tgfb signalling. Silencing IRF3 restored 
      expression of Tgfb pathway components and VSMC contractile markers after TGFb 
      administration. CONCLUSION: DNA damage and senescence induce genes associated 
      with de-differentiated/fibromyocytic VSMCs, and persistence of these cells in 
      vivo. Failure of senescent VSMCs to re-express contractile markers during 
      re-differentiation suggests that VSMC senescence may promote atherosclerosis and 
      neointima formation in part by inhibiting their re-differentiation.
CI  - © The Author(s) 2025. Published by Oxford University Press on behalf of the 
      European Society of Cardiology.
FAU - Kaistha, Anuradha
AU  - Kaistha A
AUID- ORCID: 0000-0002-2209-1535
AD  - Section of Cardiorespiratory Medicine, University of Cambridge, Victor Phillip 
      Dahdaleh Heart & Lung Research Institute, Papworth Road, Cambridge Biomedical 
      Campus, Cambridge CB2 0BB, UK.
FAU - Oc, Sebnem
AU  - Oc S
AUID- ORCID: 0000-0003-3476-3359
AD  - Section of Cardiorespiratory Medicine, University of Cambridge, Victor Phillip 
      Dahdaleh Heart & Lung Research Institute, Papworth Road, Cambridge Biomedical 
      Campus, Cambridge CB2 0BB, UK.
FAU - Garrido, Abel Martin
AU  - Garrido AM
AD  - Section of Cardiorespiratory Medicine, University of Cambridge, Victor Phillip 
      Dahdaleh Heart & Lung Research Institute, Papworth Road, Cambridge Biomedical 
      Campus, Cambridge CB2 0BB, UK.
FAU - Taylor, James C K
AU  - Taylor JCK
AD  - Section of Cardiorespiratory Medicine, University of Cambridge, Victor Phillip 
      Dahdaleh Heart & Lung Research Institute, Papworth Road, Cambridge Biomedical 
      Campus, Cambridge CB2 0BB, UK.
FAU - Imaz, Maria
AU  - Imaz M
AD  - Section of Cardiorespiratory Medicine, University of Cambridge, Victor Phillip 
      Dahdaleh Heart & Lung Research Institute, Papworth Road, Cambridge Biomedical 
      Campus, Cambridge CB2 0BB, UK.
FAU - Worssam, Matthew D
AU  - Worssam MD
AD  - Section of Cardiorespiratory Medicine, University of Cambridge, Victor Phillip 
      Dahdaleh Heart & Lung Research Institute, Papworth Road, Cambridge Biomedical 
      Campus, Cambridge CB2 0BB, UK.
FAU - Uryga, Anna
AU  - Uryga A
AUID- ORCID: 0000-0002-0206-1435
AD  - Section of Cardiorespiratory Medicine, University of Cambridge, Victor Phillip 
      Dahdaleh Heart & Lung Research Institute, Papworth Road, Cambridge Biomedical 
      Campus, Cambridge CB2 0BB, UK.
FAU - Grootaert, Mandy
AU  - Grootaert M
AD  - Section of Cardiorespiratory Medicine, University of Cambridge, Victor Phillip 
      Dahdaleh Heart & Lung Research Institute, Papworth Road, Cambridge Biomedical 
      Campus, Cambridge CB2 0BB, UK.
FAU - Foote, Kirsty
AU  - Foote K
AD  - Section of Cardiorespiratory Medicine, University of Cambridge, Victor Phillip 
      Dahdaleh Heart & Lung Research Institute, Papworth Road, Cambridge Biomedical 
      Campus, Cambridge CB2 0BB, UK.
FAU - Finigan, Alison
AU  - Finigan A
AD  - Section of Cardiorespiratory Medicine, University of Cambridge, Victor Phillip 
      Dahdaleh Heart & Lung Research Institute, Papworth Road, Cambridge Biomedical 
      Campus, Cambridge CB2 0BB, UK.
FAU - Figg, Nichola
AU  - Figg N
AD  - Section of Cardiorespiratory Medicine, University of Cambridge, Victor Phillip 
      Dahdaleh Heart & Lung Research Institute, Papworth Road, Cambridge Biomedical 
      Campus, Cambridge CB2 0BB, UK.
FAU - Jørgensen, Helle F
AU  - Jørgensen HF
AUID- ORCID: 0000-0002-7909-2977
AD  - Section of Cardiorespiratory Medicine, University of Cambridge, Victor Phillip 
      Dahdaleh Heart & Lung Research Institute, Papworth Road, Cambridge Biomedical 
      Campus, Cambridge CB2 0BB, UK.
FAU - Bennett, Martin
AU  - Bennett M
AUID- ORCID: 0000-0002-2565-1825
AD  - Section of Cardiorespiratory Medicine, University of Cambridge, Victor Phillip 
      Dahdaleh Heart & Lung Research Institute, Papworth Road, Cambridge Biomedical 
      Campus, Cambridge CB2 0BB, UK.
LA  - eng
GR  - RG71070/BHF_/British Heart Foundation/United Kingdom
GR  - RG8455/BHF_/British Heart Foundation/United Kingdom
GR  - RE/18/1/34212/BHF Centres for Research Excellence/
GR  - RE/24/130011/BHF Centres for Research Excellence/
GR  - RM/13/3/30159/Regenerative Medicine/
GR  - National Institute of Health Research Cambridge Biomedical Research Centre/
PT  - Journal Article
PL  - England
TA  - Cardiovasc Res
JT  - Cardiovascular research
JID - 0077427
RN  - 0 (Membrane Proteins)
SB  - IM
MH  - *Cellular Senescence/genetics
MH  - Animals
MH  - *Muscle, Smooth, Vascular/metabolism/pathology
MH  - Humans
MH  - *Myocytes, Smooth Muscle/metabolism/pathology
MH  - Phenotype
MH  - Cells, Cultured
MH  - *Cell Differentiation
MH  - Plaque, Atherosclerotic
MH  - DNA Damage
MH  - Signal Transduction
MH  - Neointima
MH  - Mice
MH  - Male
MH  - Mice, Inbred C57BL
MH  - Disease Models, Animal
MH  - Membrane Proteins/genetics/metabolism
PMC - PMC12352304
OTO - NOTNLM
OT  - Atherosclerosis
OT  - DNA damage
OT  - senescence
OT  - smooth muscle
COIS- Conflict of interest: None declared
EDAT- 2025/06/10 18:27
MHDA- 2025/08/31 20:01
PMCR- 2025/06/10
CRDT- 2025/06/10 14:22
PHST- 2024/08/05 00:00 [received]
PHST- 2024/12/23 00:00 [revised]
PHST- 2025/04/11 00:00 [accepted]
PHST- 2025/08/31 20:01 [medline]
PHST- 2025/06/10 18:27 [pubmed]
PHST- 2025/06/10 14:22 [entrez]
PHST- 2025/06/10 00:00 [pmc-release]
AID - 8159934 [pii]
AID - cvaf102 [pii]
AID - 10.1093/cvr/cvaf102 [doi]
PST - ppublish
SO  - Cardiovasc Res. 2025 Aug 14;121(9):1448-1463. doi: 10.1093/cvr/cvaf102.

PMID- 40476370
OWN - NLM
STAT- MEDLINE
DCOM- 20250606
LR  - 20250825
IS  - 1521-6551 (Electronic)
IS  - 1521-6543 (Print)
IS  - 1521-6543 (Linking)
VI  - 77
IP  - 6
DP  - 2025 Jun
TI  - Tyrosine and Phenylalanine Activate Neuronal DNA Repair but Exhibit Opposing 
      Effects on Global Transcription and Adult Female Mice Are Resilient to 
      TyrRS/YARS1 Depletion.
PG  - e70030
LID - 10.1002/iub.70030 [doi]
LID - e70030
AB  - Serum tyrosine and phenylalanine levels increase during aging and age-associated 
      disorders. We previously showed that tyrosyl-tRNA synthetase (TyrRS/YARS1) is 
      reduced in Alzheimer's Disease (AD) brains, and tyrosine and phenylalanine 
      decrease TyrRS in neurons. Here, we found that tau is a negative regulator, 
      whereas estrogen and leucine act as positive regulators of TyrRS. Young female 
      mice exhibit increased TyrRS in the cortex compared to male mice. Notably, young 
      Tau knockout male, but not female mice showed increased cortical TyrRS. Tau 
      accumulation in middle-aged female mice did not decrease cortical TyrRS compared 
      to males, suggesting that middle-aged females are resilient to tau-mediated TyrRS 
      depletion. Tyrosine and phenylalanine treatment decreased tubulin tyrosination, 
      activated DNA repair pathways, and protected against etoposide (ETO) and 
      camptothecin (CPT)-induced toxicity, respectively, in neurons. While tyrosine 
      facilitated topoisomerase 1 (TOP1) recruitment to chromatin and inhibited global 
      transcription, in contrast, phenylalanine recruited topoisomerase 2 beta (TOP2β) 
      to chromatin and stimulated global transcription. Furthermore, tyrosine decreased 
      the presence of DNA fragments in a comet assay whereas phenylalanine increased 
      them. Addition of cis-resveratrol (cis-RSV) protected against tyrosine-induced 
      transcription inhibition by facilitating the recruitment of both TOP1 and TOP2β 
      to chromatin and increasing tubulin tyrosination. Moreover, cis-RSV decreased 
      both total and phosphorylated tau and protected neurons against amyloid beta 
      (Aβ)-induced neurite degeneration and DNA damage. Gene expression profiling using 
      human embryonic stem cell (hESC)-derived neurons demonstrated that cis-RSV is a 
      broad-spectrum neuroprotective and anti-viral agent. In contrast, trans-RSV 
      mimics phenylalanine-induced gene expression, including downregulation of long 
      genes and induction of an AD-like gene expression signature. This work suggests 
      that age and disease-associated increases in serum tyrosine and phenylalanine 
      levels would activate neuronal DNA repair while inhibiting transcription and 
      tubulin tyrosination. cis-RSV protects against their toxicity by restoring 
      tubulin tyrosination, TOP1 and TOP2β-mediated transcription, and decreasing tau 
      in primary neurons.
CI  - © 2025 The Author(s). IUBMB Life published by Wiley Periodicals LLC on behalf of 
      International Union of Biochemistry and Molecular Biology.
FAU - Jhanji, Megha
AU  - Jhanji M
AD  - Department of Drug Discovery and Biomedical Sciences, College of Pharmacy, 
      University of South Carolina, Columbia, South Carolina, USA.
FAU - Bhan, Ashita
AU  - Bhan A
AD  - Department of Drug Discovery and Biomedical Sciences, College of Pharmacy, 
      University of South Carolina, Columbia, South Carolina, USA.
FAU - Arrowood, Colin
AU  - Arrowood C
AD  - Department of Biology, Georgia State University, Atlanta, Georgia, USA.
FAU - Yakout, Dina W
AU  - Yakout DW
AD  - Neuroscience Institute, Center for Behavioral Neuroscience, Georgia State 
      University, Atlanta, Georgia, USA.
FAU - Shroff, Ankit
AU  - Shroff A
AD  - Department of Biology, Georgia State University, Atlanta, Georgia, USA.
FAU - McManus, Danielle
AU  - McManus D
AD  - Department of Drug Discovery and Biomedical Sciences, College of Pharmacy, 
      University of South Carolina, Columbia, South Carolina, USA.
FAU - Gifford, Henrietta
AU  - Gifford H
AD  - Department of Drug Discovery and Biomedical Sciences, College of Pharmacy, 
      University of South Carolina, Columbia, South Carolina, USA.
FAU - Vacharasin, Janay
AU  - Vacharasin J
AD  - Department of Biological Sciences, College of Arts and Sciences, University of 
      South Carolina, Columbia, South Carolina, USA.
FAU - Lizarraga, Sofia B
AU  - Lizarraga SB
AD  - Department of Molecular Biology, Cell Biology, and Biochemistry, and Center for 
      Translational Neuroscience, Brown University, Providence, Rhode Island, USA.
FAU - Nazarko, Taras Y
AU  - Nazarko TY
AD  - Department of Biology, Georgia State University, Atlanta, Georgia, USA.
FAU - Mabb, Angela M
AU  - Mabb AM
AD  - Neuroscience Institute, Center for Behavioral Neuroscience, Georgia State 
      University, Atlanta, Georgia, USA.
FAU - Sajish, Mathew
AU  - Sajish M
AUID- ORCID: 0000-0001-6715-5953
AD  - Department of Drug Discovery and Biomedical Sciences, College of Pharmacy, 
      University of South Carolina, Columbia, South Carolina, USA.
LA  - eng
GR  - P20 GM109091/GM/NIGMS NIH HHS/United States
GR  - P30 GM154632/GM/NIGMS NIH HHS/United States
GR  - P20GM109091/NH/NIH HHS/United States
GR  - IRG-17-179-04/American Cancer Society (ACS)-Institutional Research/
PT  - Journal Article
PT  - Research Support, N.I.H., Extramural
PT  - Research Support, U.S. Gov't, Non-P.H.S.
PL  - England
TA  - IUBMB Life
JT  - IUBMB life
JID - 100888706
RN  - 42HK56048U (Tyrosine)
RN  - 47E5O17Y3R (Phenylalanine)
RN  - EC 6.1.1.1 (Tyrosine-tRNA Ligase)
RN  - 0 (tau Proteins)
RN  - EC 5.99.1.2 (DNA Topoisomerases, Type I)
RN  - EC 5.99.1.3 (DNA Topoisomerases, Type II)
SB  - IM
MH  - Animals
MH  - Female
MH  - *Tyrosine/pharmacology/metabolism
MH  - *Phenylalanine/pharmacology/metabolism
MH  - *DNA Repair/drug effects
MH  - Mice
MH  - *Neurons/metabolism/drug effects/pathology
MH  - Male
MH  - *Tyrosine-tRNA Ligase/genetics/metabolism
MH  - tau Proteins/genetics/metabolism
MH  - Mice, Knockout
MH  - Transcription, Genetic/drug effects
MH  - *Alzheimer Disease/genetics/pathology/metabolism
MH  - Humans
MH  - DNA Topoisomerases, Type I/metabolism/genetics
MH  - DNA Topoisomerases, Type II/genetics/metabolism
PMC - PMC12142579
OTO - NOTNLM
OT  - DNA repair
OT  - aminoacyl‐tRNA synthetases
OT  - amyloid beta
OT  - aromatic amino acids
OT  - female resilience
OT  - neuronal transcription
OT  - resilience to tau accumulation
COIS- M.S. holds equity in Functional Longevity Labs Inc. All other authors declare no 
      conflicts of interest.
EDAT- 2025/06/06 12:34
MHDA- 2025/06/06 12:35
PMCR- 2025/06/06
CRDT- 2025/06/06 06:12
PHST- 2025/01/14 00:00 [revised]
PHST- 2024/08/30 00:00 [received]
PHST- 2025/05/16 00:00 [accepted]
PHST- 2025/06/06 12:35 [medline]
PHST- 2025/06/06 12:34 [pubmed]
PHST- 2025/06/06 06:12 [entrez]
PHST- 2025/06/06 00:00 [pmc-release]
AID - IUB70030 [pii]
AID - 10.1002/iub.70030 [doi]
PST - ppublish
SO  - IUBMB Life. 2025 Jun;77(6):e70030. doi: 10.1002/iub.70030.

PMID- 40471957
OWN - NLM
STAT- MEDLINE
DCOM- 20250605
LR  - 20250611
IS  - 1932-6203 (Electronic)
IS  - 1932-6203 (Linking)
VI  - 20
IP  - 6
DP  - 2025
TI  - Reshaping the landscape of locoregional treatments for breast cancer liver 
      metastases: A novel, intratumoral, p21-targeted percutaneous therapy increases 
      survival in BALB/c mice inoculated with 4T1 triple negative breast cancer cells 
      in the liver.
PG  - e0323621
LID - 10.1371/journal.pone.0323621 [doi]
LID - e0323621
AB  - Patients with disseminated metastatic disease from breast cancer are likely to 
      have liver involvement in >50% of cases at some point during disease progression. 
      These patients have a poor prognosis; and, when treated with the standard of care 
      systemic therapy they have a median survival of <9-months. Increasing survival in 
      breast cancer patients will likely require the administration of better therapies 
      that are specifically targeted to treat distant metastases. One approach to 
      increasing treatment efficacy for breast cancer liver metastases is through the 
      application locoregional therapies. Locoregional therapies are an appealing 
      interventional approach for breast cancer patients with liver metastases since 
      these tumor lesions are accessible via minimally invasive procedures that can be 
      administered using either ultrasound or CT imaging. Current locoregional 
      therapies to treat breast cancer liver metastases are non-specific and have not 
      produced significant increases in survival. The goal of this study was to design 
      and test a targeted locoregional therapeutic intervention for breast cancer liver 
      metastases. The lead candidate, a fixed-dose small-molecule drug called MBC-005, 
      was tested in vitro and then the efficacy was evaluated in a BALB/c mouse liver 
      metastases model. A novel formulation of N-allyl noroxymorphone hydrochloride 
      incorporated into an alginate-based gel overcomes many of the limitations 
      associated with the administration of small-molecule drugs, which include 
      solubility, off-target toxicity, and enzymatic degradation. In vitro results 
      demonstrated that MBC-005 mediated its anti-tumorigenic effect through a 
      p21-dependent mechanism via a novel molecular pathway, in which N-allyl 
      noroxymorphone component of MBC-005 stimulated the opioid growth factor receptor 
      to increase p21 expression. Intratumoral administration of MBC-005 increased 
      survival 3.9-fold in mice and significantly decreased tumor volume 4-fold. While 
      many cytotoxic therapies increase p21 expression as a response to DNA damage, 
      MBC-005 increased p21 expression independent cytotoxic DNA damage. MBC-005 did 
      not induce off-target toxicity; and, as such, would be amenable to multiple 
      rounds of administration. Nevertheless, it is notable that the positive effects 
      of MBC-005 treatment on increasing survival and decreasing tumor volume in mice 
      was achieved using a single dose.
CI  - Copyright: © 2025 Margulies et al. This is an open access article distributed 
      under the terms of the Creative Commons Attribution License, which permits 
      unrestricted use, distribution, and reproduction in any medium, provided the 
      original author and source are credited.
FAU - Margulies, Bryan S
AU  - Margulies BS
AUID- ORCID: 0000-0003-3473-9738
AD  - Zetagen Therapeutics, Syracuse, New York, United States of America.
AD  - Department of Pathology, College of Medicine, Upstate Medical University, 
      Syracuse, New York, United States of America.
AD  - Department Biological Sciences, University of Notre Dame, Notre Dame, Indiana, 
      United States of America.
FAU - Likhitpanichkul, Morakot
AU  - Likhitpanichkul M
AD  - Zetagen Therapeutics, Syracuse, New York, United States of America.
FAU - Tripathy, Debu
AU  - Tripathy D
AD  - Department of Breast Medical Oncology, The University of Texas MD Anderson Cancer 
      Center, Houston, Texas.
LA  - eng
GR  - R43 CA221553/CA/NCI NIH HHS/United States
GR  - R44 CA221553/CA/NCI NIH HHS/United States
PT  - Journal Article
DEP - 20250605
PL  - United States
TA  - PLoS One
JT  - PloS one
JID - 101285081
RN  - 0 (Cyclin-Dependent Kinase Inhibitor p21)
RN  - 0 (Antineoplastic Agents)
SB  - IM
UOF - bioRxiv. 2024 Dec 04:2024.11.27.625706. doi: 10.1101/2024.11.27.625706. PMID: 
      39677797
MH  - Animals
MH  - *Liver Neoplasms/secondary/drug therapy/therapy/metabolism
MH  - Female
MH  - Mice
MH  - Mice, Inbred BALB C
MH  - *Triple Negative Breast Neoplasms/pathology/drug therapy/metabolism
MH  - Cell Line, Tumor
MH  - *Cyclin-Dependent Kinase Inhibitor p21/metabolism/genetics
MH  - Humans
MH  - *Antineoplastic Agents/pharmacology/therapeutic use
PMC - PMC12140277
COIS- I have read the journal's policy and the authors of this manuscript have the 
      following competing interests: Ownership of stocks (BSM) Paid employment (BSM and 
      ML) Consultant (DT) Patent applications (BSM) Research grants (NCI and NIAMS, 
      BSM) This does not alter our adherence to PLOS ONE policies on sharing data and 
      materials.
EDAT- 2025/06/05 18:29
MHDA- 2025/06/05 18:30
PMCR- 2025/06/05
CRDT- 2025/06/05 13:44
PHST- 2024/09/16 00:00 [received]
PHST- 2025/04/10 00:00 [accepted]
PHST- 2025/06/05 18:30 [medline]
PHST- 2025/06/05 18:29 [pubmed]
PHST- 2025/06/05 13:44 [entrez]
PHST- 2025/06/05 00:00 [pmc-release]
AID - PONE-D-24-35300 [pii]
AID - 10.1371/journal.pone.0323621 [doi]
PST - epublish
SO  - PLoS One. 2025 Jun 5;20(6):e0323621. doi: 10.1371/journal.pone.0323621. 
      eCollection 2025.

PMID- 40466639
OWN - NLM
STAT- MEDLINE
DCOM- 20250618
LR  - 20250702
IS  - 2666-3791 (Electronic)
IS  - 2666-3791 (Linking)
VI  - 6
IP  - 6
DP  - 2025 Jun 17
TI  - Senescence and inflammation are unintended adverse consequences of 
      CRISPR-Cas9/AAV6-mediated gene editing in hematopoietic stem cells.
PG  - 102157
LID - S2666-3791(25)00230-7 [pii]
LID - 10.1016/j.xcrm.2025.102157 [doi]
LID - 102157
AB  - Gene editing (GE) using homology-directed repair (HDR) in hematopoietic stem and 
      progenitor cells (HSPCs) offers promise for long-range gene correction of 
      inherited genetic disorders. However, cellular responses induced by 
      CRISPR-Cas9/AAV6 engineering impair the long-term repopulating potential of 
      HDR-edited HSPCs, adversely impacting the safety and efficacy of clinical 
      translation. Our study uncovers a durable senescence-like response in genetically 
      engineered HSPCs triggered by p53 and interleukin (IL)-1/nuclear factor κB 
      (NF-κB) activation, which restricts graft size and clonal diversity in long-term 
      transplantation assays. We show that transient p53 inhibition or blocking 
      inflammatory pathways mitigates senescence-associated responses, improving the 
      repopulating capacity of edited HSPCs. Importantly, we identify treatment with 
      Anakinra, an IL-1 signaling antagonist, as a promising strategy to enhance 
      polyclonal output in HDR-edited cells while minimizing genotoxicity risks 
      associated with the editing procedure. Overall, our findings present strategies 
      to overcome key hurdles in HDR-based HSPC gene therapies, providing a framework 
      for enhancing their efficacy and safety in clinical applications.
CI  - Copyright © 2025 The Author(s). Published by Elsevier Inc. All rights reserved.
FAU - Conti, Anastasia
AU  - Conti A
AD  - San Raffaele Telethon Institute for Gene Therapy, IRCCS San Raffaele Scientific 
      Institute, 20132 Milan, Italy.
FAU - Giannetti, Kety
AU  - Giannetti K
AD  - San Raffaele Telethon Institute for Gene Therapy, IRCCS San Raffaele Scientific 
      Institute, 20132 Milan, Italy.
FAU - Midena, Federico
AU  - Midena F
AD  - San Raffaele Telethon Institute for Gene Therapy, IRCCS San Raffaele Scientific 
      Institute, 20132 Milan, Italy; Vita-Salute San Raffaele University, 20132 Milan, 
      Italy.
FAU - Beretta, Stefano
AU  - Beretta S
AD  - San Raffaele Telethon Institute for Gene Therapy, IRCCS San Raffaele Scientific 
      Institute, 20132 Milan, Italy.
FAU - Gualandi, Nicolò
AU  - Gualandi N
AD  - San Raffaele Telethon Institute for Gene Therapy, IRCCS San Raffaele Scientific 
      Institute, 20132 Milan, Italy.
FAU - De Marco, Rosaria
AU  - De Marco R
AD  - San Raffaele Telethon Institute for Gene Therapy, IRCCS San Raffaele Scientific 
      Institute, 20132 Milan, Italy; Vita-Salute San Raffaele University, 20132 Milan, 
      Italy.
FAU - Carsana, Edoardo
AU  - Carsana E
AD  - San Raffaele Telethon Institute for Gene Therapy, IRCCS San Raffaele Scientific 
      Institute, 20132 Milan, Italy.
FAU - Varesi, Angelica
AU  - Varesi A
AD  - Princess Margaret Cancer Centre, University Health Network, Toronto, ON M5G 2J8, 
      Canada.
FAU - Tavella, Teresa
AU  - Tavella T
AD  - San Raffaele Telethon Institute for Gene Therapy, IRCCS San Raffaele Scientific 
      Institute, 20132 Milan, Italy.
FAU - Alessandrini, Laura
AU  - Alessandrini L
AD  - San Raffaele Telethon Institute for Gene Therapy, IRCCS San Raffaele Scientific 
      Institute, 20132 Milan, Italy; Vita-Salute San Raffaele University, 20132 Milan, 
      Italy.
FAU - Zarghamian, Parinaz
AU  - Zarghamian P
AD  - Institute for Transfusion Medicine and Gene Therapy, Medical Center - University 
      of Freiburg, 79106 Freiburg, Germany; PhD Program, Faculty of Biology, University 
      of Freiburg, 79104 Freiburg, Germany.
FAU - Weber, Alessandra
AU  - Weber A
AD  - San Raffaele Telethon Institute for Gene Therapy, IRCCS San Raffaele Scientific 
      Institute, 20132 Milan, Italy.
FAU - Ferrari, Samuele
AU  - Ferrari S
AD  - San Raffaele Telethon Institute for Gene Therapy, IRCCS San Raffaele Scientific 
      Institute, 20132 Milan, Italy.
FAU - Brombin, Chiara
AU  - Brombin C
AD  - University Center for Statistics in the Biomedical Sciences, Vita-Salute San 
      Raffaele University, 20132 Milan, Italy.
FAU - Gilioli, Diego
AU  - Gilioli D
AD  - San Raffaele Telethon Institute for Gene Therapy, IRCCS San Raffaele Scientific 
      Institute, 20132 Milan, Italy; Vita-Salute San Raffaele University, 20132 Milan, 
      Italy.
FAU - Della Volpe, Lucrezia
AU  - Della Volpe L
AD  - San Raffaele Telethon Institute for Gene Therapy, IRCCS San Raffaele Scientific 
      Institute, 20132 Milan, Italy; Vita-Salute San Raffaele University, 20132 Milan, 
      Italy.
FAU - Xie, Stephanie Z
AU  - Xie SZ
AD  - Princess Margaret Cancer Centre, University Health Network, Toronto, ON M5G 2J8, 
      Canada.
FAU - Merelli, Ivan
AU  - Merelli I
AD  - San Raffaele Telethon Institute for Gene Therapy, IRCCS San Raffaele Scientific 
      Institute, 20132 Milan, Italy; National Research Council, Institute for 
      Biomedical Technologies, 20054 Segrate, Italy.
FAU - Cathomen, Toni
AU  - Cathomen T
AD  - Institute for Transfusion Medicine and Gene Therapy, Medical Center - University 
      of Freiburg, 79106 Freiburg, Germany; Center for Chronic Immunodeficiency (CCI), 
      Medical Center - University of Freiburg, 79106 Freiburg, Germany.
FAU - Naldini, Luigi
AU  - Naldini L
AD  - San Raffaele Telethon Institute for Gene Therapy, IRCCS San Raffaele Scientific 
      Institute, 20132 Milan, Italy; Vita-Salute San Raffaele University, 20132 Milan, 
      Italy.
FAU - Di Micco, Raffaella
AU  - Di Micco R
AD  - San Raffaele Telethon Institute for Gene Therapy, IRCCS San Raffaele Scientific 
      Institute, 20132 Milan, Italy; University School of Advanced Studies IUSS, 27100 
      Pavia, Italy. Electronic address: dimicco.raffaella@hsr.it.
LA  - eng
PT  - Journal Article
DEP - 20250603
PL  - United States
TA  - Cell Rep Med
JT  - Cell reports. Medicine
JID - 101766894
RN  - 0 (Tumor Suppressor Protein p53)
RN  - 0 (NF-kappa B)
RN  - 0 (Interleukin 1 Receptor Antagonist Protein)
RN  - 0 (Interleukin-1)
SB  - IM
MH  - *Gene Editing/methods
MH  - *Hematopoietic Stem Cells/metabolism
MH  - *CRISPR-Cas Systems/genetics
MH  - *Inflammation/pathology/genetics
MH  - *Cellular Senescence/genetics
MH  - Animals
MH  - Humans
MH  - Tumor Suppressor Protein p53/metabolism
MH  - NF-kappa B/metabolism
MH  - Mice
MH  - Interleukin 1 Receptor Antagonist Protein/pharmacology
MH  - Interleukin-1/metabolism
PMC - PMC12208344
OTO - NOTNLM
OT  - CRISPR-Cas9
OT  - DNA damage
OT  - gene editing
OT  - gene therapy
OT  - genome integrity
OT  - hematopoietic stem cells
OT  - inflammatory programs
OT  - p53
OT  - senescence
OT  - viral vectors
COIS- Declaration of interests R.D. Micco, A.C., L.d.V., F.M., L.N., and S.F. are 
      inventors of patents on applications of gene editing in HSPCs owned and managed 
      by the San Raffaele Scientific Institute and the Telethon Foundation. L.N. is a 
      founder and quota holder of Genespire. T.C. is an inventor of patents on the 
      applications of CAST-Seq.
EDAT- 2025/06/05 00:28
MHDA- 2025/06/19 00:25
PMCR- 2025/06/03
CRDT- 2025/06/04 18:41
PHST- 2023/10/09 00:00 [received]
PHST- 2025/02/28 00:00 [revised]
PHST- 2025/05/06 00:00 [accepted]
PHST- 2025/06/19 00:25 [medline]
PHST- 2025/06/05 00:28 [pubmed]
PHST- 2025/06/04 18:41 [entrez]
PHST- 2025/06/03 00:00 [pmc-release]
AID - S2666-3791(25)00230-7 [pii]
AID - 102157 [pii]
AID - 10.1016/j.xcrm.2025.102157 [doi]
PST - ppublish
SO  - Cell Rep Med. 2025 Jun 17;6(6):102157. doi: 10.1016/j.xcrm.2025.102157. Epub 2025 
      Jun 3.

PMID- 40451443
OWN - NLM
STAT- MEDLINE
DCOM- 20250711
LR  - 20250711
IS  - 1872-9649 (Electronic)
IS  - 1568-1637 (Linking)
VI  - 110
DP  - 2025 Aug
TI  - "Aging and epigenetic implications in radiotherapy: The promise of BNCT".
PG  - 102786
LID - S1568-1637(25)00132-1 [pii]
LID - 10.1016/j.arr.2025.102786 [doi]
AB  - Although cancer treatment strategies have made considerable progress in recent 
      decades, the challenge of selectively killing tumor cells while minimizing damage 
      to healthy tissue remains. Radiotherapy (RT) continues to be crucial for tumor 
      growth control when combined with surgery, chemotherapy, and immunotherapy. RT 
      effectiveness depends on factors such as cancer type, tumor features, and the 
      choice of external or internal treatment. Given its non-invasive nature and low 
      systemic toxicity, RT is a suitable strategy for elderly patients. However, 
      despite its efficacy, variations in cell sensitivity to radiation influence 
      treatment outcomes, and normal cells surrounding the tumor can also be affected. 
      Radiation-induced DNA damage can trigger cellular senescence, a permanent cell 
      cycle arrest with a pro-inflammatory secretory phenotype, contributing to tissue 
      damage in healthy cells and radio-resistance in tumor cells. RT causes not only 
      DNA breakage but also epigenetic remodeling. Epigenetic pathways are involved in 
      RT response, and the radiosensitivity of tumor cells can be modulated using 
      epigenetic compounds. Emerging treatments based on more precise forms of RT, such 
      as boron neutron capture therapy (BNCT), offer promising results by selectively 
      targeting tumors while potentially preserving healthy tissues. BNCT has shown 
      efficacy in glioblastoma, recurrent head and neck carcinoma, and melanoma. This 
      review i) examines the mechanisms and challenges of conventional RT, focusing on 
      aging and its role in treatment efficacy and tolerability, ii) describes the 
      impact of senescence and epigenetic factors on resistance, iii) explores advances 
      in BNCT, and iv) considers the potential of epigenetic drugs to optimize RT 
      outcomes.
CI  - Copyright © 2025 The Authors. Published by Elsevier B.V. All rights reserved.
FAU - Papulino, Chiara
AU  - Papulino C
AD  - Department of Precision Medicine, University of Campania "Luigi Vanvitelli", 
      Naples 80138, Italy.
FAU - Crepaldi, Marco
AU  - Crepaldi M
AD  - Department of Precision Medicine, University of Campania "Luigi Vanvitelli", 
      Naples 80138, Italy.
FAU - Favale, Gregorio
AU  - Favale G
AD  - Department of Precision Medicine, University of Campania "Luigi Vanvitelli", 
      Naples 80138, Italy.
FAU - Del Gaudio, Nunzio
AU  - Del Gaudio N
AD  - Department of Precision Medicine, University of Campania "Luigi Vanvitelli", 
      Naples 80138, Italy.
FAU - Benedetti, Rosaria
AU  - Benedetti R
AD  - Department of Precision Medicine, University of Campania "Luigi Vanvitelli", 
      Naples 80138, Italy; Program of Medical Epigenetics, Vanvitelli Hospital, Naples 
      80138, Italy.
FAU - Nebbioso, Angela
AU  - Nebbioso A
AD  - Department of Precision Medicine, University of Campania "Luigi Vanvitelli", 
      Naples 80138, Italy; Program of Medical Epigenetics, Vanvitelli Hospital, Naples 
      80138, Italy.
FAU - Grieco, Michele
AU  - Grieco M
AD  - Department of Environmental, Biological and Pharmaceutical Sciences and 
      Technologies, University of Campania "Luigi Vanvitelli", Caserta 81100, Italy.
FAU - Malavolta, Marco
AU  - Malavolta M
AD  - Advanced Technology Center for Aging Research and Geriatric Mouse Clinic, IRCCS 
      INRCA, Ancona 60121, Italy; Laboratory Medicine Unit, Azienda Ospedaliero 
      Universitaria delle Marche, Ancona, Italy; Department of Clinical and Molecular 
      Sciences, Università Politecnica delle Marche, Ancona, Italy, Azienda Ospedaliero 
      Universitaria delle Marche, Ancona, Italy.
FAU - Sabbatinelli, Jacopo
AU  - Sabbatinelli J
AD  - Department of Clinical and Molecular Sciences, Università Politecnica delle 
      Marche, Ancona, Italy, Azienda Ospedaliero Universitaria delle Marche, Ancona, 
      Italy; Clinic of Laboratory and Precision Medicine, IRCCS INRCA, Ancona, Italy.
FAU - Capuano, Annalisa
AU  - Capuano A
AD  - Department of Experimental Medicine, University of Campania "Luigi Vanvitelli", 
      Naples, Italy.
FAU - Martinelli, Erika
AU  - Martinelli E
AD  - Department of Precision Medicine, University of Campania "Luigi Vanvitelli", 
      Naples 80138, Italy.
FAU - Martini, Giulia
AU  - Martini G
AD  - Department of Precision Medicine, University of Campania "Luigi Vanvitelli", 
      Naples 80138, Italy.
FAU - Nardone, Valerio
AU  - Nardone V
AD  - Department of Precision Medicine, University of Campania "Luigi Vanvitelli", 
      Naples 80138, Italy.
FAU - Cappabianca, Salvatore
AU  - Cappabianca S
AD  - Department of Precision Medicine, University of Campania "Luigi Vanvitelli", 
      Naples 80138, Italy.
FAU - Ambrosino, Concetta
AU  - Ambrosino C
AD  - Biogem Institute of Molecular and Genetic Biology, Ariano Irpino 83031, Italy.
FAU - Paolisso, Giuseppe
AU  - Paolisso G
AD  - Department of Advanced Medical and Surgical Sciences, University of Campania 
      "Luigi Vanvitelli", Naples 80138, Italy.
FAU - Altucci, Lucia
AU  - Altucci L
AD  - Department of Precision Medicine, University of Campania "Luigi Vanvitelli", 
      Naples 80138, Italy; Program of Medical Epigenetics, Vanvitelli Hospital, Naples 
      80138, Italy; Biogem Institute of Molecular and Genetic Biology, Ariano Irpino 
      83031, Italy.
FAU - Carafa, Vincenzo
AU  - Carafa V
AD  - Department of Precision Medicine, University of Campania "Luigi Vanvitelli", 
      Naples 80138, Italy; Biogem Institute of Molecular and Genetic Biology, Ariano 
      Irpino 83031, Italy. Electronic address: vincenzo.carafa@unicampania.it.
LA  - eng
PT  - Journal Article
PT  - Review
DEP - 20250530
PL  - England
TA  - Ageing Res Rev
JT  - Ageing research reviews
JID - 101128963
SB  - IM
MH  - Humans
MH  - *Epigenesis, Genetic/radiation effects
MH  - *Boron Neutron Capture Therapy/methods/trends
MH  - *Aging/genetics/radiation effects
MH  - *Neoplasms/radiotherapy/genetics
MH  - Animals
MH  - Cellular Senescence/radiation effects
MH  - Radiation Tolerance/genetics
OTO - NOTNLM
OT  - BNCT
OT  - DNA damage
OT  - aging
OT  - cellular senescence
OT  - epigenetics
OT  - radio-resistance
OT  - radiotherapy
COIS- Declaration of Competing Interest The authors declare that the research was 
      conducted in the absence of any commercial or financial relationships that could 
      be construed as a potential conflict of interest.
EDAT- 2025/06/02 03:18
MHDA- 2025/07/12 16:44
CRDT- 2025/06/01 21:16
PHST- 2024/11/21 00:00 [received]
PHST- 2025/04/09 00:00 [revised]
PHST- 2025/05/27 00:00 [accepted]
PHST- 2025/07/12 16:44 [medline]
PHST- 2025/06/02 03:18 [pubmed]
PHST- 2025/06/01 21:16 [entrez]
AID - S1568-1637(25)00132-1 [pii]
AID - 10.1016/j.arr.2025.102786 [doi]
PST - ppublish
SO  - Ageing Res Rev. 2025 Aug;110:102786. doi: 10.1016/j.arr.2025.102786. Epub 2025 
      May 30.

PMID- 40440347
OWN - NLM
STAT- MEDLINE
DCOM- 20250529
LR  - 20250601
IS  - 1932-6203 (Electronic)
IS  - 1932-6203 (Linking)
VI  - 20
IP  - 5
DP  - 2025
TI  - The effect of arsenic on mitochondrial fatty acid metabolism via inhibition of 
      carnitine palmitoyltransferase 1B and choline kinase beta in C2C12 cells.
PG  - e0320557
LID - 10.1371/journal.pone.0320557 [doi]
LID - e0320557
AB  - Arsenic can enter the human body through environmental exposure via food, 
      drinking water, and chemotherapy for cancer. Prolonged and excessive exposure to 
      arsenic causes various toxic reactions, leading to diseases that significantly 
      impact health and lifespan. Increasing evidence suggests that arsenic damages 
      skeletal muscle tissue by reducing muscle mass and causing atrophy, thereby 
      contributing to conditions such as respiratory and cardiovascular diseases, as 
      well as diabetes. Fatty acid β-oxidation is the most efficient mechanism for ATP 
      production and serves as a primary energy source for tissues, including the heart 
      and skeletal muscles. However, the metabolic mechanisms underlying arsenic's 
      effects on muscle function and pathogenesis remain incompletely understood. In 
      this study, we investigated the role of mitochondrial fatty acid oxidation in 
      arsenic-induced muscular damage using mouse skeletal muscle C2C12 cells. Our 
      results demonstrated a dose-dependent inhibitory effect of sodium arsenite (0-2 
      µM, 72 hours) on C2C12 cells proliferation, viability, and differentiation 
      (indicated by reduction of myogenic differentiation 1 mRNA expression). Arsenic 
      exposure disrupted mitochondria through increasing reactive oxygen species 
      production, reducing mitochondrial membrane potential to 16.45%, downregulating 
      mitochondrial fatty acid metabolism-related enzymes (carnitine 
      palmitoyltransferase 1B to 15.05% and choline kinase beta mRNA to 49.94%), and 
      decreasing mitochondrial DNA copy number to 42.08%. These findings suggest that 
      arsenic-induced pathological changes in skeletal muscle are associated with 
      impaired mitochondrial membrane function, disrupted fatty acid metabolism, and 
      reduced mitochondrial DNA content in muscle cells.
CI  - Copyright: © 2025 Yu et al. This is an open access article distributed under the 
      terms of the Creative Commons Attribution License, which permits unrestricted 
      use, distribution, and reproduction in any medium, provided the original author 
      and source are credited.
FAU - Yu, Fu-Lin
AU  - Yu FL
AD  - Department of Cardiovascular Medicine, Xi'an Trade Union Hospital, Xi'an, Shaanxi 
      Province, China.
FAU - Zhang, Ming-Yan
AU  - Zhang MY
AD  - Department of Pharmacology and Toxicology, Brody School of Medicine, East 
      Carolina University, Greenville, North Carolina, United States of America.
FAU - Song, Gang-Wei
AU  - Song GW
AD  - Department of Cardiovascular Medicine, Xi'an Trade Union Hospital, Xi'an, Shaanxi 
      Province, China.
FAU - Ning, Yang-Shan
AU  - Ning YS
AD  - Department of Cardiovascular Medicine, Xi'an Trade Union Hospital, Xi'an, Shaanxi 
      Province, China.
FAU - Wu, Xian
AU  - Wu X
AUID- ORCID: 0000-0001-5710-5872
AD  - Department of Pharmacology and Toxicology, Brody School of Medicine, East 
      Carolina University, Greenville, North Carolina, United States of America.
FAU - Gao, Yan
AU  - Gao Y
AD  - Department of Cardiovascular Medicine, Xi'an Trade Union Hospital, Xi'an, Shaanxi 
      Province, China.
LA  - eng
PT  - Journal Article
DEP - 20250529
PL  - United States
TA  - PLoS One
JT  - PloS one
JID - 101285081
RN  - 0 (Fatty Acids)
RN  - EC 2.3.1.21 (Carnitine O-Palmitoyltransferase)
RN  - 0 (Reactive Oxygen Species)
RN  - EC 2.7.1.32 (Choline Kinase)
RN  - N712M78A8G (Arsenic)
RN  - EC 2.3.1.21 (CPT1B protein, mouse)
RN  - 48OVY2OC72 (sodium arsenite)
RN  - 0 (Arsenites)
RN  - 0 (Sodium Compounds)
SB  - IM
MH  - Animals
MH  - Mice
MH  - *Fatty Acids/metabolism
MH  - *Carnitine O-Palmitoyltransferase/antagonists & inhibitors/metabolism/genetics
MH  - Reactive Oxygen Species/metabolism
MH  - Cell Line
MH  - *Mitochondria/metabolism/drug effects
MH  - *Choline Kinase/antagonists & inhibitors/metabolism/genetics
MH  - Membrane Potential, Mitochondrial/drug effects
MH  - *Arsenic/toxicity
MH  - Cell Proliferation/drug effects
MH  - Cell Survival/drug effects
MH  - Cell Differentiation/drug effects
MH  - *Arsenites/toxicity
MH  - Muscle, Skeletal/drug effects/metabolism
MH  - Sodium Compounds
PMC - PMC12121733
COIS- The authors have declared that no competing interests exist.
EDAT- 2025/05/29 20:05
MHDA- 2025/05/29 20:06
PMCR- 2025/05/29
CRDT- 2025/05/29 13:53
PHST- 2025/02/21 00:00 [received]
PHST- 2025/04/30 00:00 [accepted]
PHST- 2025/05/29 20:06 [medline]
PHST- 2025/05/29 20:05 [pubmed]
PHST- 2025/05/29 13:53 [entrez]
PHST- 2025/05/29 00:00 [pmc-release]
AID - PONE-D-25-09161 [pii]
AID - 10.1371/journal.pone.0320557 [doi]
PST - epublish
SO  - PLoS One. 2025 May 29;20(5):e0320557. doi: 10.1371/journal.pone.0320557. 
      eCollection 2025.

PMID- 40416846
OWN - NLM
STAT- PubMed-not-MEDLINE
LR  - 20250613
IS  - 2948-2828 (Electronic)
IS  - 2948-2828 (Linking)
VI  - 3
DP  - 2025
TI  - High protein intake causes gene-length-dependent transcriptional decline, 
      shortens lifespan and accelerates ageing in progeroid DNA repair-deficient mice.
PG  - 20
LID - 10.1038/s44324-025-00064-3 [doi]
LID - 20
AB  - Dietary composition can significantly influence health and lifespan, however, 
      robust knowledge on which food components, at what concentration exert which 
      long-term health effects is still incomplete. Here, we explored the effects of 
      dietary protein intake on Ercc1 (Δ/-) DNA-repair-deficient mice, which are an 
      excellent model for accelerated ageing and are hyperresponsive to the anti-ageing 
      effect of dietary restriction. Restricting dietary protein by 50% extended 
      lifespan in male mice, but not in females. Restricting protein levels beyond 80% 
      improved various neurological health parameters, while a further reduction to 95% 
      affected appetite and became distinctly detrimental. Conversely, a near doubling 
      of protein intake and isocaloric compensatory lowering with carbohydrates 
      significantly shortened lifespan in both sexes. Gene expression analysis of liver 
      from mice on a high-protein, low-carbohydrate diet to those on high-carbohydrate, 
      low-protein revealed increased expression of oxidative phosphorylation, 
      enrichment of processes associated with tissue injury, inflammation, and 
      gene-length-dependent transcriptional decline (GLTD), recently shown to reflect 
      DNA damage accumulation causing transcription stress, and cellular ageing. 
      Finally, GLTD was also identified by reanalysis of publicly available data of 
      wild-type mice, rats and humans on high-protein diets, suggesting that increased 
      dietary protein enhances GLTD and accelerates systemic ageing. Together, our 
      findings have implications for nutritional guidelines for progeroid 
      DNA-repair-deficient human syndromes, warrant the use of excessive protein intake 
      for sustaining health, and suggests GLTD as a sensitive read-out of overall 
      health and predictor of biological ageing.
CI  - © The Author(s) 2025.
FAU - van Galen, Ivar
AU  - van Galen I
AD  - Princess Máxima Center for Pediatric Oncology, Utrecht, Netherlands. ROR: 
      https://ror.org/02aj7yc53. GRID: grid.487647.e
AD  - Oncode Institute, Utrecht, Netherlands. ROR: https://ror.org/01n92vv28. GRID: 
      grid.499559.d
AD  - Laboratory for Experimental Orthopedics, Maastricht University, Maastricht, 
      Netherlands. ROR: https://ror.org/02jz4aj89. GRID: grid.5012.6. ISNI: 0000 0001 
      0481 6099
FAU - Birkisdóttir, Maria B
AU  - Birkisdóttir MB
AD  - Princess Máxima Center for Pediatric Oncology, Utrecht, Netherlands. ROR: 
      https://ror.org/02aj7yc53. GRID: grid.487647.e
AD  - Oncode Institute, Utrecht, Netherlands. ROR: https://ror.org/01n92vv28. GRID: 
      grid.499559.d
FAU - Ozinga, Rutger A
AU  - Ozinga RA
AD  - Princess Máxima Center for Pediatric Oncology, Utrecht, Netherlands. ROR: 
      https://ror.org/02aj7yc53. GRID: grid.487647.e
AD  - Oncode Institute, Utrecht, Netherlands. ROR: https://ror.org/01n92vv28. GRID: 
      grid.499559.d
FAU - Brandt, Renata M C
AU  - Brandt RMC
AD  - Department of Molecular Genetics, Erasmus MC Cancer Institute, Erasmus University 
      Medical Center Rotterdam, Rotterdam, Netherlands. ROR: https://ror.org/018906e22. 
      GRID: grid.5645.2. ISNI: 000000040459992X
FAU - Barnhoorn, Sander
AU  - Barnhoorn S
AD  - Department of Molecular Genetics, Erasmus MC Cancer Institute, Erasmus University 
      Medical Center Rotterdam, Rotterdam, Netherlands. ROR: https://ror.org/018906e22. 
      GRID: grid.5645.2. ISNI: 000000040459992X
FAU - Imholz, Sandra
AU  - Imholz S
AD  - Centre for Health Protection, National Institute for Public Health and the 
      Environment, (RIVM), Bilthoven, Netherlands. ROR: https://ror.org/01cesdt21. 
      GRID: grid.31147.30. ISNI: 0000 0001 2208 0118
FAU - van Oostrom, Conny T
AU  - van Oostrom CT
AD  - Centre for Health Protection, National Institute for Public Health and the 
      Environment, (RIVM), Bilthoven, Netherlands. ROR: https://ror.org/01cesdt21. 
      GRID: grid.31147.30. ISNI: 0000 0001 2208 0118
FAU - van der Marel, Ricfrid W G N
AU  - van der Marel RWGN
AD  - Princess Máxima Center for Pediatric Oncology, Utrecht, Netherlands. ROR: 
      https://ror.org/02aj7yc53. GRID: grid.487647.e
AD  - Oncode Institute, Utrecht, Netherlands. ROR: https://ror.org/01n92vv28. GRID: 
      grid.499559.d
FAU - Smit, Kimberly
AU  - Smit K
AD  - Princess Máxima Center for Pediatric Oncology, Utrecht, Netherlands. ROR: 
      https://ror.org/02aj7yc53. GRID: grid.487647.e
AD  - Oncode Institute, Utrecht, Netherlands. ROR: https://ror.org/01n92vv28. GRID: 
      grid.499559.d
FAU - Rijksen, Yvonne M A
AU  - Rijksen YMA
AD  - Princess Máxima Center for Pediatric Oncology, Utrecht, Netherlands. ROR: 
      https://ror.org/02aj7yc53. GRID: grid.487647.e
AD  - Oncode Institute, Utrecht, Netherlands. ROR: https://ror.org/01n92vv28. GRID: 
      grid.499559.d
FAU - Reiling, Erwin
AU  - Reiling E
AD  - Centre for Health Protection, National Institute for Public Health and the 
      Environment, (RIVM), Bilthoven, Netherlands. ROR: https://ror.org/01cesdt21. 
      GRID: grid.31147.30. ISNI: 0000 0001 2208 0118
FAU - van Steeg, Harry
AU  - van Steeg H
AD  - Centre for Health Protection, National Institute for Public Health and the 
      Environment, (RIVM), Bilthoven, Netherlands. ROR: https://ror.org/01cesdt21. 
      GRID: grid.31147.30. ISNI: 0000 0001 2208 0118
FAU - Hoeijmakers, Jan H J
AU  - Hoeijmakers JHJ
AD  - Princess Máxima Center for Pediatric Oncology, Utrecht, Netherlands. ROR: 
      https://ror.org/02aj7yc53. GRID: grid.487647.e
AD  - Oncode Institute, Utrecht, Netherlands. ROR: https://ror.org/01n92vv28. GRID: 
      grid.499559.d
AD  - Department of Molecular Genetics, Erasmus MC Cancer Institute, Erasmus University 
      Medical Center Rotterdam, Rotterdam, Netherlands. ROR: https://ror.org/018906e22. 
      GRID: grid.5645.2. ISNI: 000000040459992X
AD  - CECAD forschungszentrum, Köln, Germany. ROR: https://ror.org/04c4bwh63. GRID: 
      grid.452408.f
FAU - Dollé, Martijn E T
AU  - Dollé MET
AD  - Centre for Health Protection, National Institute for Public Health and the 
      Environment, (RIVM), Bilthoven, Netherlands. ROR: https://ror.org/01cesdt21. 
      GRID: grid.31147.30. ISNI: 0000 0001 2208 0118
FAU - Vermeij, Wilbert P
AU  - Vermeij WP
AD  - Princess Máxima Center for Pediatric Oncology, Utrecht, Netherlands. ROR: 
      https://ror.org/02aj7yc53. GRID: grid.487647.e
AD  - Oncode Institute, Utrecht, Netherlands. ROR: https://ror.org/01n92vv28. GRID: 
      grid.499559.d
LA  - eng
GR  - P01 AG017242/AG/NIA NIH HHS/United States
PT  - Journal Article
DEP - 20250522
PL  - England
TA  - NPJ Metab Health Dis
JT  - npj metabolic health and disease
JID - 9918751588706676
PMC - PMC12098121
OTO - NOTNLM
OT  - Growth disorders
OT  - Metabolic pathways
OT  - Metabolism
COIS- Competing interestsThe authors declare no competing interests.
EDAT- 2025/05/26 12:36
MHDA- 2025/05/26 12:37
PMCR- 2025/05/22
CRDT- 2025/05/26 06:07
PHST- 2025/01/24 00:00 [received]
PHST- 2025/04/16 00:00 [accepted]
PHST- 2025/05/26 12:37 [medline]
PHST- 2025/05/26 12:36 [pubmed]
PHST- 2025/05/26 06:07 [entrez]
PHST- 2025/05/22 00:00 [pmc-release]
AID - 64 [pii]
AID - 10.1038/s44324-025-00064-3 [doi]
PST - epublish
SO  - NPJ Metab Health Dis. 2025 May 22;3:20. doi: 10.1038/s44324-025-00064-3. 
      eCollection 2025.

PMID- 40387624
OWN - NLM
STAT- MEDLINE
DCOM- 20250714
LR  - 20250714
IS  - 1528-7394 (Print)
IS  - 0098-4108 (Linking)
VI  - 88
IP  - 18
DP  - 2025
TI  - Toxicological safety, antioxidant effect, and chemoprotection determination of an 
      extract from the babassu mesocarp (Orbignya phalerata Mart.) in preclinical 
      studies.
PG  - 727-747
LID - 10.1080/15287394.2025.2496959 [doi]
AB  - Reactive nitrogen species (RNS) and reactive oxygen species (ROS) play a key role 
      in chronic diseases and aging by initiating protein oxidation, impaired cellular 
      membrane damage and functions, and induction of DNA mutations. When endogenous 
      antioxidants are insufficient to counteract oxidant stress, bioactive compounds 
      might serve as physiological therapeutic agents attributed to their ability to 
      neutralize ROS. The aim of this study was to examine the antioxidant, 
      chemoprotective and toxicological aspects of the hydroethanolic extract from 
      Orbignya phalerata Mart. mesocarp using in vitro and in vivo bioassays. The 
      extract presented 9.9 mg/g of total flavonoids, primarily catechin and 
      epicatechin. This extract exhibited no apparent toxicity upon Artemia salina 
      (LC(50) > 1000 μg/ml) or Zophobas morio larvae (LD(50) > 3000 mg/kg), low 
      hemolysis, genotoxicity, or mutagenicity utilizing Allium cepa cells. 
      Cytotoxicity effects were observed on in L-929 murine fibroblast only at 
      concentrations above 130 μg/ml. This extract effectively neutralized free 
      radicals [DPPH(•) (EC(50) 25.3 μg/ml) and ABTS(•+) (EC(50) 52.6 μg/ml)] and 
      reduced H(2)O(2-)initiated effects on Saccharomyces cerevisiae. The 
      chemoprotective activity of this extract was also noted in A. salina, L-929 
      cells, and S. cerevisiae as evidenced from oxidative damage and toxicity tests 
      results. This constitutes the first report describing the toxicological safety 
      profile of a babassu mesocarp extract a rich source of flavonoids (catechin and 
      epicatechin) with antioxidant and chemoprotective activities.
FAU - Debia, Nicole
AU  - Debia N
AUID- ORCID: 0000-0001-8619-6726
AD  - Toxicological Genetics Research Laboratory (Lapgenic), Pharmaceutical Technology 
      Center, Federal University of Piauí, Teresina, Piauí, Brazil.
FAU - Santana Sousa, Ana Beatriz
AU  - Santana Sousa AB
AUID- ORCID: 0000-0001-8626-3861
AD  - Toxicological Genetics Research Laboratory (Lapgenic), Pharmaceutical Technology 
      Center, Federal University of Piauí, Teresina, Piauí, Brazil.
FAU - Arêa Cassiano de Melo, Beatriz
AU  - Arêa Cassiano de Melo B
AUID- ORCID: 0009-0004-8868-8440
AD  - Department of Chemistry, Federal University of Piauí, Teresina, Brazil.
FAU - Alves de Sousa, Athanara
AU  - Alves de Sousa A
AUID- ORCID: 0000-0002-1106-4320
AD  - Toxicological Genetics Research Laboratory (Lapgenic), Pharmaceutical Technology 
      Center, Federal University of Piauí, Teresina, Piauí, Brazil.
FAU - Alves Nobre, Taline
AU  - Alves Nobre T
AUID- ORCID: 0000-0001-9090-4625
AD  - Toxicological Genetics Research Laboratory (Lapgenic), Pharmaceutical Technology 
      Center, Federal University of Piauí, Teresina, Piauí, Brazil.
FAU - de Oliveira, Victor Alves
AU  - de Oliveira VA
AUID- ORCID: 0000-0003-1039-7657
AD  - Toxicological Genetics Research Laboratory (Lapgenic), Pharmaceutical Technology 
      Center, Federal University of Piauí, Teresina, Piauí, Brazil.
FAU - Carvalho Sena de Almeida, José Otávio
AU  - Carvalho Sena de Almeida JO
AUID- ORCID: 0000-0003-2112-2480
AD  - Laboratory of Functional and Molecular Studies in Physiopharmacology (Lafmol), 
      Department of Biophysics and Physiology, Federal University of Piauí, Teresina, 
      Brazil.
FAU - de Sousa, João Sammy Nery
AU  - de Sousa JSN
AUID- ORCID: 0000-0002-1679-578X
AD  - Department of Chemistry, Federal University of Piauí, Teresina, Brazil.
FAU - Arcanjo, Daniel Dias Rufino
AU  - Arcanjo DDR
AUID- ORCID: 0000-0001-7021-2744
AD  - Laboratory of Functional and Molecular Studies in Physiopharmacology (Lafmol), 
      Department of Biophysics and Physiology, Federal University of Piauí, Teresina, 
      Brazil.
FAU - Muálem de Moraes Alves, Michel
AU  - Muálem de Moraes Alves M
AUID- ORCID: 0000-0003-4541-6096
AD  - Department of Veterinary Morphophysiology, Federal University of Piauí, Teresina, 
      Brazil.
FAU - Pinheiro Ferreira, Paulo Michel
AU  - Pinheiro Ferreira PM
AUID- ORCID: 0000-0001-6862-6497
AD  - Laboratory of Experimental Cancerology (Labcancer), Department of Biophysics and 
      Physiology, Federal University of Piauí, Teresina, Brazil.
FAU - Sousa, João Marcelo de Castro E
AU  - Sousa JMCE
AUID- ORCID: 0000-0002-5085-1482
AD  - Toxicological Genetics Research Laboratory (Lapgenic), Pharmaceutical Technology 
      Center, Federal University of Piauí, Teresina, Piauí, Brazil.
LA  - eng
PT  - Journal Article
DEP - 20250519
PL  - England
TA  - J Toxicol Environ Health A
JT  - Journal of toxicology and environmental health. Part A
JID - 100960995
RN  - 0 (Antioxidants)
RN  - 0 (Plant Extracts)
RN  - 0 (Flavonoids)
SB  - IM
MH  - Animals
MH  - *Antioxidants/toxicity/pharmacology
MH  - *Plant Extracts/toxicity/pharmacology/chemistry
MH  - Mice
MH  - Artemia/drug effects
MH  - Larva/drug effects
MH  - Flavonoids
MH  - Oxidative Stress/drug effects
MH  - Cell Line
MH  - *Arecaceae/chemistry
OTO - NOTNLM
OT  - Bioactive compounds
OT  - Orbignya phalerata Mart.
OT  - cytotoxicity
OT  - flavonoids
OT  - free radicals
OT  - oxidative stress
EDAT- 2025/05/19 12:29
MHDA- 2025/07/14 12:29
CRDT- 2025/05/19 10:13
PHST- 2025/07/14 12:29 [medline]
PHST- 2025/05/19 12:29 [pubmed]
PHST- 2025/05/19 10:13 [entrez]
AID - 10.1080/15287394.2025.2496959 [doi]
PST - ppublish
SO  - J Toxicol Environ Health A. 2025;88(18):727-747. doi: 
      10.1080/15287394.2025.2496959. Epub 2025 May 19.

PMID- 40383171
OWN - NLM
STAT- MEDLINE
DCOM- 20250604
LR  - 20250604
IS  - 1096-1186 (Electronic)
IS  - 1043-6618 (Linking)
VI  - 216
DP  - 2025 Jun
TI  - Berbamine as potential STING inhibitor For KRAS-mutant non-small cell lung 
      cancer.
PG  - 107777
LID - S1043-6618(25)00202-6 [pii]
LID - 10.1016/j.phrs.2025.107777 [doi]
AB  - Lung adenocarcinoma (LUAD) is a leading cause of cancer-related mortality. Poor 
      prognostic results in LUAD are frequently associated with KRAS mutations and drug 
      resistance. KRAS mutations can induce STING activation by triggering DNA damage 
      response (DDR) activation. This persistently activated STING signaling gives rise 
      to an immunosuppressive microenvironment, thereby complicating treatment efforts. 
      In this study, we identified that the low-toxicity pro-apoptotic drug Berbamine 
      (BBM) as a potential therapeutic agent for LUAD cells with KRAS mutations. BBM 
      exhibits anti-tumor effects by triggering cell cycle arrest, enhancing 
      senescence, and activating apoptosis. BBM also targets STING, leading to the 
      downregulation of p-STING (Ser366) and CCL2. This in turn reduced the 
      infiltration of M-MDSCs into the tumor microenvironment. These combined 
      mechanisms not only suppress STING-dependent tumor growth but also remodel the 
      immunosuppressive tumor microenvironment, thereby enhancing anti-tumor immunity. 
      Collectively, our findings position BBM as a promising therapeutic agent for LUAD 
      with KRAS mutations, offering a strategy to target STING-associated pathways, 
      overcome immune suppression, and ultimately improve patient outcomes.
CI  - Copyright © 2025 The Authors. Published by Elsevier Ltd.. All rights reserved.
FAU - Yan, Haoxin
AU  - Yan H
AD  - State Key Laboratory of Quality Research in Chinese Medicine, Dr. Neher's 
      Biophysics of Innovative Drug Discovery, Macau Institute for Applied Research in 
      Medicine and Health, Macau University of Science and Technology, Macao.
FAU - Huang, Jumin
AU  - Huang J
AD  - Cancer Center, Faculty of Health Sciences, University of Macau, Macau (SAR), 
      China. MOE Frontiers Science Center for Precision Oncology, University of Macau, 
      Macao.
FAU - Wang, Yuwei
AU  - Wang Y
AD  - Key Laboratory of Shaanxi Administration of Traditional Chinese Medicine for TCM 
      Compatibility, Shaanxi University of Chinese Medicine, Xianyang, Shaanxi Province 
      712046, China.
FAU - Zhang, Yizhong
AU  - Zhang Y
AD  - Chinese Medicine and Translational Medicine R&D center, Zhuhai UM Science & 
      Technology Research Institute, Zhuhai, Guangdong 519031, China.
FAU - Ren, Wenkang
AU  - Ren W
AD  - State Key Laboratory of Quality Research in Chinese Medicine, Dr. Neher's 
      Biophysics of Innovative Drug Discovery, Macau Institute for Applied Research in 
      Medicine and Health, Macau University of Science and Technology, Macao.
FAU - Zhai, Zhiran
AU  - Zhai Z
AD  - State Key Laboratory of Quality Research in Chinese Medicine, Dr. Neher's 
      Biophysics of Innovative Drug Discovery, Macau Institute for Applied Research in 
      Medicine and Health, Macau University of Science and Technology, Macao.
FAU - Tang, Yuping
AU  - Tang Y
AD  - Key Laboratory of Shaanxi Administration of Traditional Chinese Medicine for TCM 
      Compatibility, Shaanxi University of Chinese Medicine, Xianyang, Shaanxi Province 
      712046, China.
FAU - Lai, Huanling
AU  - Lai H
AD  - Guangzhou National Laboratory, Guangzhou, Guangdong 510000, China.
FAU - Fan, Xingxing
AU  - Fan X
AD  - State Key Laboratory of Quality Research in Chinese Medicine, Dr. Neher's 
      Biophysics of Innovative Drug Discovery, Macau Institute for Applied Research in 
      Medicine and Health, Macau University of Science and Technology, Macao. 
      Electronic address: xxfan@must.edu.mo.
FAU - Liu, Lihua
AU  - Liu L
AD  - School of Economics and Management, Yanbian University, Yanji 133000, China. 
      Electronic address: liulihua@ybu.edu.cn.
FAU - Leung, Elaine Lai-Han
AU  - Leung EL
AD  - Cancer Center, Faculty of Health Sciences, University of Macau, Macau (SAR), 
      China. MOE Frontiers Science Center for Precision Oncology, University of Macau, 
      Macao. Electronic address: lhleung@um.edu.mo.
LA  - eng
PT  - Journal Article
DEP - 20250516
PL  - Netherlands
TA  - Pharmacol Res
JT  - Pharmacological research
JID - 8907422
RN  - EC 3.6.5.2 (Proto-Oncogene Proteins p21(ras))
RN  - 0 (Membrane Proteins)
RN  - 0 (KRAS protein, human)
RN  - 0 (STING1 protein, human)
RN  - 0 (Antineoplastic Agents)
RN  - 0 (Benzylisoquinolines)
SB  - IM
MH  - Humans
MH  - *Lung Neoplasms/drug therapy/genetics/pathology/metabolism/immunology
MH  - *Proto-Oncogene Proteins p21(ras)/genetics
MH  - Animals
MH  - *Carcinoma, Non-Small-Cell Lung/drug therapy/genetics/pathology/metabolism
MH  - *Membrane Proteins/antagonists & inhibitors/metabolism
MH  - Mutation
MH  - *Antineoplastic Agents/pharmacology/therapeutic use
MH  - *Benzylisoquinolines/pharmacology/therapeutic use
MH  - Tumor Microenvironment/drug effects
MH  - Cell Line, Tumor
MH  - Apoptosis/drug effects
MH  - Mice
OTO - NOTNLM
OT  - Berbamine
OT  - MDSCs
OT  - NSCLC
OT  - STING
COIS- Declaration of Competing Interest The authors declare that they have no known 
      competing financial interests or personal relationships that could have appeared 
      to influence the work reported in this paper.
EDAT- 2025/05/19 00:37
MHDA- 2025/06/05 00:28
CRDT- 2025/05/18 19:33
PHST- 2025/01/10 00:00 [received]
PHST- 2025/03/27 00:00 [revised]
PHST- 2025/05/10 00:00 [accepted]
PHST- 2025/06/05 00:28 [medline]
PHST- 2025/05/19 00:37 [pubmed]
PHST- 2025/05/18 19:33 [entrez]
AID - S1043-6618(25)00202-6 [pii]
AID - 10.1016/j.phrs.2025.107777 [doi]
PST - ppublish
SO  - Pharmacol Res. 2025 Jun;216:107777. doi: 10.1016/j.phrs.2025.107777. Epub 2025 
      May 16.

PMID- 40350205
OWN - NLM
STAT- MEDLINE
DCOM- 20250512
LR  - 20250721
IS  - 2051-1426 (Electronic)
IS  - 2051-1426 (Linking)
VI  - 13
IP  - 5
DP  - 2025 May 11
TI  - The cold immunological landscape of ATM-deficient cancers.
LID - 10.1136/jitc-2024-010548 [doi]
LID - e010548
AB  - BACKGROUND: Mutations in genes encoding DNA repair factors, which facilitate 
      mismatch repair, homologous recombination, or DNA polymerase functions, are known 
      to enhance tumor immunogenicity. Ataxia telangiectasia mutated (ATM) is a central 
      regulator of DNA double-strand break repair and is frequently affected by somatic 
      or germline mutations in various cancer types, including breast, prostate, 
      pancreatic, and lung cancer. However, the consequences of ATM loss on tumor 
      immunogenicity are poorly understood. METHODS: We generated isogenic ATM-null 
      models using CRISPR in murine triple-negative breast (4T1) and colorectal (CT26) 
      cancer cell lines. ATM inactivation was confirmed by PCR and western blot. Immune 
      cell infiltrates were assessed by flow cytometry and immunohistochemistry in both 
      murine tumors and human samples from breast and lung cancers (via The Cancer 
      Genome Atlas and institutional cohorts). In vivo, the impact of ATM loss on tumor 
      growth and response to immune checkpoint blockade (anti-programmed cell death 
      protein-1 (PD-1)) was evaluated. Furthermore, we compared the effects of 
      different DNA-damaging agents-including an ATR inhibitor (RP-3500), a PARP 
      inhibitor (olaparib), and the topoisomerase II inhibitor etoposide-on 
      interferon-stimulated gene (ISG) expression and immune modulation. RESULTS: We 
      find that-in contrast to other DNA repair defects-ATM deficiency (1) fails to 
      encourage immune effector cell infiltration into tumors, and (2) does not enable 
      immune cell recruitment via synthetic lethality strategies in clinical trials, 
      such as with ATR inhibition. Assessing various DNA-damaging agents in Atm null 
      tumors revealed a differential activation of type I interferon (IFN) signaling, 
      with etoposide, a topoisomerase II inhibitor, emerging as the strongest activator 
      of ISG under these conditions. Yet, PD-1-targeted immune checkpoint blockade does 
      not bolster the therapeutic activity of etoposide in Atm-null syngeneic tumor 
      models, nor does it modify the tumor microenvironment, suggesting that type I IFN 
      signaling alone is insufficient to overcome immunosuppression in immunologically 
      cold ATM null neoplasms. CONCLUSIONS: ATM deficiency, while compromising DNA 
      repair and enhancing sensitivity to radiation and ATR inhibition, does not 
      increase tumor antigenicity or immunogenicity. Altogether, our results have 
      important implications for the design of novel combination therapies for ATM null 
      tumors and highlight the importance of antigenicity in the immunological 
      consequences of defective DNA repair.
CI  - © Author(s) (or their employer(s)) 2025. Re-use permitted under CC BY-NC. No 
      commercial re-use. See rights and permissions. Published by BMJ Group.
FAU - Sinha, Sonali
AU  - Sinha S
AD  - Department of Radiation Oncology, Memorial Sloan Kettering Cancer Center, New 
      York, New York, USA.
FAU - Ng, Victor
AU  - Ng V
AD  - Department of Radiation Oncology, Memorial Sloan Kettering Cancer Center, New 
      York, New York, USA.
FAU - Novaj, Ardijana
AU  - Novaj A
AD  - Department of Radiation Oncology, Memorial Sloan Kettering Cancer Center, New 
      York, New York, USA.
FAU - Zhu, Yingjei
AU  - Zhu Y
AD  - Department of Pathology, Memorial Sloan Kettering Cancer Center, New York, New 
      York, USA.
FAU - Yazaki, Shu
AU  - Yazaki S
AD  - Department of Radiation Oncology, Memorial Sloan Kettering Cancer Center, New 
      York, New York, USA.
FAU - Pei, Xin
AU  - Pei X
AD  - Department of Radiation Oncology, Memorial Sloan Kettering Cancer Center, New 
      York, New York, USA.
FAU - Derakhshan, Fatemeh
AU  - Derakhshan F
AD  - Department of Pathology, Columbia University, New York, New York, USA.
FAU - Pareja, Fresia
AU  - Pareja F
AD  - Department of Pathology, Memorial Sloan Kettering Cancer Center, New York, New 
      York, USA.
FAU - Setton, Jeremy
AU  - Setton J
AD  - Department of Radiation Oncology, Memorial Sloan Kettering Cancer Center, New 
      York, New York, USA.
FAU - Naulin, Flavie
AU  - Naulin F
AD  - Cancer Signaling and Microenvironment Program, Fox Chase Cancer Center, 
      Philadelphia, PA, USA.
FAU - Beltrán-Visiedo, Manuel
AU  - Beltrán-Visiedo M
AD  - Cancer Signaling and Microenvironment Program, Fox Chase Cancer Center, 
      Philadelphia, PA, USA.
FAU - Shin, Ethan
AU  - Shin E
AD  - Department of Radiation Oncology, Memorial Sloan Kettering Cancer Center, New 
      York, New York, USA.
FAU - Longhini, Ana Leda F
AU  - Longhini ALF
AD  - Memorial Sloan Kettering Cancer Center, New York, New York, USA.
FAU - Gardner, Rui
AU  - Gardner R
AD  - Memorial Sloan Kettering Cancer Center, New York, New York, USA.
FAU - Ma, Jennifer
AU  - Ma J
AD  - Department of Radiation Oncology, Memorial Sloan Kettering Cancer Center, New 
      York, New York, USA.
FAU - Ma, Kevin
AU  - Ma K
AD  - Department of Radiation Oncology, Memorial Sloan Kettering Cancer Center, New 
      York, New York, USA.
FAU - Roulston, Anne
AU  - Roulston A
AD  - Repare Therapeutics, Saint-Laurent, Quebec, Canada.
FAU - Morris, Stephen
AU  - Morris S
AD  - Repare Therapeutics, Saint-Laurent, Quebec, Canada.
FAU - Koehler, Maria
AU  - Koehler M
AD  - Repare Therapeutics, Boston, Massachusetts, USA.
FAU - Powell, Simon
AU  - Powell S
AD  - Department of Radiation Oncology, Memorial Sloan Kettering Cancer Center, New 
      York, New York, USA.
FAU - Rosen, Ezra
AU  - Rosen E
AD  - MSKCC, New York, New York, USA.
FAU - Galluzzi, Lorenzo
AU  - Galluzzi L
AD  - Cancer Signaling and Microenvironment Program, Fox Chase Cancer Center, 
      Philadelphia, PA, USA.
FAU - Reis-Filho, Jorge
AU  - Reis-Filho J
AD  - Department of Pathology, Memorial Sloan Kettering Cancer Center, New York, New 
      York, USA.
FAU - Khan, Atif
AU  - Khan A
AD  - Department of Radiation Oncology, Memorial Sloan Kettering Cancer Center, New 
      York, New York, USA riazn@mskcc.org khana7@mskcc.org.
FAU - Riaz, Nadeem
AU  - Riaz N
AUID- ORCID: 0000-0001-9873-5862
AD  - Department of Radiation Oncology, Memorial Sloan Kettering Cancer Center, New 
      York, New York, USA riazn@mskcc.org khana7@mskcc.org.
LA  - eng
GR  - P50 CA257881/CA/NCI NIH HHS/United States
GR  - P30 CA008748/CA/NCI NIH HHS/United States
GR  - P50 CA247749/CA/NCI NIH HHS/United States
GR  - U54 CA274291/CA/NCI NIH HHS/United States
GR  - R01 CA271915/CA/NCI NIH HHS/United States
PT  - Journal Article
DEP - 20250511
PL  - England
TA  - J Immunother Cancer
JT  - Journal for immunotherapy of cancer
JID - 101620585
RN  - EC 2.7.11.1 (Ataxia Telangiectasia Mutated Proteins)
RN  - EC 2.7.11.1 (ATM protein, human)
RN  - EC 2.7.11.1 (Atm protein, mouse)
SB  - IM
MH  - *Ataxia Telangiectasia Mutated Proteins/deficiency/genetics
MH  - Animals
MH  - Mice
MH  - Humans
MH  - Female
MH  - Cell Line, Tumor
MH  - *Neoplasms/immunology/genetics
PMC - PMC12067784
OTO - NOTNLM
OT  - Immune Checkpoint Inhibitor
OT  - Immunotherapy
OT  - Innate
OT  - Tumor mutation burden - TMB
COIS- Competing interests: NR receives research support from BMS, Pfizer, Repare 
      Therapuetics, and Invitae. LG is/has been holding research contracts with Lytix 
      Biopharma, Promontory and Onxeo, has received consulting/advisory honoraria from 
      Boehringer Ingelheim, AstraZeneca, OmniSEQ, Onxeo, The Longevity Labs, Inzen, 
      Imvax, Sotio, Promontory, Noxopharm, EduCom, and the Luke Heller TECPR2 
      Foundation, and holds Promontory stock option.
EDAT- 2025/05/12 05:12
MHDA- 2025/05/12 12:33
PMCR- 2025/05/11
CRDT- 2025/05/11 20:54
PHST- 2025/04/01 00:00 [accepted]
PHST- 2025/05/12 12:33 [medline]
PHST- 2025/05/12 05:12 [pubmed]
PHST- 2025/05/11 20:54 [entrez]
PHST- 2025/05/11 00:00 [pmc-release]
AID - jitc-2024-010548 [pii]
AID - 10.1136/jitc-2024-010548 [doi]
PST - epublish
SO  - J Immunother Cancer. 2025 May 11;13(5):e010548. doi: 10.1136/jitc-2024-010548.

PMID- 40349790
OWN - NLM
STAT- MEDLINE
DCOM- 20250601
LR  - 20250601
IS  - 1096-0333 (Electronic)
IS  - 0041-008X (Linking)
VI  - 500
DP  - 2025 Jul
TI  - Metformin alleviates cadmium-induced reproductive toxicity by enhancing 
      mitochondrial biosynthesis and epigenetic modifications in female mice.
PG  - 117390
LID - S0041-008X(25)00166-8 [pii]
LID - 10.1016/j.taap.2025.117390 [doi]
AB  - Cadmium, a pervasive environmental pollutant, exerts detrimental effects on 
      various tissues and cells, particularly targeting the reproductive system, 
      thereby posing significant risks to both animal food safety and human health. 
      Despite its widespread impact, research on substances capable of mitigating 
      cadmium-induced reproductive toxicity remains scarce, especially concerning 
      female reproductive health. Metformin, a widely used oral antihyperglycemic drug, 
      has demonstrated a range of beneficial effects, including anti-aging and 
      antioxidant properties. This study aims to investigate the potential and 
      underlying mechanisms of metformin in alleviating cadmium-induced reproductive 
      toxicity in females. Over a period of 35 consecutive days, mice were exposed to 
      cadmium-contaminated water (32 mg/l) and orally administered 10 mg metformin 
      dissolved in 0.2 ml normal saline. Our findings reveal that metformin effectively 
      mitigates cadmium-induced disruptions in the estrous cycle, follicular 
      development, and oocyte meiotic maturation. Specifically, metformin enhances ATP 
      production in oocytes by boosting mitochondrial mass and biosynthesis, thereby 
      counteracting cadmium-induced oxidative stress and spindle morphology defects 
      during meiosis. Additionally, metformin restores the DNA repair capacity of 
      oocytes, alleviating cadmium-induced DNA damage. This restorative effect is 
      partially mediated by metformin's ability to improve key epigenetic 
      modifications, such as histone acetylation, histone methylation, and DNA 
      methylation in oocytes. These results underscore metformin's potential as a 
      protective or therapeutic agent against cadmium reproductive toxicity, primarily 
      by maintaining cellular homeostasis to bolster oocyte resilience against cadmium 
      toxicity and preserving normal epigenetic modifications to ensure oocyte quality.
CI  - Copyright © 2025 Elsevier Inc. All rights reserved.
FAU - Zhu, Jiaqiao
AU  - Zhu J
AD  - College of Veterinary Medicine, Yangzhou University, Yangzhou, Jiangsu, PR China; 
      Guangling College of Yangzhou University, Yangzhou, Jiangsu, PR China; Jiangsu 
      Co-innovation Center for Prevention and Control of Important Animal Infectious 
      Diseases and Zoonoses, Yangzhou University, Yangzhou, Jiangsu, PR China; Joint 
      International Research Laboratory of Agriculture and Agri-Product Safety, the 
      Ministry of Education of China, Yangzhou University, Yangzhou, Jiangsu, PR China. 
      Electronic address: zhujiaqiao@yzu.edu.cn.
FAU - Zhu, Min
AU  - Zhu M
AD  - College of Veterinary Medicine, Yangzhou University, Yangzhou, Jiangsu, PR China; 
      Guangling College of Yangzhou University, Yangzhou, Jiangsu, PR China.
FAU - Zhao, Hangbin
AU  - Zhao H
AD  - College of Veterinary Medicine, Yangzhou University, Yangzhou, Jiangsu, PR China.
FAU - Lin, Yifan
AU  - Lin Y
AD  - College of Veterinary Medicine, Yangzhou University, Yangzhou, Jiangsu, PR China.
FAU - Han, Xiaoxue
AU  - Han X
AD  - College of Veterinary Medicine, Yangzhou University, Yangzhou, Jiangsu, PR China.
FAU - Tan, Ankai
AU  - Tan A
AD  - College of Veterinary Medicine, Yangzhou University, Yangzhou, Jiangsu, PR China.
FAU - Wang, Yixian
AU  - Wang Y
AD  - College of Veterinary Medicine, Yangzhou University, Yangzhou, Jiangsu, PR China.
FAU - Ma, Yonggang
AU  - Ma Y
AD  - College of Veterinary Medicine, Yangzhou University, Yangzhou, Jiangsu, PR China; 
      Jiangsu Co-innovation Center for Prevention and Control of Important Animal 
      Infectious Diseases and Zoonoses, Yangzhou University, Yangzhou, Jiangsu, PR 
      China; Joint International Research Laboratory of Agriculture and Agri-Product 
      Safety, the Ministry of Education of China, Yangzhou University, Yangzhou, 
      Jiangsu, PR China.
FAU - Li, Junwei
AU  - Li J
AD  - College of Veterinary Medicine, Yangzhou University, Yangzhou, Jiangsu, PR China; 
      Jiangsu Co-innovation Center for Prevention and Control of Important Animal 
      Infectious Diseases and Zoonoses, Yangzhou University, Yangzhou, Jiangsu, PR 
      China; Joint International Research Laboratory of Agriculture and Agri-Product 
      Safety, the Ministry of Education of China, Yangzhou University, Yangzhou, 
      Jiangsu, PR China.
FAU - Liu, Zongping
AU  - Liu Z
AD  - College of Veterinary Medicine, Yangzhou University, Yangzhou, Jiangsu, PR China; 
      Guangling College of Yangzhou University, Yangzhou, Jiangsu, PR China; Jiangsu 
      Co-innovation Center for Prevention and Control of Important Animal Infectious 
      Diseases and Zoonoses, Yangzhou University, Yangzhou, Jiangsu, PR China; Joint 
      International Research Laboratory of Agriculture and Agri-Product Safety, the 
      Ministry of Education of China, Yangzhou University, Yangzhou, Jiangsu, PR China. 
      Electronic address: liuzongping@yzu.edu.cn.
LA  - eng
PT  - Journal Article
DEP - 20250509
PL  - United States
TA  - Toxicol Appl Pharmacol
JT  - Toxicology and applied pharmacology
JID - 0416575
RN  - 9100L32L2N (Metformin)
RN  - 00BH33GNGH (Cadmium)
RN  - 0 (Hypoglycemic Agents)
SB  - IM
MH  - Animals
MH  - Female
MH  - *Metformin/pharmacology
MH  - *Epigenesis, Genetic/drug effects
MH  - *Mitochondria/drug effects/metabolism
MH  - Mice
MH  - *Reproduction/drug effects
MH  - Oxidative Stress/drug effects
MH  - *Cadmium/toxicity
MH  - Oocytes/drug effects/metabolism
MH  - DNA Damage/drug effects
MH  - Hypoglycemic Agents/pharmacology
OTO - NOTNLM
OT  - Cadmium
OT  - Epigenetic
OT  - Metformin
OT  - Mitochondria
OT  - Oocytes
COIS- Declaration of competing interest The authors declare that they have no conflict 
      of interests or relationships that could have appeared to influence the work 
      reported in this paper.
EDAT- 2025/05/12 05:12
MHDA- 2025/06/04 22:06
CRDT- 2025/05/11 19:31
PHST- 2025/03/13 00:00 [received]
PHST- 2025/04/29 00:00 [revised]
PHST- 2025/05/08 00:00 [accepted]
PHST- 2025/06/04 22:06 [medline]
PHST- 2025/05/12 05:12 [pubmed]
PHST- 2025/05/11 19:31 [entrez]
AID - S0041-008X(25)00166-8 [pii]
AID - 10.1016/j.taap.2025.117390 [doi]
PST - ppublish
SO  - Toxicol Appl Pharmacol. 2025 Jul;500:117390. doi: 10.1016/j.taap.2025.117390. 
      Epub 2025 May 9.

PMID- 40311163
OWN - NLM
STAT- MEDLINE
DCOM- 20250513
LR  - 20250514
IS  - 1768-3254 (Electronic)
IS  - 0223-5234 (Linking)
VI  - 292
DP  - 2025 Aug 5
TI  - Design, synthesis, and biological evaluation of novel CDK4/6 and BRD4 dual 
      inhibitors for treatment of KRAS-mutant NSCLC.
PG  - 117685
LID - S0223-5234(25)00450-7 [pii]
LID - 10.1016/j.ejmech.2025.117685 [doi]
AB  - CDK4/6 is the candidate therapeutic target for KRAS-mutant NSCLC. However, its 
      frequent primary and acquired resistance limits its potential clinical 
      application. Recently it had been shown that BRD4 up-regulation induced conferred 
      resistance of KRAS-mutant NSCLC cells to CDK4/6 inhibitor, and BRD4 inhibitor 
      synergized with CDK4/6 inhibitor induced senescence in KRAS-mutant NSCLC tumors 
      and cells, meanwhile, the combined therapy extended survival of the KRAS-mutant 
      NSCLC mouse model. Thus, a series of CDK4/6 and BRD4 dual inhibitors were 
      prepared to target KRAS-mutant NSCLC. Among these compounds, PJ2 exhibited potent 
      antiproliferative effects against KRAS-mutant NSCLC cells NCI-H358 
      (IC(50) = 0.34 ± 0.01 μM) and A549 (IC(50) = 0.31 ± 0.04 μM), and had excellent 
      inhibitory effects on CDK4, CDK6, BRD4(BD1) and BRD4(BD2), and IC(50) values were 
      168.75 ± 46.32 nM, 292.45 ± 11.67 nM, 23.17 ± 3.61 nM and 3.12 ± 0.15 nM, 
      respectively. Mechanism research indicated that PJ2 induced cell cycle arrest, 
      senescence and apoptosis through ROS-mediated DNA damage. Furthermore, PJ2 could 
      effectively suppress the migration and invasion of NCI-H358 cells. These results 
      proved that developing potent CDK4/6 and BRD4 dual inhibitors was a promising 
      strategy for the KRAS-mutant NSCLC therapy.
CI  - Copyright © 2025 Elsevier Masson SAS. All rights reserved.
FAU - Tong, Xiaojie
AU  - Tong X
AD  - School of Pharmacy, Xinxiang Medical University, Xinxiang, 453003, China.
FAU - Shen, Tong
AU  - Shen T
AD  - School of Pharmacy, Xinxiang Medical University, Xinxiang, 453003, China.
FAU - Li, Song
AU  - Li S
AD  - School of Pharmacy, Xinxiang Medical University, Xinxiang, 453003, China.
FAU - Wu, Liqiang
AU  - Wu L
AD  - School of Pharmacy, Xinxiang Medical University, Xinxiang, 453003, China. 
      Electronic address: wliq1974@163.com.
LA  - eng
PT  - Journal Article
DEP - 20250426
PL  - France
TA  - Eur J Med Chem
JT  - European journal of medicinal chemistry
JID - 0420510
RN  - EC 2.7.11.22 (Cyclin-Dependent Kinase 4)
RN  - EC 2.7.11.22 (Cyclin-Dependent Kinase 6)
RN  - 0 (Cell Cycle Proteins)
RN  - 0 (BRD4 protein, human)
RN  - EC 3.6.5.2 (Proto-Oncogene Proteins p21(ras))
RN  - 0 (Transcription Factors)
RN  - 0 (Antineoplastic Agents)
RN  - 0 (KRAS protein, human)
RN  - EC 2.7.11.22 (CDK6 protein, human)
RN  - EC 2.7.11.22 (CDK4 protein, human)
RN  - 0 (Protein Kinase Inhibitors)
RN  - 0 (Bromodomain Containing Proteins)
SB  - IM
MH  - Humans
MH  - *Cyclin-Dependent Kinase 4/antagonists & inhibitors/metabolism
MH  - *Cyclin-Dependent Kinase 6/antagonists & inhibitors/metabolism
MH  - *Cell Cycle Proteins/antagonists & inhibitors/metabolism
MH  - *Lung Neoplasms/drug therapy/pathology/metabolism/genetics
MH  - *Carcinoma, Non-Small-Cell Lung/drug therapy/pathology/metabolism/genetics
MH  - *Proto-Oncogene Proteins p21(ras)/genetics
MH  - *Transcription Factors/antagonists & inhibitors/metabolism
MH  - *Antineoplastic Agents/pharmacology/chemical synthesis/chemistry
MH  - Cell Proliferation/drug effects
MH  - *Drug Design
MH  - Molecular Structure
MH  - Structure-Activity Relationship
MH  - *Protein Kinase Inhibitors/pharmacology/chemical synthesis/chemistry
MH  - Drug Screening Assays, Antitumor
MH  - Dose-Response Relationship, Drug
MH  - Animals
MH  - Apoptosis/drug effects
MH  - Mice
MH  - Cell Line, Tumor
MH  - Mutation
MH  - Bromodomain Containing Proteins
OTO - NOTNLM
OT  - Antitumor
OT  - BRD4
OT  - CDK4/6
OT  - KRAS-Mutant NSCLC
OT  - Senescence
COIS- Declaration of competing interest The authors declare that they have no known 
      competing financial interests or personal relationships that could have appeared 
      to influence the work reported in this paper.
EDAT- 2025/05/01 18:30
MHDA- 2025/05/13 06:33
CRDT- 2025/05/01 18:00
PHST- 2025/03/25 00:00 [received]
PHST- 2025/04/22 00:00 [revised]
PHST- 2025/04/24 00:00 [accepted]
PHST- 2025/05/13 06:33 [medline]
PHST- 2025/05/01 18:30 [pubmed]
PHST- 2025/05/01 18:00 [entrez]
AID - S0223-5234(25)00450-7 [pii]
AID - 10.1016/j.ejmech.2025.117685 [doi]
PST - ppublish
SO  - Eur J Med Chem. 2025 Aug 5;292:117685. doi: 10.1016/j.ejmech.2025.117685. Epub 
      2025 Apr 26.

PMID- 40279334
OWN - NLM
STAT- MEDLINE
DCOM- 20250716
LR  - 20250719
IS  - 1474-9726 (Electronic)
IS  - 1474-9718 (Print)
IS  - 1474-9718 (Linking)
VI  - 24
IP  - 7
DP  - 2025 Jul
TI  - Dietary Restriction Mitigates Vascular Aging, Modulates the cGAS-STING Pathway 
      and Reverses Macrophage-Like VSMC Phenotypes in Progeroid DNA-Repair-Deficient 
      Ercc1(Δ) (/-) Mice.
PG  - e70062
LID - 10.1111/acel.70062 [doi]
LID - e70062
AB  - Aging is a major risk factor for cardiovascular diseases, and the accumulation of 
      DNA damage significantly contributes to the aging process. This study aimed to 
      identify the underlying molecular mechanisms of vascular aging in 
      DNA-repair-deficient progeroid Ercc1(Δ/-) mice and to explore the therapeutic 
      effect of dietary restriction (DR). RNA sequencing analysis revealed that DR 
      reversed gene expression of vascular aging processes, including extracellular 
      matrix remodeling, in the Ercc1(Δ/-) aorta. Notably, this analysis indicated the 
      presence of macrophage-like vascular smooth muscle cells (VSMCs) and suggested 
      cGAS-STING pathway activation. The presence of macrophage-like VSMCs and 
      increased STING1 expression were confirmed in Ercc1(Δ/-) aortic tissue and were 
      both reduced by DR. In vitro, cisplatin-induced DNA damage activated the 
      cGAS-STING pathway in Ercc1(Δ/-) VSMCs but not in wildtype VSMCs. These findings 
      identify the involvement of the cGAS-STING pathway in DNA damage-driven vascular 
      aging and underscore the therapeutic benefits of DR for vascular aging. 
      Furthermore, upstream regulator analysis revealed compounds that may replicate 
      the beneficial effects of DR, providing promising leads for further 
      investigation.
CI  - © 2025 The Author(s). Aging Cell published by Anatomical Society and John Wiley & 
      Sons Ltd.
FAU - Stefens, S J M
AU  - Stefens SJM
AUID- ORCID: 0009-0007-6365-326X
AD  - Department of Molecular Genetics, Erasmus University Medical Center, Rotterdam, 
      the Netherlands.
FAU - van der Linden, J
AU  - van der Linden J
AUID- ORCID: 0009-0006-4431-9322
AD  - Department of Molecular Genetics, Erasmus University Medical Center, Rotterdam, 
      the Netherlands.
FAU - Heredia-Genestar, J M
AU  - Heredia-Genestar JM
AD  - Department of Molecular Genetics, Erasmus University Medical Center, Rotterdam, 
      the Netherlands.
FAU - Brandt, R M C
AU  - Brandt RMC
AD  - Department of Molecular Genetics, Erasmus University Medical Center, Rotterdam, 
      the Netherlands.
FAU - Barnhoorn, S
AU  - Barnhoorn S
AD  - Department of Molecular Genetics, Erasmus University Medical Center, Rotterdam, 
      the Netherlands.
FAU - Nieuwenhuizen-Bakker, I
AU  - Nieuwenhuizen-Bakker I
AD  - Department of Molecular Genetics, Erasmus University Medical Center, Rotterdam, 
      the Netherlands.
FAU - van Vliet, N
AU  - van Vliet N
AD  - Department of Molecular Genetics, Erasmus University Medical Center, Rotterdam, 
      the Netherlands.
FAU - Odijk, J H M
AU  - Odijk JHM
AD  - Department of Molecular Genetics, Erasmus University Medical Center, Rotterdam, 
      the Netherlands.
FAU - Ridwan, Y
AU  - Ridwan Y
AD  - AMIE Core Facility, Erasmus University Medical Center, Rotterdam, the 
      Netherlands.
FAU - Stuijts, D
AU  - Stuijts D
AD  - Department of Molecular Genetics, Erasmus University Medical Center, Rotterdam, 
      the Netherlands.
FAU - Batenburg, M
AU  - Batenburg M
AD  - Department of Molecular Genetics, Erasmus University Medical Center, Rotterdam, 
      the Netherlands.
FAU - Hoeijmakers, J H J
AU  - Hoeijmakers JHJ
AD  - Department of Molecular Genetics, Erasmus University Medical Center, Rotterdam, 
      the Netherlands.
AD  - Princess Máxima Center for Pediatric Oncology, Utrecht, the Netherlands.
AD  - Oncode Institute, Utrecht, the Netherlands.
AD  - Institute for Genome Stability in Aging and Disease, Cologne Excellence Cluster 
      for Cellular Stress Responses in Aging-Associated Diseases (CECAD), University of 
      Cologne, Cologne, Germany.
FAU - Kanaar, R
AU  - Kanaar R
AD  - Department of Molecular Genetics, Erasmus University Medical Center, Rotterdam, 
      the Netherlands.
AD  - Oncode Institute, Utrecht, the Netherlands.
AD  - Department of Radiotherapy, Erasmus University Medical Center, Rotterdam, the 
      Netherlands.
FAU - Essers, J
AU  - Essers J
AD  - Department of Molecular Genetics, Erasmus University Medical Center, Rotterdam, 
      the Netherlands.
AD  - Department of Radiotherapy, Erasmus University Medical Center, Rotterdam, the 
      Netherlands.
AD  - Department of Vascular Surgery, Cardiovascular Institute, Erasmus University 
      Medical Center, Rotterdam, the Netherlands.
FAU - van der Pluijm, I
AU  - van der Pluijm I
AD  - Department of Molecular Genetics, Erasmus University Medical Center, Rotterdam, 
      the Netherlands.
AD  - Department of Vascular Surgery, Cardiovascular Institute, Erasmus University 
      Medical Center, Rotterdam, the Netherlands.
LA  - eng
GR  - RD20-113/ejprd/
GR  - LSHM 21075/Erasmus Universitair Medisch Centrum Rotterdam/
GR  - 457002001/ZONMW_/ZonMw/Netherlands
GR  - 73111208- SFB 829/Deutsche Forschungsgemeinschaft/
GR  - P01 AG017242/AG/NIA NIH HHS/United States
GR  - Olav Thon Stiftelsen/
GR  - Oncode Institute/
GR  - 733050810/ZONMW_/ZonMw/Netherlands
GR  - P01 AG017242/NH/NIH HHS/United States
GR  - Dam2Age/ERC_/European Research Council/International
GR  - FOR 5504 project 496650118/Deutsche Forschungsgemeinschaft/
PT  - Journal Article
DEP - 20250425
PL  - England
TA  - Aging Cell
JT  - Aging cell
JID - 101130839
RN  - EC 2.7.7.- (Nucleotidyltransferases)
RN  - 0 (Sting1 protein, mouse)
RN  - EC 2.7.7.- (cGAS protein, mouse)
RN  - 0 (Membrane Proteins)
RN  - EC 3.1.- (Ercc1 protein, mouse)
RN  - EC 3.1.- (Endonucleases)
RN  - 0 (DNA-Binding Proteins)
SB  - IM
MH  - Animals
MH  - Mice
MH  - *Nucleotidyltransferases/metabolism
MH  - *Membrane Proteins/metabolism
MH  - *DNA Repair
MH  - *Endonucleases/deficiency/genetics/metabolism
MH  - *Macrophages/metabolism
MH  - *Muscle, Smooth, Vascular/metabolism
MH  - *DNA-Binding Proteins/deficiency/metabolism/genetics
MH  - Signal Transduction
MH  - Mice, Knockout
MH  - Phenotype
MH  - DNA Damage
MH  - *Caloric Restriction
MH  - Male
MH  - *Aging
MH  - Mice, Inbred C57BL
MH  - *Myocytes, Smooth Muscle/metabolism
PMC - PMC12266768
OTO - NOTNLM
OT  - DNA damage
OT  - Ercc1
OT  - cGAS‐STING
OT  - dietary restriction
OT  - intervention
OT  - macrophage‐like VSMCs
OT  - vascular aging
COIS- The authors declare no conflicts of interest.
EDAT- 2025/04/25 18:32
MHDA- 2025/07/17 04:41
PMCR- 2025/04/25
CRDT- 2025/04/25 13:33
PHST- 2025/03/10 00:00 [revised]
PHST- 2025/01/22 00:00 [received]
PHST- 2025/03/19 00:00 [accepted]
PHST- 2025/07/17 04:41 [medline]
PHST- 2025/04/25 18:32 [pubmed]
PHST- 2025/04/25 13:33 [entrez]
PHST- 2025/04/25 00:00 [pmc-release]
AID - ACEL70062 [pii]
AID - 10.1111/acel.70062 [doi]
PST - ppublish
SO  - Aging Cell. 2025 Jul;24(7):e70062. doi: 10.1111/acel.70062. Epub 2025 Apr 25.

PMID- 40276601
OWN - NLM
STAT- PubMed-not-MEDLINE
LR  - 20250426
IS  - 1663-9812 (Print)
IS  - 1663-9812 (Electronic)
IS  - 1663-9812 (Linking)
VI  - 16
DP  - 2025
TI  - NMN reverses D-galactose-induced neurodegeneration and enhances the intestinal 
      barrier of mice by activating the Sirt1 pathway.
PG  - 1545585
LID - 10.3389/fphar.2025.1545585 [doi]
LID - 1545585
AB  - BACKGROUND: Age-related decline in nicotinamide adenine dinucleotide (NAD+)-a 
      central regulator of cellular metabolism, DNA repair, and immune homeostasis-is 
      strongly associated with physiological dysfunction. Nicotinamide mononucleotide 
      (NMN), a potent NAD+ precursor, shows promise in counteracting aging-related 
      pathologies, particularly neurodegenerative decline. METHODS: An aging model was 
      established in mice through 8-week D-galactose (D-gal) exposure, followed by NMN 
      oral supplementation. Behavioral outcomes (open field test, Morris water maze) 
      were analyzed alongside oxidative stress markers (SOD, CAT, AGEs), inflammatory 
      cytokines (TNF-α, IL-1β, IL-6, IL-10), and neurotransmitters (LC-MS/MS). 
      Apoptotic activity (TUNEL, p16/p21), mitochondrial regulators (Sirt1, p-AMPK, 
      PGC-1α), and intestinal barrier integrity (HE/AB-PAS staining) were evaluated. 
      Sirt1 dependency was confirmed using inhibitor Ex527. RESULTS: NMN restored 
      locomotor activity and spatial memory in D-gal mice without altering body weight. 
      Mechanistically, NMN synergistically attenuated oxidative stress and systemic 
      inflammation, elevating antioxidant enzymes (SOD, CAT) and IL-10 while 
      suppressing pro-inflammatory cytokines (TNF-α, IL-6) and AGEs. 
      Cortical/hippocampal analyses revealed reduced apoptosis (TUNEL(+) cells) and 
      senescence markers (p16, p21), with enhanced mitochondrial function via 
      Sirt1/AMPK/PGC-1α activation (Sirt1, p-AMPK). NMN concurrently preserved 
      intestinal mucosal architecture, mitigating D-gal-induced barrier disruption. 
      Crucially, all benefits were abolished by Sirt1 inhibition, confirming pathway 
      specificity. CONCLUSION: Our findings establish NMN as a multifaceted therapeutic 
      agent that preserves neurocognitive function and intestinal homeostasis in aging 
      models by orchestrating antioxidative, anti-inflammatory, and antiapoptotic 
      responses through Sirt1/AMPK/PGC-1α activation. This work provides translational 
      insights into NAD+-boosting strategies for age-related disorders.
CI  - Copyright © 2025 Lin, Wang, Yang, Ding, Hu, Huang, Zhang and Yu.
FAU - Lin, Yuxian
AU  - Lin Y
AD  - The Third Clinical Institute Affiliated to Wenzhou Medical University, Wenzhou, 
      Zhejiang, China.
AD  - School of Pharmacy, Yantai University, Yantai, Shandong, China.
FAU - Wang, Yajing
AU  - Wang Y
AD  - School of Pharmacy, Changzhou University, Changzhou, Jiangsu, China.
FAU - Yang, Xinxin
AU  - Yang X
AD  - Department of Infectious Diseases, Wenzhou Third Clinical Institute Affiliated to 
      Wenzhou Medical University, The Third Affiliated Hospital of Shanghai University, 
      Wenzhou People's Hospital, Wenzhou, China.
FAU - Ding, Ziwei
AU  - Ding Z
AD  - School of Pharmacy, Changzhou University, Changzhou, Jiangsu, China.
FAU - Hu, Mingye
AU  - Hu M
AD  - The Third Clinical Institute Affiliated to Wenzhou Medical University, Wenzhou, 
      Zhejiang, China.
FAU - Huang, Xianfeng
AU  - Huang X
AD  - School of Pharmacy, Changzhou University, Changzhou, Jiangsu, China.
FAU - Zhang, Qichun
AU  - Zhang Q
AD  - School of Pharmacy, Nanjing University of Chinese Medicine, Nanjing, Jiangsu, 
      China.
FAU - Yu, Yingcong
AU  - Yu Y
AD  - The Third Clinical Institute Affiliated to Wenzhou Medical University, Wenzhou, 
      Zhejiang, China.
LA  - eng
PT  - Journal Article
DEP - 20250410
PL  - Switzerland
TA  - Front Pharmacol
JT  - Frontiers in pharmacology
JID - 101548923
PMC - PMC12018880
OTO - NOTNLM
OT  - NMN
OT  - SIRT1
OT  - aging
OT  - intestinal barrier
OT  - neuroinflammation
OT  - oxidative stress
COIS- The authors declare that the research was conducted in the absence of any 
      commercial or financial relationships that could be construed as a potential 
      conflict of interest.
EDAT- 2025/04/25 06:27
MHDA- 2025/04/25 06:28
PMCR- 2025/04/10
CRDT- 2025/04/25 04:45
PHST- 2024/12/15 00:00 [received]
PHST- 2025/02/17 00:00 [accepted]
PHST- 2025/04/25 06:28 [medline]
PHST- 2025/04/25 06:27 [pubmed]
PHST- 2025/04/25 04:45 [entrez]
PHST- 2025/04/10 00:00 [pmc-release]
AID - 1545585 [pii]
AID - 10.3389/fphar.2025.1545585 [doi]
PST - epublish
SO  - Front Pharmacol. 2025 Apr 10;16:1545585. doi: 10.3389/fphar.2025.1545585. 
      eCollection 2025.

PMID- 40266679
OWN - NLM
STAT- MEDLINE
DCOM- 20250423
LR  - 20250425
IS  - 2050-084X (Electronic)
IS  - 2050-084X (Linking)
VI  - 13
DP  - 2025 Apr 23
TI  - Simply crushed zizyphi spinosi semen prevents neurodegenerative diseases and 
      reverses age-related cognitive decline in mice.
LID - 10.7554/eLife.100737 [doi]
LID - RP100737
AB  - Neurodegenerative diseases are age-related disorders characterized by the 
      cerebral accumulation of amyloidogenic proteins, and cellular senescence 
      underlies their pathogenesis. Thus, it is necessary for preventing these diseases 
      to remove toxic proteins, repair damaged neurons, and suppress cellular 
      senescence. As a source for such prophylactic agents, we selected zizyphi spinosi 
      semen (ZSS), a medicinal herb used in traditional Chinese medicine. Oral 
      administration of ZSS hot water extract ameliorated Aβ and tau pathology and 
      cognitive impairment in mouse models of Alzheimer's disease and frontotemporal 
      dementia. Non-extracted ZSS simple crush powder showed stronger effects than the 
      extract and improved α-synuclein pathology and cognitive/motor function in 
      Parkinson's disease model mice. Furthermore, when administered to normal aged 
      mice, the ZSS powder suppressed cellular senescence, reduced DNA oxidation, 
      promoted brain-derived neurotrophic factor expression and neurogenesis, and 
      enhanced cognition to levels similar to those in young mice. The quantity of 
      known active ingredients of ZSS, jujuboside A, jujuboside B, and spinosin was not 
      proportional to the nootropic activity of ZSS. These results suggest that ZSS 
      simple crush powder is a promising dietary material for the prevention of 
      neurodegenerative diseases and brain aging.
CI  - © 2024, Umeda et al.
FAU - Umeda, Tomohiro
AU  - Umeda T
AD  - Department of Translational Neuroscience, Osaka Metropolitan University Graduate 
      School of Medicine, Osaka, Japan.
AD  - Cerebro Pharma Inc, Osaka, Japan.
FAU - Sakai, Ayumi
AU  - Sakai A
AD  - Department of Translational Neuroscience, Osaka Metropolitan University Graduate 
      School of Medicine, Osaka, Japan.
AD  - Cerebro Pharma Inc, Osaka, Japan.
FAU - Uekado, Rumi
AU  - Uekado R
AD  - Department of Translational Neuroscience, Osaka Metropolitan University Graduate 
      School of Medicine, Osaka, Japan.
FAU - Shigemori, Keiko
AU  - Shigemori K
AD  - Department of Translational Neuroscience, Osaka Metropolitan University Graduate 
      School of Medicine, Osaka, Japan.
FAU - Nakajima, Ryota
AU  - Nakajima R
AD  - NOMON Co., Ltd, and New Business Development Unit, Teijin Ltd, Kasumigaseki 
      Common Gate West Tower, Tokyo, Japan.
FAU - Yamana, Kei
AU  - Yamana K
AD  - NOMON Co., Ltd, and New Business Development Unit, Teijin Ltd, Kasumigaseki 
      Common Gate West Tower, Tokyo, Japan.
FAU - Tomiyama, Takami
AU  - Tomiyama T
AUID- ORCID: 0000-0001-6040-0178
AD  - Department of Translational Neuroscience, Osaka Metropolitan University Graduate 
      School of Medicine, Osaka, Japan.
AD  - Cerebro Pharma Inc, Osaka, Japan.
LA  - eng
SI  - Dryad/10.5061/dryad.vt4b8gv43
PT  - Journal Article
DEP - 20250423
PL  - England
TA  - Elife
JT  - eLife
JID - 101579614
RN  - 0 (Plant Extracts)
RN  - 0 (Drugs, Chinese Herbal)
RN  - 0 (Amyloid beta-Peptides)
RN  - 0 (jujube extract)
SB  - IM
UOF - doi: 10.1101/2024.06.24.600342
UOF - doi: 10.7554/eLife.100737.1
MH  - Animals
MH  - *Ziziphus/chemistry
MH  - Mice
MH  - Disease Models, Animal
MH  - *Cognitive Dysfunction/drug therapy/prevention & control
MH  - *Neurodegenerative Diseases/prevention & control
MH  - Male
MH  - *Aging/drug effects
MH  - *Plant Extracts/administration & dosage/pharmacology
MH  - *Drugs, Chinese Herbal/administration & dosage
MH  - Amyloid beta-Peptides/metabolism
PMC - PMC12017767
OTO - NOTNLM
OT  - aging
OT  - dementia
OT  - medicine
OT  - mouse
OT  - neurodegenerative disease
OT  - neuroscience
OT  - rejuvenation
OT  - senescence
OT  - traditional Chinese medicine
COIS- TU is an employee of Cerebro Pharma Inc, which funded this study and applied for 
      a patent on ZSS. (PCT/JP2023/046811), AS was an employee of Cerebro Pharma Inc, 
      which funded this study and applied for a patent on ZSS. (PCT/JP2023/046811), RU, 
      KS No competing interests declared, RN is an employee of Teijin Ltd., which 
      funded this study and applied for a patent on ZSS. (PCT/JP2023/046811), KY He is 
      an employee of Teijin Ltd., which funded this study and applied for a patent on 
      ZSS. (PCT/JP2023/046811), TT is a founder of Cerebro Pharma Inc, which funded 
      this study and applied for a patent on ZSS (PCT/JP2023/046811)
EDAT- 2025/04/23 12:28
MHDA- 2025/04/23 18:30
PMCR- 2025/04/23
CRDT- 2025/04/23 11:53
PHST- 2025/04/23 18:30 [medline]
PHST- 2025/04/23 12:28 [pubmed]
PHST- 2025/04/23 11:53 [entrez]
PHST- 2025/04/23 00:00 [pmc-release]
AID - 100737 [pii]
AID - 10.7554/eLife.100737 [doi]
PST - epublish
SO  - Elife. 2025 Apr 23;13:RP100737. doi: 10.7554/eLife.100737.

PMID- 40253033
OWN - NLM
STAT- MEDLINE
DCOM- 20250530
LR  - 20250530
IS  - 1879-0003 (Electronic)
IS  - 0141-8130 (Linking)
VI  - 310
IP  - Pt 3
DP  - 2025 May
TI  - Astragalus polysaccharide alleviates oxidative stress and senescence in 
      chondrocytes in osteoarthritis via GCN2/ATF4/TXN axis.
PG  - 143285
LID - S0141-8130(25)03837-1 [pii]
LID - 10.1016/j.ijbiomac.2025.143285 [doi]
AB  - The treatment of osteoarthritis (OA) remains challenging, with oxidative stress 
      in the cartilage emerging as a key therapeutic target. This study investigates 
      how Astragalus polysaccharide (APS) exerts antioxidant effects in OA using in 
      vivo and in vitro models. In mice, APS mitigates OA progression following 
      surgical destabilization of the medial meniscus (DMM) and protects against 
      oxidative damage. Immunofluorescence analysis revealed decreased thioredoxin 
      (TXN) expression in DMM cartilage, which was restored by APS. APS preserved 
      mitochondrial function, redox balance, and matrix synthesis in chondrocytes in 
      vitro while suppressing metalloproteinase expression. APS also reduced senescence 
      markers (p53, p21(INK4a), and p16), DNA damage, and β-galactosidase activity in 
      tert-butyl hydroperoxide (tBHP)-treated chondrocytes. TXN knockdown significantly 
      diminishes the protective effects of APS Further analysis showed that ATF4 
      overexpression supports the GCN2-ATF4 pathway's involvement in APS. GCN2 
      inhibition using GCN2iB reduced the regulatory impact of APS on TXN, indicating 
      the crucial role GCN2 in APS-mediated protection. These findings demonstrated 
      that APS protects chondrocytes from oxidative stress and senescence in OA via the 
      GCN2/TXN pathway, suggesting its potential as a therapeutic agent for OA.
CI  - Copyright © 2025. Published by Elsevier B.V.
FAU - Chen, Kai
AU  - Chen K
AD  - The Yancheng Clinical College of Xuzhou Medical University, People's Republic of 
      China; Department of Orthopedics, The First People's Hospital of Yancheng, 
      People's Republic of China.
FAU - Qin, Chaoren
AU  - Qin C
AD  - The Yancheng Clinical College of Xuzhou Medical University, People's Republic of 
      China; Department of Orthopedics, The First People's Hospital of Yancheng, 
      People's Republic of China.
FAU - Ji, Chenfei
AU  - Ji C
AD  - Department of Respiratory, Jiangsu Province Hospital/Nanjing Medical University 
      First Affiliated Hospital, Nanjing, Jiangsu, People's Republic of China.
FAU - Yu, Yaohui
AU  - Yu Y
AD  - Nanjing First Hospital, Nanjing Medical University, Nanjing, Jiangsu, People's 
      Republic of China.
FAU - Wu, Ya
AU  - Wu Y
AD  - The Yancheng Clinical College of Xuzhou Medical University, People's Republic of 
      China; Department of Orthopedics, The First People's Hospital of Yancheng, 
      People's Republic of China.
FAU - Xu, Lei
AU  - Xu L
AD  - The Yancheng Clinical College of Xuzhou Medical University, People's Republic of 
      China; Department of Orthopedics, The First People's Hospital of Yancheng, 
      People's Republic of China.
FAU - Jiang, Yiqiu
AU  - Jiang Y
AD  - Nanjing First Hospital, Nanjing Medical University, Nanjing, Jiangsu, People's 
      Republic of China. Electronic address: njmujyq@outlook.com.
FAU - Zou, Guoyou
AU  - Zou G
AD  - The Yancheng Clinical College of Xuzhou Medical University, People's Republic of 
      China; Department of Orthopedics, The First People's Hospital of Yancheng, 
      People's Republic of China. Electronic address: ycyyzgy@outlook.com.
LA  - eng
PT  - Journal Article
DEP - 20250417
PL  - Netherlands
TA  - Int J Biol Macromol
JT  - International journal of biological macromolecules
JID - 7909578
RN  - 0 (Polysaccharides)
RN  - 145891-90-3 (Activating Transcription Factor 4)
RN  - 52500-60-4 (Thioredoxins)
RN  - EC 2.7.11.1 (Protein Serine-Threonine Kinases)
RN  - 0 (Antioxidants)
RN  - 0 (Atf4 protein, mouse)
SB  - IM
MH  - *Chondrocytes/drug effects/metabolism/pathology
MH  - *Oxidative Stress/drug effects
MH  - Animals
MH  - *Osteoarthritis/metabolism/drug therapy/pathology
MH  - *Astragalus Plant/chemistry
MH  - *Cellular Senescence/drug effects
MH  - *Polysaccharides/pharmacology/chemistry
MH  - *Activating Transcription Factor 4/metabolism
MH  - Mice
MH  - *Thioredoxins/metabolism
MH  - *Protein Serine-Threonine Kinases/metabolism
MH  - Signal Transduction/drug effects
MH  - Male
MH  - Antioxidants/pharmacology
OTO - NOTNLM
OT  - Astragalus polysaccharide
OT  - GCN2
OT  - Oxidative stress
OT  - Thioredoxin
COIS- Declaration of competing interest The authors declare that they have no known 
      competing financial interests or personal relationships that could have appeared 
      to influence the work reported in this paper.
EDAT- 2025/04/20 00:44
MHDA- 2025/05/30 07:53
CRDT- 2025/04/19 19:39
PHST- 2024/11/30 00:00 [received]
PHST- 2025/03/28 00:00 [revised]
PHST- 2025/04/16 00:00 [accepted]
PHST- 2025/05/30 07:53 [medline]
PHST- 2025/04/20 00:44 [pubmed]
PHST- 2025/04/19 19:39 [entrez]
AID - S0141-8130(25)03837-1 [pii]
AID - 10.1016/j.ijbiomac.2025.143285 [doi]
PST - ppublish
SO  - Int J Biol Macromol. 2025 May;310(Pt 3):143285. doi: 
      10.1016/j.ijbiomac.2025.143285. Epub 2025 Apr 17.

PMID- 40232843
OWN - NLM
STAT- MEDLINE
DCOM- 20250602
LR  - 20250603
IS  - 1558-8238 (Electronic)
IS  - 0021-9738 (Print)
IS  - 0021-9738 (Linking)
VI  - 135
IP  - 11
DP  - 2025 Jun 2
TI  - Genetic inactivation of FAAP100 causes Fanconi anemia due to disruption of the 
      monoubiquitin ligase core complex.
LID - 10.1172/JCI187323 [doi]
LID - e187323
AB  - The Fanconi anemia/breast cancer (FA/BRCA) DNA repair network promotes the 
      removal of DNA interstrand crosslinks (ICLs) to counteract their devastating 
      consequences, including oncogenesis. Network signaling is initiated by the FA 
      core complex, which consists of 7 authentic FA proteins and an FA-associated 
      protein, FAAP100, with incompletely characterized roles and unknown disease 
      associations. Upon activation, the FA core complex functions as a multiprotein E3 
      ubiquitin ligase centered on its catalytic module, the FANCB-FANCL-FAAP100 
      (BLP100) subcomplex, for FANCD2 and FANCI monoubiquitylation. Here, we identified 
      a homozygous variant in FAAP100, c.1642A>C, predicting p.(T542P), in a fetus with 
      malformations suggestive of FA. The mutation caused sensitivity to ICL-inducing 
      agents in cells from the affected individual and genetically engineered, 
      FAAP100-inactivated human, avian, zebrafish, and mouse cells. All 
      FAAP100-deficient cell types were rescued by ectopic expression of WT FAAP100, 
      but not FAAP100T542P. In a confirmatory animal model, customized Faap100-/- mice 
      exhibited embryonic lethality, microsomia, malformations, and gonadal atrophy 
      resembling mice with established FA subtypes. Mechanistically, FAAP100T542P 
      impaired ligase activity by preventing BLP100 subcomplex formation, resulting in 
      defective FAAP100T542P nuclear translocation and chromatin recruitment. FAAP100 
      dysfunction that disrupted the FA pathway and impaired genomic maintenance, 
      together with FA-consistent human manifestations, recommends FAAP100 as a 
      legitimate FA gene, alias FANCX.
FAU - Kuehl, Julia
AU  - Kuehl J
AD  - Department of Human Genetics, Biozentrum, University of Wurzburg, Wurzburg, 
      Germany.
FAU - Xue, Yutong
AU  - Xue Y
AD  - Laboratory of Genetics and Genomics, National Institute on Aging, Baltimore, 
      Maryland, USA.
FAU - Yuan, Fenghua
AU  - Yuan F
AD  - Department of Biochemistry and Molecular Biology, University of Miami Miller 
      School of Medicine, Miami, Florida, USA.
FAU - Ramanagoudr-Bhojappa, Ramanagouda
AU  - Ramanagoudr-Bhojappa R
AD  - Genomics Core and Cancer Genomics Unit, Cancer Genetics and Comparative Genomics 
      Branch, National Human Genome Research Institute (NHGRI), NIH, Bethesda, 
      Maryland, USA.
FAU - Pickel, Simone
AU  - Pickel S
AD  - Department of Human Genetics, Biozentrum, University of Wurzburg, Wurzburg, 
      Germany.
FAU - Kalb, Reinhard
AU  - Kalb R
AD  - Department of Human Genetics, Biozentrum, University of Wurzburg, Wurzburg, 
      Germany.
FAU - Chandrasekharappa, Settara C
AU  - Chandrasekharappa SC
AD  - Genomics Core and Cancer Genomics Unit, Cancer Genetics and Comparative Genomics 
      Branch, National Human Genome Research Institute (NHGRI), NIH, Bethesda, 
      Maryland, USA.
FAU - Wang, Weidong
AU  - Wang W
AD  - Laboratory of Genetics and Genomics, National Institute on Aging, Baltimore, 
      Maryland, USA.
FAU - Zhang, Yanbin
AU  - Zhang Y
AD  - Department of Biochemistry and Molecular Biology, University of Miami Miller 
      School of Medicine, Miami, Florida, USA.
FAU - Schindler, Detlev
AU  - Schindler D
AD  - Department of Human Genetics, Biozentrum, University of Wurzburg, Wurzburg, 
      Germany.
LA  - eng
GR  - R01 HL131013/HL/NHLBI NIH HHS/United States
GR  - R01 HL156958/HL/NHLBI NIH HHS/United States
GR  - R56 HL131013/HL/NHLBI NIH HHS/United States
GR  - Z01 AG000688/ImNIH/Intramural NIH HHS/United States
PT  - Journal Article
DEP - 20250415
PL  - United States
TA  - J Clin Invest
JT  - The Journal of clinical investigation
JID - 7802877
RN  - 0 (Fanconi Anemia Complementation Group Proteins)
RN  - EC 2.3.2.27 (Ubiquitin-Protein Ligases)
RN  - 0 (FAAP20 protein, human)
SB  - IM
MH  - Animals
MH  - Humans
MH  - Mice
MH  - *Fanconi Anemia/genetics/metabolism/pathology
MH  - *Fanconi Anemia Complementation Group Proteins/genetics/metabolism
MH  - Female
MH  - Zebrafish
MH  - *Ubiquitin-Protein Ligases/genetics/metabolism
MH  - *Mutation, Missense
MH  - *Gene Silencing
MH  - Male
PMC - PMC12126235
OTO - NOTNLM
OT  - Cell biology
OT  - DNA repair
OT  - Genetic instability
OT  - Genetics
OT  - Monogenic diseases
COIS- Conflict of interest: The authors have declared that no conflict of interest 
      exists.
EDAT- 2025/04/15 18:24
MHDA- 2025/06/02 12:32
PMCR- 2025/04/15
CRDT- 2025/04/15 12:03
PHST- 2024/10/01 00:00 [received]
PHST- 2025/04/09 00:00 [accepted]
PHST- 2025/06/02 12:32 [medline]
PHST- 2025/04/15 18:24 [pubmed]
PHST- 2025/04/15 12:03 [entrez]
PHST- 2025/04/15 00:00 [pmc-release]
AID - 187323 [pii]
AID - 10.1172/JCI187323 [doi]
PST - epublish
SO  - J Clin Invest. 2025 Apr 15;135(11):e187323. doi: 10.1172/JCI187323. eCollection 
      2025 Jun 2.

PMID- 40231592
OWN - NLM
STAT- MEDLINE
DCOM- 20250609
LR  - 20250609
IS  - 2192-2659 (Electronic)
IS  - 2192-2640 (Linking)
VI  - 14
IP  - 15
DP  - 2025 Jun
TI  - Ceria Centre to Enhance Multi-Active and Photothermal Response Janus Patch for 
      Chronic Wound Senescence Inhibition and Repair.
PG  - e2501042
LID - 10.1002/adhm.202501042 [doi]
AB  - Bacterial infections and complex microenvironments induce cellular oxidative 
      stress and cellular senescence severely affect chronic wound healing. However, 
      the antibacterial effect of most dressings is single, which is only against the 
      wound-breeding bacteria but cannot resist further invasion of bacteria in the 
      environment into the wound. Few dressings can simultaneously fulfill 
      antibacterial, antifouling, oxidative stress regulation, and cellular protection. 
      Therefore, a Janus patch (SBMA/OHA/GelMA/TA-CeO(2)@HA (HGT-C@HA)) is prepared, in 
      which the top superhydrophilic SBMA zwitterionic layer resists bacterial 
      adhesion, and CeO(2) coated with hyaluronic acid (HA) is loaded into the bottom 
      gel as the functional center. After immersion in tannic acid (TA), Ce-TA chelate 
      formation in situ confers photothermal antimicrobial properties to the hydrogel. 
      It is further validated that HA-coated CeO(2) enable the dressing to obtain 
      higher antioxidant properties by regulating the proportion of Ce(3+) on the 
      nanoparticle surface, which protects cells from the high glucose and high 
      H(2)O(2) environment and effectively inhibits intracellular DNA damage to 
      mitigate cellular senescence. In vivo experiments illustrate that the material 
      significantly accelerated wound healing and improved the quality of wound 
      healing, demonstrating the significant potential of this dressing in diabetic 
      wound healing.
CI  - © 2025 Wiley‐VCH GmbH.
FAU - Ding, Yilin
AU  - Ding Y
AD  - Department of Biomedical Engineering, School of Materials Science and 
      Engineering, South China University of Technology, Guangzhou, 510006, China.
AD  - National Engineering Research Center for Tissue Restoration and Reconstruction 
      (NERC-TRR), South China University of Technology, Guangzhou, 510006, China.
FAU - Sun, Zhipeng
AU  - Sun Z
AD  - Department of Biomedical Engineering, School of Materials Science and 
      Engineering, South China University of Technology, Guangzhou, 510006, China.
AD  - National Engineering Research Center for Tissue Restoration and Reconstruction 
      (NERC-TRR), South China University of Technology, Guangzhou, 510006, China.
FAU - Wu, Zilin
AU  - Wu Z
AD  - Department of Biomedical Engineering, School of Materials Science and 
      Engineering, South China University of Technology, Guangzhou, 510006, China.
AD  - National Engineering Research Center for Tissue Restoration and Reconstruction 
      (NERC-TRR), South China University of Technology, Guangzhou, 510006, China.
FAU - Zhang, Yulin
AU  - Zhang Y
AD  - Department of Biomedical Engineering, School of Materials Science and 
      Engineering, South China University of Technology, Guangzhou, 510006, China.
AD  - National Engineering Research Center for Tissue Restoration and Reconstruction 
      (NERC-TRR), South China University of Technology, Guangzhou, 510006, China.
FAU - Ma, Jiuzhi
AU  - Ma J
AD  - National Engineering Research Center for Tissue Restoration and Reconstruction 
      (NERC-TRR), South China University of Technology, Guangzhou, 510006, China.
FAU - Luo, Huitong
AU  - Luo H
AD  - Department of Biomedical Engineering, School of Materials Science and 
      Engineering, South China University of Technology, Guangzhou, 510006, China.
AD  - National Engineering Research Center for Tissue Restoration and Reconstruction 
      (NERC-TRR), South China University of Technology, Guangzhou, 510006, China.
FAU - Cao, Xiaodong
AU  - Cao X
AUID- ORCID: 0000-0002-1531-5799
AD  - Department of Biomedical Engineering, School of Materials Science and 
      Engineering, South China University of Technology, Guangzhou, 510006, China.
AD  - National Engineering Research Center for Tissue Restoration and Reconstruction 
      (NERC-TRR), South China University of Technology, Guangzhou, 510006, China.
AD  - Guangdong Provincial Key Laboratory of Biomedical Engineering, South China 
      University of Technology, Guangzhou, 510641, China.
LA  - eng
GR  - 52272276/National Natural Science Foundation of China/
PT  - Journal Article
DEP - 20250415
PL  - Germany
TA  - Adv Healthc Mater
JT  - Advanced healthcare materials
JID - 101581613
RN  - 30K4522N6T (Cerium)
RN  - 619G5K328Y (ceric oxide)
RN  - 9004-61-9 (Hyaluronic Acid)
RN  - 0 (Hydrogels)
RN  - 0 (Anti-Bacterial Agents)
RN  - 0 (Tannins)
RN  - 0 (Antioxidants)
SB  - IM
MH  - *Cerium/chemistry/pharmacology
MH  - *Wound Healing/drug effects
MH  - Animals
MH  - *Cellular Senescence/drug effects
MH  - Hyaluronic Acid/chemistry/pharmacology
MH  - Mice
MH  - Hydrogels/chemistry/pharmacology
MH  - Anti-Bacterial Agents/pharmacology/chemistry
MH  - Humans
MH  - Tannins/chemistry/pharmacology
MH  - Bandages
MH  - Antioxidants/pharmacology/chemistry
MH  - Male
OTO - NOTNLM
OT  - Janus structure
OT  - antibacterial
OT  - antioxidant
OT  - cell senescence
OT  - ceria nano‐enzyme
OT  - chronic diabetes ulcers
EDAT- 2025/04/15 12:30
MHDA- 2025/06/09 18:28
CRDT- 2025/04/15 06:44
PHST- 2025/04/01 00:00 [revised]
PHST- 2025/02/25 00:00 [received]
PHST- 2025/06/09 18:28 [medline]
PHST- 2025/04/15 12:30 [pubmed]
PHST- 2025/04/15 06:44 [entrez]
AID - 10.1002/adhm.202501042 [doi]
PST - ppublish
SO  - Adv Healthc Mater. 2025 Jun;14(15):e2501042. doi: 10.1002/adhm.202501042. Epub 
      2025 Apr 15.

PMID- 40215816
OWN - NLM
STAT- MEDLINE
DCOM- 20250428
LR  - 20250428
IS  - 1618-095X (Electronic)
IS  - 0944-7113 (Linking)
VI  - 141
DP  - 2025 Jun
TI  - Mai-wei-yang-fei decoction protects against pulmonary fibrosis by reducing 
      telomere shortening and inhibiting AECII senescence via FBW7/TPP1 regulation.
PG  - 156682
LID - S0944-7113(25)00322-8 [pii]
LID - 10.1016/j.phymed.2025.156682 [doi]
AB  - BACKGROUND: Pulmonary fibrosis (PF) is a fatal disease associated with ageing. 
      The senescence of alveolar epithelial type II cells (AECIIs) can drive PF. 
      Therefore, reducing AECII senescence is a promising treatment to prevent PF. 
      Mai-wei-yang-fei decoction (MWYF) has shown significant clinical efficacy in the 
      treatment of patients with PF. However, its mechanism of action remains unclear. 
      PURPOSE: To investigate the role and underlying mechanism of MWYF in protecting 
      against PF. METHODS: The main chemical components of MWYF were identified using 
      UPLC-MS. The mouse and in vitro cell models of PF were established using BLM. 
      Micro-CT, H&E, and Masson staining were used to observe the protective effect of 
      MWYF on mice with PF. Immunohistochemistry, β-galactosidase staining, and IF-FISH 
      were used to observe the inhibitory effect of MWYF on senescence and telomere 
      shortening in mouse lung tissue or A549 cells. The Transwell assay and cell 
      co-culture method were used to observe the effect of MWYF on the migration and 
      activation of lung fibroblasts by inhibiting AECII senescence. Finally, 
      lentiviral vector was used to overexpress FBW7 gene in A549 cells in vitro to 
      observe the mechanism pathway of MWYF inhibiting AECII senescence and telomere 
      shortening. RESULTS: MWYF was effective in protecting against bleomycin 
      (BLM)-induced PF. Furthermore, MWYF alleviated cellular senescence by reducing 
      the DNA damage response (DDR) and shortening of the telomere in AECⅡs in mouse 
      lung tissues. Mechanistically, genes related to telomere disorders were detected 
      in BLM-induced PF mouse models using q-PCR. MWYF mainly inhibited telomere 
      shortening by regulating FBW7 and reducing the degradation of TPP1. In vitro, 
      MWYF reduced BLM-induced senescence in A549 cells, as well as proliferation and 
      migration of MRC5 cells, by inhibiting DDR and telomere shortening via regulation 
      of the FBW7/TPP1 axis. CONCLUSION: MWYF is a potential therapeutic agent against 
      PF, as it inhibits telomere shortening and reduces AECII senescence by regulating 
      FBW7/TPP1.
CI  - Copyright © 2025. Published by Elsevier GmbH.
FAU - Wang, Jing
AU  - Wang J
[truncated: 1,244,873 more chars]
